# Supplementary material for: Salt-responsive transcriptome analysis of triticale reveals candidate genes involved in the key metabolic pathway in response to salt stress
Source: Sci Rep. 2020 Nov 26;10:20669. doi: 10.1038/s41598-020-77686-8 (PMC7691987; doi:10.1038/s41598-020-77686-8)
Supplement: Supplementary file 4 — Supplementary Table S2. [file 41598_2020_77686_MOESM4_ESM.xlsx]

## Sheet: Sheet1
Table S2 The characteristics and total number of reads for each sample.
Sample	Reads No.	Clean Reads No.	Clean Reads %	Q30 (%)
C0_1	51177040	48256288	94.29	93.53
C0_2	45903150	43254488	94.22	93.36
C0_3	55463742	52284112	94.26	93.81
C12_1	49040600	46112832	94.02	91.69
C12_2	56494618	53218698	94.2	93.59
C12_3	47583882	44876256	94.3	93.62
C24_1	45902386	43228234	94.17	93.43
C24_2	45988712	43485236	94.55	93.4
C24_3	48144424	45422226	94.34	93.82
C48_1	43892086	41427744	94.38	93.61
C48_2	55474964	52259308	94.2	93.52
C48_3	51118426	48139822	94.17	93.77
T12_1	51579604	48595270	94.21	93.7
T12_2	44590000	41989214	94.16	93.68
T12_3	43322856	40945712	94.51	93.4
T24_1	47346984	44755826	94.52	93.48
T24_2	53788594	50825978	94.49	93.22
T24_3	56123728	53060078	94.54	93.29
T48_1	44750336	42281780	94.48	93.74
T48_2	51220792	48478996	94.64	93.48
T48_3	43450350	41116038	94.62	93.77
