# Supplementary material for: Salt-responsive transcriptome analysis of triticale reveals candidate genes involved in the key metabolic pathway in response to salt stress
Source: Sci Rep. 2020 Nov 26;10:20669. doi: 10.1038/s41598-020-77686-8 (PMC7691987; doi:10.1038/s41598-020-77686-8)
Supplement: Supplementary file 6 — Supplementary Table S4. [file 41598_2020_77686_MOESM6_ESM.xlsx]

## Sheet: Sheet1
Table S4 Standardization of gene expression levels for differentially expressed genes
Sample	C0_1	C0_2	C0_3	C12_1	C12_2	C12_3	C24_1	C24_2	C24_3	C48_1	C48_2	C48_3	T12_1	T12_2	T12_3	T24_1	T24_2	T24_3	T48_1	T48_2	T48_3
TRINITY_DN475596_c0_g1	-0.861405	-0.861405	-0.861405	1.80866	-0.427768	-0.336276	-0.861405	0.180269	-0.336276	-0.568202	1.37621	-0.615898	-0.861405	0.180269	-0.0285533	0.795618	0.458785	-0.427768	2.84793	0.261431	-0.861405
TRINITY_DN434918_c0_g4	-0.7636	-0.7636	-0.7636	1.78479	-0.451805	-0.0966851	-0.7636	-0.7636	-0.451805	-0.7636	-0.451805	-0.451805	-0.154518	-0.0393707	0.913044	2.03708	-0.451805	-0.7636	2.11901	1.43212	-0.391231
TRINITY_DN459960_c0_g2	-0.257887	-0.709566	-0.306194	2.16328	-0.709566	-0.709566	-0.709566	-0.709566	-0.709566	-0.709566	-0.709566	-0.709566	-0.709566	-0.709566	0.705714	1.30969	1.09127	-0.709566	1.97827	1.1651	0.665551
TRINITY_DN388344_c0_g1	-0.469288	-0.469288	-0.469288	-0.469288	-0.469288	-0.366587	-0.469288	-0.469288	-0.104418	-0.0759893	-0.469288	-0.469288	-0.207692	-0.269542	0.336941	0.465964	0.00664482	-0.469288	4.09968	0.221701	0.586184
TRINITY_DN379869_c0_g1	-0.439598	-0.439598	-0.439598	-0.439598	-0.439598	-0.439598	-0.439598	-0.439598	-0.439598	-0.439598	-0.439598	-0.439598	0.210911	-0.439598	0.153231	0.537628	0.0480511	-0.269362	3.9592	-0.0959694	1.17108
TRINITY_DN31421_c0_g1	-0.405913	-0.405913	-0.257717	-0.405913	-0.405913	-0.405913	-0.405913	-0.225945	-0.405913	-0.0601164	-0.257717	-0.405913	0.0192795	-0.225945	-0.405913	0.780365	0.46451	-0.257717	4.14939	-0.405913	-0.0692678
TRINITY_DN453802_c0_g1	-0.448647	-0.448647	-0.448647	-0.448647	-0.448647	-0.448647	-0.448647	-0.448647	-0.448647	-0.448647	-0.448647	-0.448647	-0.0264619	-0.0831899	0.555128	1.24056	0.0388614	0.247157	3.93202	-0.448647	-0.0716691
TRINITY_DN166860_c0_g1	-0.799573	-0.799573	-0.454667	-0.0357579	-0.454667	-0.799573	0.359334	-0.799573	-0.799573	-0.799573	-0.799573	-0.425026	0.240864	0.670096	0.0420095	1.37351	0.451145	-0.454667	3.40621	0.496111	0.382527
TRINITY_DN478233_c0_g1	-0.918829	-0.918829	-0.592035	-0.183973	-0.918829	-0.539373	-0.918829	-0.918829	-0.183973	-0.918829	0.00943869	-0.539373	0.680562	0.595585	-0.0864333	1.39244	0.887537	-0.283239	3.07966	0.680562	0.595585
TRINITY_DN256162_c0_g1	-0.577382	-0.577382	0.988151	0.0897375	-0.577382	-0.577382	-0.577382	-0.577382	-0.577382	0.134204	-0.577382	-0.577382	-0.577382	-0.577382	-0.577382	0.679486	-0.000378419	-0.577382	3.27235	0.558735	1.78368
TRINITY_DN389513_c0_g1	0.101185	-0.585475	0.0468436	-0.585475	-0.585475	-0.585475	-0.585475	-0.585475	-0.585475	-0.585475	-0.00798946	0.101185	-0.585475	-0.585475	-0.585475	0.766554	0.0468436	-0.585475	3.27155	0.668826	2.0307
TRINITY_DN480942_c0_g1	-0.291864	-0.539059	-0.10244	-0.539059	-0.539059	-0.539059	-0.539059	-0.539059	-0.291864	-0.539059	-0.291864	-0.291864	-0.539059	-0.539059	0.0351199	0.468418	0.342274	-0.539059	3.29183	0.169044	2.35381
TRINITY_DN280444_c0_g2	-0.433983	-0.433983	-0.433983	-0.433983	-0.433983	-0.433983	-0.433983	-0.433983	-0.433983	-0.433983	-0.433983	-0.433983	0.11277	-0.433983	-0.433983	0.681013	-0.433983	-0.433983	3.3918	0.60382	2.15432
TRINITY_DN109983_c0_g1	-0.398112	-0.398112	-0.398112	-0.398112	-0.398112	-0.398112	-0.398112	-0.398112	-0.398112	-0.398112	-0.398112	-0.398112	-0.398112	-0.398112	-0.398112	0.6405	-0.398112	-0.398112	3.52265	0.562792	2.04196
TRINITY_DN110430_c0_g1	-0.479319	-0.479319	-0.479319	-0.479319	0.0265148	-0.479319	-0.479319	-0.479319	-0.479319	-0.479319	-0.479319	-0.479319	-0.479319	-0.479319	-0.479319	0.640881	0.52408	-0.479319	3.34234	0.563327	2.09264
TRINITY_DN475113_c0_g1	-0.439508	-0.439508	-0.439508	-0.439508	-0.439508	-0.439508	-0.439508	-0.439508	-0.439508	-0.439508	-0.439508	-0.439508	-0.439508	-0.439508	-0.439508	1.15541	0.0695	-0.439508	3.50502	0.587946	1.71425
TRINITY_DN410965_c0_g2	-0.66058	0.460228	-0.66058	-0.66058	-0.66058	-0.246791	-0.66058	-0.66058	0.0910194	0.149807	-0.66058	-0.292232	-0.66058	-0.246791	-0.224361	0.675156	-0.292232	-0.31525	3.52791	0.318689	1.67949
TRINITY_DN34820_c0_g1	-0.545451	-0.545451	-0.545451	-0.545451	-0.545451	0.489523	-0.545451	-0.545451	-0.545451	-0.545451	-0.545451	0.160346	-0.545451	-0.184147	-0.113954	1.45417	-0.255011	-0.255011	2.8419	-0.545451	2.40759
TRINITY_DN446899_c0_g1	-0.459473	0.266595	-0.459473	-0.459473	-0.459473	-0.459473	-0.459473	-0.459473	-0.459473	-0.459473	-0.459473	-0.459473	-0.459473	-0.459473	-0.459473	1.70698	-0.0469508	-0.459473	2.97945	-0.231104	2.21712
TRINITY_DN453266_c0_g2	-0.417304	-0.417304	-0.417304	-0.417304	-0.417304	-0.417304	-0.417304	-0.417304	-0.417304	-0.417304	-0.417304	-0.417304	-0.417304	0.404641	-0.417304	1.42062	-0.417304	-0.417304	3.33337	-0.417304	1.93555
TRINITY_DN356739_c0_g1	-0.494576	-0.494576	-0.494576	-0.494576	-0.494576	-0.494576	-0.494576	-0.494576	-0.494576	-0.494576	-0.494576	-0.494576	-0.494576	0.047847	0.582926	1.28071	-0.494576	-0.0547417	3.66429	0.40238	1.00065
TRINITY_DN287552_c0_g1	-0.568015	-0.568015	-0.568015	-0.568015	-0.568015	-0.568015	-0.568015	-0.568015	-0.568015	0.317192	-0.568015	-0.568015	-0.568015	0.283871	0.317192	0.903855	0.147822	-0.568015	3.60977	0.787107	1.01738
TRINITY_DN405323_c0_g1	-0.6635	-0.6635	-0.6635	-0.6635	-0.6635	-0.6635	-0.6635	-0.6635	-0.6635	-0.6635	-0.6635	-0.6635	0.16374	0.71241	0.306054	1.00918	0.115483	0.115483	3.17192	0.883921	1.48382
TRINITY_DN466834_c0_g2	-0.591514	-0.591514	-0.591514	-0.591514	-0.591514	-0.591514	-0.591514	-0.591514	0.0774113	-0.591514	-0.591514	-0.591514	-0.591514	0.134899	0.191875	0.735403	0.0194038	0.0194038	3.28202	0.630322	2.00743
TRINITY_DN399666_c0_g1	-0.535041	-0.535041	-0.535041	0.763011	-0.535041	-0.535041	-0.535041	-0.535041	-0.535041	-0.535041	-0.535041	-0.535041	-0.535041	-0.535041	-0.535041	0.763011	0.141346	0.598749	3.42223	0.154882	1.64734
TRINITY_DN454949_c0_g1	-0.553021	-0.553021	-0.553021	0.149504	-0.553021	-0.553021	-0.553021	-0.553021	-0.553021	-0.553021	-0.553021	-0.553021	-0.19026	-0.140384	-0.140384	0.196331	-0.240605	0.600327	3.64997	0.686115	1.51261
TRINITY_DN327032_c0_g1	-0.502754	-0.502754	-0.502754	-0.502754	-0.502754	-0.502754	-0.502754	-0.502754	-0.502754	-0.502754	-0.502754	-0.0458118	-0.502754	-0.502754	-0.00654233	0.778706	0.295544	0.907495	3.52672	-0.502754	1.58245
TRINITY_DN383871_c0_g1	-0.455458	-0.455458	-0.455458	-0.455458	-0.455458	-0.455458	-0.455458	-0.455458	-0.455458	-0.455458	-0.455458	-0.455458	-0.455458	-0.455458	-0.455458	0.571702	0.704625	0.140693	3.37943	-0.112169	2.14759
TRINITY_DN379272_c0_g1	0.0947795	-0.471439	-0.471439	-0.471439	-0.471439	-0.471439	-0.471439	-0.471439	-0.471439	-0.471439	-0.471439	-0.471439	-0.471439	-0.471439	-0.471439	0.570152	0.463674	0.0202049	3.63152	0.0452717	1.77454
TRINITY_DN117707_c0_g1	-0.891107	-0.891107	-0.891107	-0.891107	0.650253	-0.527831	-0.181458	0.4664	-0.249456	0.149515	0.21398	-0.891107	-0.599082	0.149515	-0.891107	1.92661	0.4664	-0.31808	3.10345	0.277892	-0.181458
TRINITY_DN478679_c0_g1	-0.610529	-1.14342	-0.695256	-0.17	0.603746	-0.131925	-0.869432	-0.568731	-0.610529	0.825441	-0.486234	-1.14342	0.571205	0.571205	-1.14342	1.56793	-0.247087	1.21133	2.7526	-0.445522	0.162059
TRINITY_DN471637_c0_g1	-0.829636	-0.829636	-0.829636	-0.829636	-0.173332	-0.829636	-0.829636	-0.829636	-0.829636	0.747212	0.166383	-0.829636	0.560987	1.64824	-0.829636	1.52455	0.207272	0.445835	2.56655	0.560987	0.0416745
TRINITY_DN384856_c0_g1	-0.755484	0.0773611	0.735525	-0.327496	-0.755484	-0.755484	-0.755484	-0.305674	-0.755484	-0.755484	0.706307	-0.755484	-0.755484	-0.755484	0.443642	2.50598	0.507888	0.706307	2.40896	-0.755484	0.0960312
TRINITY_DN443756_c0_g1	-0.598545	-0.598545	-0.598545	-0.598545	-0.598545	-0.247579	-0.598545	-0.598545	-0.598545	-0.598545	0.25249	-0.598545	0.58748	-0.598545	0.479168	0.869889	0.2816	2.08055	3.12653	-0.598545	-0.247579
TRINITY_DN475285_c0_g1	-0.434198	-0.434198	-0.434198	-0.434198	-0.434198	-0.434198	-0.434198	-0.434198	-0.434198	-0.434198	-0.434198	-0.434198	-0.434198	-0.434198	0.65264	-0.0165733	-0.176705	2.42312	3.27348	-0.434198	0.357002
TRINITY_DN321063_c0_g2	-1.21771	-1.21771	-0.977219	-0.223346	-0.977219	0.059674	-0.667239	1.28399	-0.667239	-0.0806055	1.40276	-1.21771	-0.442265	-0.368636	0.662617	1.40276	2.13522	-0.743634	0.790746	0.400142	0.662617
TRINITY_DN467164_c0_g1	-0.148504	-0.95939	-0.95939	-0.95939	-0.95939	-0.95939	-0.95939	1.31813	-0.95939	-0.032444	0.369975	-0.95939	0.15479	0.299345	0.707914	2.03262	2.15371	0.0807967	0.961664	-0.557671	0.334794
TRINITY_DN392888_c0_g3	-0.877822	-0.877822	-0.877822	-0.877822	-0.877822	-0.40228	-0.877822	1.29709	-0.40228	-0.877822	0.226757	-0.877822	0.652444	0.0511363	0.568781	1.2188	3.00892	-0.127707	0.484394	-0.0378751	0.484394
TRINITY_DN129471_c0_g2	-0.177544	-0.823023	-0.823023	-0.494075	-0.823023	-0.494075	-0.823023	1.69398	-0.823023	-0.100243	-0.823023	-0.823023	0.0522533	-0.823023	-0.100243	2.57765	1.5055	-0.0236484	0.202027	1.37745	0.565161
TRINITY_DN468064_c0_g1	-0.897345	-0.897345	-0.897345	-0.897345	-0.897345	-0.0400415	-0.579173	0.277249	-0.897345	-0.897345	-0.897345	-0.897345	0.364618	-0.579173	1.09375	1.60038	1.31666	0.277249	1.42479	1.38898	1.53082
TRINITY_DN198107_c0_g1	-0.8945	-1.09817	-0.916283	0.0996184	-1.09817	-0.0321193	-0.47811	0.551768	-0.336973	-0.647666	-1.09817	-1.09817	0.169753	-0.667279	0.598338	1.18715	2.23071	-0.0321193	1.39354	0.393747	1.77309
TRINITY_DN422178_c0_g1	-0.892018	-0.892018	0.0201225	0.330005	-0.723468	-0.658146	-1.14172	0.592878	-0.658146	-0.625913	-0.723468	-1.14172	-0.288777	-0.857686	1.28493	2.13514	1.73446	-0.347828	0.88118	0.706444	1.26575
TRINITY_DN462380_c0_g1	-0.241313	-1.06567	-1.10018	0.170264	-1.10018	-0.437452	-1.20575	-0.160443	-0.214153	-0.495529	-0.644991	-1.06567	0.539276	-0.268682	1.12411	2.34178	1.70643	-0.35207	0.952642	0.194479	1.32309
TRINITY_DN319036_c0_g1	-1.19418	-1.19418	-0.633415	0.337761	-1.19418	-0.536944	-0.938551	-0.291119	-0.536944	-0.473972	-0.145223	-1.19418	0.41258	-0.0884064	0.810657	2.12926	1.73292	-0.145223	0.720695	0.941707	1.48094
TRINITY_DN42578_c0_g1	-0.856291	-1.23462	-0.759613	-0.228145	-0.634593	-0.856291	-0.146677	-0.146677	-0.200785	0.469242	-0.604001	-1.23462	-0.255714	-0.634593	0.752435	1.55718	2.41944	-0.0933638	1.87821	-0.146677	0.956152
TRINITY_DN159071_c0_g1	-0.883985	-0.883985	-0.630655	-0.630655	-0.883985	-0.883985	-0.630655	-0.327356	-0.630655	0.909263	-0.446972	-0.630655	-0.630655	-0.630655	1.33529	2.11131	2.07056	0.347249	1.24302	-0.151985	0.860144
TRINITY_DN465943_c0_g3	-0.621713	-0.947858	-0.947858	0.0442776	-0.947858	-0.947858	-0.947858	0.101657	0.649886	0.490086	0.214959	-0.947858	-0.621713	-0.947858	-0.190296	2.44004	1.67281	0.702315	0.435959	-0.310743	1.62749
TRINITY_DN429345_c0_g1	-1.17574	-0.870207	-0.721817	-0.155006	-0.721817	-0.870207	-1.17574	-0.0195209	0.113648	-0.0195209	0.373346	-0.945475	-0.433258	-0.870207	-0.29289	1.50089	2.23836	0.562591	1.10421	0.500019	1.87835
TRINITY_DN366794_c0_g1	-0.806031	-0.806031	-0.806031	-0.806031	-0.806031	-0.0358785	-0.806031	-0.806031	-0.806031	-0.806031	-0.445845	-0.806031	-0.0915471	-0.384212	1.00501	1.8198	1.94647	1.33581	0.639097	0.772715	1.4989
TRINITY_DN467410_c0_g1	-0.706706	-0.706706	-0.706706	-0.706706	-0.706706	0.354662	-0.706706	-0.706706	-0.706706	-0.706706	-0.364956	-0.706706	0.284175	-0.706706	0.458337	2.58791	2.25883	0.492365	0.0657433	0.284175	1.35253
TRINITY_DN475474_c0_g1	-0.689988	-0.689988	-0.689988	-0.689988	-0.689988	-0.689988	-0.689988	-0.354792	-0.689988	-0.354792	-0.689988	-0.689988	-0.401311	-0.689988	0.833363	2.56752	1.18487	0.295166	1.44916	0.609826	1.76085
TRINITY_DN350327_c0_g1	-0.784044	-0.784044	-0.784044	-0.613868	-0.784044	-0.394518	-0.558242	-0.784044	-0.784044	-0.558242	-0.613868	-0.784044	0.407782	-0.784044	0.592028	2.13382	1.11183	1.07026	1.70182	0.217443	1.77611
TRINITY_DN417247_c0_g1	-0.845302	-0.845302	-0.632968	-0.845302	-0.598751	-0.845302	-0.432328	-0.399937	-0.531267	-0.845302	-0.46501	-0.845302	0.354692	-0.432328	1.39645	2.73342	1.43564	1.19396	0.508688	0.166397	0.775148
TRINITY_DN432790_c0_g2	-0.352463	-0.747212	0.24162	-0.747212	-0.747212	-0.747212	-0.747212	-0.747212	-0.747212	-0.747212	-0.429887	-0.747212	0.312904	-0.747212	0.927687	2.9537	1.49904	0.591923	0.453616	0.0239184	1.25007
TRINITY_DN446759_c0_g2	0.0280516	-0.919118	-0.919118	-0.566427	-0.635602	-0.566427	-0.919118	-0.230145	-0.230145	-0.919118	-0.635602	0.577334	-0.296162	-0.919118	0.808674	2.87401	1.86585	0.458828	0.0911851	-0.0356382	1.08781
TRINITY_DN439518_c0_g1	-0.675463	-0.675463	-0.675463	-0.675463	0.081131	-0.675463	-0.675463	-0.675463	-0.675463	-0.675463	-0.393735	-0.125115	0.131562	-0.675463	1.5883	2.96968	1.78015	0.081131	-0.0728589	-0.125115	0.839502
TRINITY_DN274552_c0_g1	-0.950946	-0.950946	-0.950946	0.151279	0.445061	-0.950946	-0.950946	-0.345947	-0.345947	0.270271	-0.950946	-0.410651	-0.410651	-0.950946	0.270271	2.3924	1.65757	0.0302349	1.1559	0.0910177	1.70582
TRINITY_DN426609_c0_g1	-0.797535	-0.843222	-0.724165	-0.223027	-0.599994	-0.599994	-0.843222	-0.342891	0.0201139	-0.202163	-0.412248	-0.858744	0.124925	-0.436049	0.616418	3.38542	1.16938	-0.233562	0.671505	-0.151157	1.28021
TRINITY_DN477615_c0_g1	-0.711062	-0.711062	-0.711062	-0.0572941	-0.711062	-0.711062	-0.711062	-0.533971	-0.0572941	-0.156949	-0.562779	-0.711062	0.0391968	-0.533971	0.439085	3.20718	1.54384	-0.711062	0.500901	0.620885	1.23966
TRINITY_DN302356_c0_g1	0.713636	-1.6542	-1.88379	-0.967518	0.294183	0.807034	-0.815556	-1.09957	0.399681	-0.99352	-0.267806	-1.01972	1.19816	-0.310222	0.185299	1.41031	1.17068	0.41695	1.12905	0.329715	0.957202
TRINITY_DN416015_c0_g2	0.622675	-1.11712	-1.11712	-0.68608	-0.11923	0.373995	-1.11712	-0.652272	0.348208	-1.11712	-1.11712	-0.720192	1.05458	-0.652272	0.475426	0.945587	1.59455	-0.423669	2.13261	-0.032455	1.32414
TRINITY_DN474166_c0_g1	0.627727	-1.43709	-1.26874	-0.215466	1.08039	0.532379	-0.918697	-0.500213	0.639416	-1.1545	-0.877912	-1.72438	0.169975	-0.121609	-0.263623	2.07813	0.775951	-0.231425	1.05041	0.639416	1.11986
TRINITY_DN457080_c0_g1	0.48095	-1.25152	-0.629546	0.48095	-0.383131	-0.244092	-1.25152	-0.503912	1.43425	-1.25152	-0.9251	-0.897047	-0.312839	-0.869244	0.389752	2.32744	1.06915	-0.383131	0.756103	1.14275	0.821269
TRINITY_DN324594_c0_g1	-0.882124	-0.882124	-0.882124	-0.882124	1.56385	-0.285168	-0.882124	0.796095	0.246711	0.323632	-0.882124	-0.882124	-0.882124	-0.882124	-0.242133	1.93427	0.9663	-0.882124	1.19504	1.03275	1.28989
TRINITY_DN373428_c0_g1	-0.948338	-0.948338	-0.669431	-0.948338	-0.403502	-0.3005	-0.948338	1.55693	0.551455	-0.561571	-0.948338	-0.948338	0.188384	-0.249687	0.462826	1.73842	0.372801	-0.669431	1.84461	-0.0508335	1.87957
TRINITY_DN341353_c0_g1	-0.288995	-1.17778	-0.396424	-0.288995	0.536245	0.130995	-1.17778	0.927756	0.436258	-0.724838	-1.17778	-1.17778	0.0274204	-0.724838	-0.182557	0.927756	0.635374	-0.396424	2.3732	-0.396424	2.1156
TRINITY_DN25778_c0_g1	-0.731759	-0.731759	-0.731759	-0.731759	0.742406	-0.731759	-0.217955	-0.731759	-0.731759	-0.731759	-0.731759	-0.731759	-0.255324	1.05607	-0.180915	2.6774	1.64483	-0.731759	1.00075	0.498627	1.08346
TRINITY_DN376649_c0_g1	-0.926872	-0.926872	-0.926872	-0.564809	0.987156	-0.615057	-0.515029	-0.926872	-0.615057	-0.178962	-0.926872	-0.564809	-0.0411521	1.2429	-0.515029	1.75293	1.97528	-0.66578	1.65474	0.30988	0.987156
TRINITY_DN475144_c0_g1	-0.684227	-0.684227	-0.684227	-0.684227	0.615209	-0.684227	-0.684227	0.397365	-0.684227	-0.121079	-0.684227	-0.684227	-0.684227	-0.684227	-0.121079	2.74473	1.4205	-0.242096	2.09478	0.285657	0.45251
TRINITY_DN265833_c0_g1	-0.774249	-0.774249	-0.774249	-0.774249	-0.370679	-0.774249	-0.774249	-0.214608	-0.774249	0.309555	-0.774249	-0.774249	0.163153	0.309555	-0.214608	2.356	2.00889	-0.292276	2.00889	0.594809	0.309555
TRINITY_DN384084_c0_g1	-0.91539	-0.91539	-0.91539	-0.352646	0.00847626	-0.91539	-0.91539	0.211419	-0.352646	-0.315136	-0.91539	-0.390486	0.0771949	-0.315136	-0.315136	1.70345	2.01839	-0.428663	2.37216	0.467903	1.10319
TRINITY_DN441066_c1_g1	-0.809674	-0.438588	-0.809674	-0.809674	0.790297	-0.0969605	-0.809674	-0.809674	-0.438588	-0.809674	-0.809674	-0.478276	0.151193	-0.809674	0.907476	2.70133	1.29418	-0.809674	1.34669	0.66984	0.878479
TRINITY_DN411145_c1_g1	-0.843362	-0.843362	-0.843362	-0.843362	0.876947	-0.343648	-0.843362	-0.843362	-0.843362	-0.310339	-0.843362	-0.843362	0.384997	-0.343648	0.925223	1.7036	0.625949	-0.445355	2.24936	0.702998	1.56418
TRINITY_DN377287_c0_g1	-0.765657	-0.765657	-0.765657	-0.765657	0.841676	-0.213864	-0.765657	-0.765657	-0.765657	-0.765657	-0.765657	-0.765657	-0.765657	-0.213864	0.337929	2.20331	0.88537	0.0936121	1.9191	1.34542	1.22354
TRINITY_DN425803_c1_g2	-0.790735	-0.790735	-0.790735	-0.790735	0.243766	-0.790735	-0.790735	-0.790735	-0.790735	-0.417745	-0.497898	-0.790735	-0.185824	-0.111199	0.508163	1.94151	1.32391	-0.261759	2.33725	0.992938	1.24351
TRINITY_DN274827_c0_g1	-1.34736	-1.34736	-0.790843	0.186908	-0.369611	0.56171	-1.34736	-0.144194	0.186908	-0.654949	0.00519202	-0.286746	-0.77097	0.927866	-0.673915	2.19584	1.59986	-0.810875	0.887476	0.719041	1.27338
TRINITY_DN377899_c0_g1	-0.902396	-0.902396	-0.902396	-0.645237	-0.902396	1.09224	-0.902396	-0.352343	0.273732	-0.902396	-0.902396	-0.902396	-0.448177	0.795217	0.145692	1.64034	1.19944	-0.448177	2.1663	0.600703	1.19944
TRINITY_DN284026_c0_g1	-0.92591	-0.92591	-0.243044	-0.92591	-0.57182	-0.164394	-0.92591	0.245675	0.173784	-0.92591	-0.57182	-0.92591	-0.92591	0.877839	0.281203	1.82928	1.77844	-0.57182	2.12306	0.386171	0.908821
TRINITY_DN110134_c0_g1	-0.576068	-0.576068	-0.576068	-0.576068	-0.576068	-0.576068	-0.576068	-0.576068	-0.576068	0.0121707	-0.576068	-0.0737788	-0.576068	0.459273	-0.576068	2.27964	2.0061	-0.576068	2.0061	-0.576068	1.37545
TRINITY_DN118105_c0_g1	-0.66834	-0.66834	-0.66834	-0.353912	-0.66834	-0.66834	-0.66834	-0.66834	-0.66834	-0.353912	-0.66834	-0.397549	-0.100362	0.515051	0.255773	2.11461	1.33827	-0.66834	1.79763	-0.397549	2.26535
TRINITY_DN402497_c0_g1	-0.560862	-0.560862	-0.560862	-0.560862	-0.560862	-0.560862	-0.560862	-0.560862	-0.560862	-0.560862	-0.560862	-0.560862	-0.144162	1.0661	-0.560862	1.62025	1.88978	-0.560862	1.94769	-0.560862	2.03327
TRINITY_DN457016_c0_g2	-0.535796	-0.535796	-0.535796	-0.535796	-0.134933	-0.535796	-0.535796	-0.535796	-0.535796	-0.535796	-0.535796	-0.535796	0.365617	-0.535796	-0.535796	2.38985	0.718491	-0.134933	1.72966	-0.535796	2.56739
TRINITY_DN319183_c0_g2	-0.419474	-0.747116	-0.747116	-0.419474	-0.747116	-0.747116	-0.747116	-0.0703077	-0.112601	-0.374426	-0.464944	-0.747116	0.410342	-0.374426	-0.0283804	2.09929	0.812599	-0.198313	1.73627	-0.747116	2.63366
TRINITY_DN461706_c0_g2	-0.81992	-0.81992	-0.27896	-0.476973	-0.27896	-0.81992	-0.81992	0.162468	-0.476973	-0.81992	0.223325	-0.81992	0.28366	-0.149984	-0.476973	2.35069	1.7918	-0.544237	1.49476	-0.544237	1.84011
TRINITY_DN471370_c0_g1	-0.757282	-0.757282	-0.757282	0.676406	-0.540444	-0.757282	-0.269683	-0.269683	-0.505502	-0.757282	-0.0788035	-0.757282	0.247578	-0.141348	-0.757282	2.26046	1.57204	-0.368924	1.28246	-0.757282	2.1937
TRINITY_DN283972_c0_g1	0.468717	-0.71965	-0.166071	-0.71965	-0.71965	-0.71965	-0.71965	-0.71965	-0.371058	-0.71965	-0.71965	-0.71965	-0.126163	-0.371058	0.32716	2.09122	2.48737	-0.71965	1.29453	0.181036	1.38081
TRINITY_DN418764_c0_g1	-0.55212	-0.55212	-0.55212	-0.55212	-0.55212	-0.55212	-0.55212	-0.55212	-0.55212	-0.55212	-0.55212	-0.55212	-0.178248	-0.55212	-0.55212	2.12355	2.41274	-0.390092	1.377	0.703508	1.68122
TRINITY_DN110252_c0_g1	-0.582054	-0.582054	-0.582054	-0.582054	-0.184851	-0.582054	-0.582054	-0.582054	-0.582054	-0.582054	-0.582054	-0.582054	0.289274	-0.582054	-0.0225171	2.21377	2.49846	-0.582054	1.22309	-0.130239	1.6797
TRINITY_DN378481_c0_g1	-0.912067	-0.912067	-0.0949675	-0.386722	-0.451649	-0.912067	-0.350986	-0.342199	0.28323	-0.912067	-0.912067	-0.912067	-0.0590398	-0.368735	-0.342199	1.91078	2.04854	0.150561	2.27036	0.20405	1.00137
TRINITY_DN218432_c0_g1	-0.346361	-0.682666	-0.682666	-0.682666	-0.682666	-0.682666	-0.682666	-0.300122	0.583063	-0.682666	-0.682666	-0.682666	-0.0751689	-0.682666	0.38657	2.45514	1.77628	-0.119352	1.65354	-0.682666	1.49573
TRINITY_DN441451_c0_g1	-0.823095	-0.823095	-0.823095	-0.823095	-0.823095	-0.380718	-0.823095	-0.121488	-0.576096	-0.342701	-0.616276	-0.823095	0.810014	0.0887515	0.321537	2.40192	1.14265	-0.823095	1.2739	0.663322	1.91994
TRINITY_DN24501_c0_g1	-0.320494	-0.688525	-0.688525	-0.688525	-0.688525	-0.688525	-0.688525	-0.269893	-0.688525	-0.688525	-0.688525	-0.688525	0.303218	0.0717139	0.11881	2.94415	0.821661	-0.37157	1.58906	0.303218	1.69537
TRINITY_DN256626_c0_g1	-0.6529	-0.6529	-0.6529	-0.6529	-0.6529	-0.6529	-0.6529	-0.6529	-0.433687	-0.6529	-0.6529	-0.6529	0.870376	-0.0249556	-0.0650151	2.73627	0.952882	-0.6529	1.87366	0.666769	1.2585
TRINITY_DN260362_c0_g1	-0.591923	-0.591923	-0.591923	-0.591923	-0.591923	-0.591923	-0.591923	-0.591923	-0.591923	-0.591923	-0.311195	-0.591923	-0.256656	-0.591923	0.783328	2.3931	1.21943	-0.591923	2.00347	0.00854202	1.85497
TRINITY_DN353307_c0_g1	-0.611971	-0.611971	-0.611971	-0.611971	-0.611971	-0.611971	-0.611971	-0.611971	-0.611971	-0.611971	-0.611971	-0.611971	0.476327	-0.611971	0.636951	1.89081	1.6378	-0.611971	1.92157	-0.0386148	2.04275
TRINITY_DN275909_c0_g1	-0.803269	-0.803269	-0.803269	-0.803269	-0.543975	-0.229046	-0.803269	-0.803269	-0.803269	-0.189918	-0.543975	-0.803269	0.348929	0.0504176	0.515136	2.17068	1.54197	-0.543975	2.00782	0.348929	1.49315
TRINITY_DN384510_c0_g1	-0.678647	-0.678647	-0.678647	-0.678647	-0.678647	-0.678647	-0.678647	-0.678647	-0.128182	-0.678647	-0.678647	-0.678647	0.498363	-0.0808748	0.455996	2.18194	1.38925	-0.421294	2.39235	-0.175917	1.35349
TRINITY_DN477750_c0_g1	-0.822674	-0.982109	-0.576002	-0.822674	-0.696559	-0.506138	-0.796982	-0.647697	0.0156283	-0.623589	-0.576002	-0.982109	0.469797	-0.328111	0.774133	2.31767	1.56848	-0.328111	1.65333	0.453655	1.43606
TRINITY_DN471996_c0_g1	-0.685986	-0.685986	-0.685986	-0.685986	-0.685986	-0.295803	-0.685986	-0.685986	0.332014	-0.685986	-0.685986	-0.685986	-0.0187055	0.389579	-0.685986	2.46361	0.923787	-0.685986	2.06619	1.17844	1.19272
TRINITY_DN303878_c0_g1	-0.619655	-0.755214	-0.755214	-0.755214	-0.619655	-0.755214	-0.755214	-0.755214	0.51995	-0.755214	-0.755214	-0.755214	0.17251	0.479254	-0.162807	2.51026	1.66491	-0.619655	1.36714	1.02559	1.07907
TRINITY_DN453833_c1_g1	-0.773866	-0.773866	-0.773866	-0.773866	-0.773866	-0.773866	0.0313709	0.0313709	-0.773866	-0.451557	-0.522911	-0.773866	-0.0548053	-0.465589	0.0522458	2.63527	1.42915	-0.304435	1.77679	0.699354	1.33467
TRINITY_DN198326_c0_g1	-0.704086	-0.704086	-0.704086	-0.704086	-0.436953	-0.542248	-0.542248	-0.704086	-0.542248	-0.542248	-0.18225	-0.704086	0.0133111	-0.0349283	-0.704086	2.83889	1.33027	-0.282714	1.17711	0.979433	1.69542
TRINITY_DN440001_c0_g2	-0.580089	-0.580089	-0.580089	-0.580089	-0.173539	-0.580089	-0.580089	-0.580089	-0.580089	-0.580089	-0.580089	-0.580089	-0.580089	-0.0696491	-0.580089	2.98946	0.947169	-0.173539	1.79534	0.999461	1.22646
TRINITY_DN362424_c0_g2	-0.873096	-0.873096	0.465297	-0.873096	-0.873096	-0.497705	-0.497705	-0.873096	0.656858	-0.873096	-0.873096	-0.873096	0.843765	1.87884	-0.139781	1.49268	2.14327	-0.571332	1.02624	-0.280959	0.465297
TRINITY_DN183085_c0_g1	0.0572005	-0.841145	0.700134	-0.841145	-0.841145	-0.841145	-0.841145	-0.841145	0.0572005	-0.841145	-0.841145	-0.841145	-0.375321	1.73288	0.160668	1.61302	1.01998	-0.431626	2.00366	-0.375321	1.40783
TRINITY_DN287386_c0_g1	-0.788332	-0.788332	2.14793	-0.788332	-0.529639	0.0462508	-0.788332	-0.788332	-0.480733	-0.788332	-0.788332	-0.788332	-0.505076	0.746057	-0.161043	1.87725	1.65491	0.312192	1.22545	-0.788332	0.761435
TRINITY_DN183600_c0_g1	-0.275967	-0.814535	1.01372	-0.814535	-0.814535	-0.814535	-0.814535	0.185551	1.35958	-0.814535	-0.814535	-0.814535	0.0625864	-0.263136	-0.814535	2.40646	1.21177	-0.00229238	1.38471	-0.814535	1.06237
TRINITY_DN450759_c0_g1	-0.701924	-0.701924	1.24013	-0.701924	-0.701924	-0.701924	-0.701924	-0.701924	0.0511123	-0.701924	-0.701924	-0.701924	-0.381033	-0.33844	0.104548	2.48227	1.26219	-0.701924	1.88011	0.224874	1.1954
TRINITY_DN451571_c0_g1	-0.695498	-0.695498	0.792882	-0.695498	-0.695498	-0.695498	-0.695498	-0.695498	0.711034	0.10018	-0.695498	-0.695498	-0.695498	-0.282911	-0.695498	1.85759	2.02154	-0.0402906	2.36552	-0.332781	0.457712
TRINITY_DN324890_c0_g1	-1.01175	-1.01175	1.10143	-0.0231832	-1.01175	-1.01175	-1.01175	-1.01175	-1.01175	0.48372	-0.163813	-0.0693635	-0.51873	0.798931	0.48372	1.84037	2.01281	-1.01175	1.08537	0.598618	0.464154
TRINITY_DN126622_c0_g1	-0.549011	-0.549011	1.19369	-0.549011	-0.549011	-0.0223113	-0.549011	-0.549011	-0.549011	0.0407649	-0.549011	-0.549011	-0.549011	-0.549011	0.0407649	3.00147	2.31653	-0.549011	0.525479	-0.549011	0.0407649
TRINITY_DN42557_c0_g1	-0.622729	-0.622729	0.903024	-0.622729	-0.622729	-0.622729	-0.622729	-0.391603	-0.622729	0.868572	-0.622729	-0.622729	-0.622729	-0.391603	0.280266	2.70794	1.45334	-0.436935	2.02825	-0.622729	-0.171232
TRINITY_DN452780_c0_g1	-0.554536	-0.554536	0.931421	-0.554536	-0.554536	-0.554536	-0.554536	-0.554536	-0.554536	-0.554536	-0.554536	-0.554536	-0.11699	-0.554536	0.85507	1.47015	3.44866	-0.163786	0.371156	-0.554536	0.413291
TRINITY_DN19915_c0_g1	-0.617113	-0.617113	1.84744	-0.617113	-0.617113	-0.617113	-0.617113	-0.617113	-0.617113	0.428933	-0.617113	-0.617113	0.658714	-0.617113	-0.0660172	1.15608	2.8736	-0.617113	1.18973	-0.617113	-0.0660172
TRINITY_DN233132_c0_g1	-0.642025	-0.642025	0.71816	-0.642025	-0.642025	-0.332283	-0.642025	-0.642025	-0.0471294	-0.299459	-0.642025	-0.642025	-0.642025	-0.332283	0.273216	2.12592	2.7225	-0.642025	1.68381	-0.36541	0.273216
TRINITY_DN218977_c0_g1	-0.589559	-0.589559	-0.182987	-0.589559	-0.589559	-0.119489	-0.0881566	-0.589559	-0.589559	-0.589559	-0.589559	-0.589559	-0.589559	0.351685	-0.0570954	1.91503	3.0656	-0.589559	1.39753	-0.589559	0.792588
TRINITY_DN435487_c0_g1	-0.577886	-0.577886	-0.577886	-0.577886	-0.577886	-0.577886	-0.577886	-0.577886	-0.577886	0.114792	-0.577886	-0.577886	0.552177	-0.577886	0.114792	2.34381	2.68359	-0.0295328	1.6181	-0.577886	0.114792
TRINITY_DN317846_c0_g1	-0.566046	-0.566046	-0.566046	-0.566046	-0.566046	-0.254712	-0.566046	-0.566046	-0.566046	-0.211907	-0.566046	-0.566046	0.746217	0.0770744	-0.211907	1.07981	3.26662	-0.566046	1.95616	-0.297919	0.0770744
TRINITY_DN458783_c0_g1	-0.633596	-1.02774	0.375579	-0.370756	0.0493212	-0.633596	-1.02774	-1.02774	-1.02774	-0.307808	-0.46719	-1.02774	-1.02774	-0.245891	1.81021	1.21313	0.578408	0.976334	1.9329	1.51383	0.375579
TRINITY_DN479857_c0_g1	-1.0671	-1.0671	-0.260939	-0.73224	-0.774275	-1.0671	-1.0671	-0.111664	-1.0671	0.617465	-0.513374	-0.21014	-1.0671	0.755729	1.14735	1.1757	0.843662	0.132717	2.16277	0.744507	1.42532
TRINITY_DN325244_c0_g1	-0.783772	-0.783772	-0.414742	-0.00103026	-0.783772	-0.783772	-0.783772	-0.783772	-0.783772	-0.783772	-0.783772	0.273609	-0.3934	-0.783772	0.97668	1.30869	1.11948	0.431028	2.32397	0.240893	1.97254
TRINITY_DN408884_c0_g1	-0.787864	-0.787864	-0.787864	0.00373789	-0.787864	-0.787864	-0.787864	-0.787864	-0.787864	-0.787864	-0.787864	-0.100082	-0.408955	-0.0386173	0.869225	0.506275	1.45327	0.764665	2.28575	0.421297	2.12208
TRINITY_DN279980_c0_g1	-1.11242	-1.11242	-0.723805	-0.234042	-0.723805	-0.234042	-1.11242	-0.631151	-0.631151	-0.585454	-0.0262143	-1.11242	-0.276654	0.251083	1.35467	1.19735	0.658224	-0.0262143	2.10198	1.32359	1.65532
TRINITY_DN457288_c0_g1	-0.834081	-0.834081	-0.834081	-0.834081	-0.834081	-0.164221	-0.834081	-0.834081	0.136775	-0.834081	-0.834081	-0.834081	-0.528719	0.208989	1.34324	1.20175	1.39862	0.486816	2.11004	0.586745	1.56079
TRINITY_DN402538_c0_g1	-0.764404	-0.764404	-0.764404	-0.393468	-0.764404	-0.764404	-0.764404	-0.764404	-0.764404	-0.764404	-0.764404	-0.764404	-0.0519775	-0.354159	1.59488	1.44295	1.44295	0.683879	1.95279	0.805136	1.28546
TRINITY_DN338800_c0_g2	-0.884894	-0.884894	-0.0977695	-0.445407	-0.884894	-0.445407	-0.884894	0.42713	-0.445407	-0.884894	-0.884894	-0.884894	-0.0977695	0.0369196	1.32254	1.15176	0.55284	-0.884894	2.17328	0.977022	1.96942
TRINITY_DN386638_c0_g1	-1.00253	-1.00253	-0.297372	-0.220558	-1.00253	-0.207081	-1.00253	0.330363	-1.00253	-0.15457	-1.00253	-1.00253	-0.0147562	0.0633263	1.88877	0.253698	0.75684	0.121453	2.47049	0.646065	1.38103
TRINITY_DN183716_c0_g1	-0.0373265	-1.04351	0.18585	-0.0500243	0.0207278	-0.577739	-1.04351	-0.229239	-1.04351	-0.544518	-1.04351	-1.04351	-0.327234	-0.583393	1.50273	0.40767	1.50753	-0.375849	2.16205	0.19817	1.95813
TRINITY_DN383294_c0_g1	-0.696004	-0.696004	-0.696004	-0.696004	-0.696004	-0.696004	-0.696004	0.253025	-0.696004	-0.696004	-0.696004	-0.696004	0.122581	-0.696004	1.83542	0.72369	1.80523	-0.696004	1.72707	1.00904	1.57199
TRINITY_DN402349_c0_g1	-0.842571	-0.842571	-0.842571	-0.347654	-0.636232	-0.842571	-0.842571	-0.316994	-0.842571	-0.316994	-0.842571	-0.602982	-0.167557	0.140563	2.02905	0.686432	1.86806	-0.409781	1.3167	0.88756	1.76783
TRINITY_DN480195_c0_g2	-0.747673	-0.747673	-0.747673	-0.747673	-0.747673	-0.00950065	-0.747673	-0.747673	-0.747673	-0.747673	0.143682	-0.747673	-0.393381	0.614802	1.80224	1.47131	0.874576	-0.419149	2.19534	-0.393381	1.59019
TRINITY_DN406599_c0_g1	-0.809462	-0.809462	-0.809462	-0.809462	-0.809462	0.573686	-0.809462	-0.386661	-0.809462	-0.809462	-0.184154	-0.809462	-0.117888	-0.0522221	1.68364	1.20504	1.73492	-0.184154	1.8364	-0.455439	1.63199
TRINITY_DN408871_c0_g1	-0.686246	-0.686246	-0.686246	0.382563	-0.686246	-0.686246	-0.686246	-0.240643	-0.686246	-0.686246	-0.0272144	-0.686246	-0.686246	-0.686246	1.60876	0.448774	1.20158	-0.386311	2.36334	0.0426249	2.15523
TRINITY_DN360200_c0_g1	-0.657181	-1.08023	-0.893066	-0.460947	-0.719278	-0.27937	-0.848441	-0.244627	0.181468	-0.210373	-0.110414	-1.08023	-0.176595	-0.423531	1.78625	0.581052	1.27146	-0.537551	1.97341	-0.332434	2.26063
TRINITY_DN364710_c0_g1	-0.962063	-1.09574	-1.14195	-0.170799	-0.637357	-0.525804	-1.28601	0.221535	-0.401718	-0.333511	-0.0181375	-0.962063	0.26152	-0.350387	1.60509	0.783946	1.29462	-0.300101	1.93523	0.0691304	2.01456
TRINITY_DN393176_c0_g1	-0.722806	-0.722806	-0.722806	-0.426986	-0.722806	-0.722806	-0.722806	-0.722806	-0.722806	-0.722806	-0.012063	-0.165474	-0.165474	-0.722806	2.39001	1.3549	1.29104	0.00435657	1.99313	-0.183182	1.1478
TRINITY_DN473513_c0_g1	-0.6798	-0.6798	-0.6798	-0.6798	-0.6798	-0.6798	-0.6798	-0.6798	-0.6798	-0.226684	0.278832	-0.6798	-0.6798	-0.6798	1.85676	1.38153	1.88911	-0.324056	1.7253	0.0550573	1.52175
TRINITY_DN476136_c0_g1	-0.663622	-0.663622	-0.663622	-0.360566	-0.663622	-0.360566	-0.663622	-0.663622	-0.360566	-0.663622	-0.663622	-0.663622	0.152952	-0.663622	2.61961	0.740784	1.74825	-0.409865	1.68241	-0.120847	1.30462
TRINITY_DN334621_c0_g1	-0.551374	-0.551374	-0.551374	-0.551374	-0.551374	-0.551374	-0.551374	-0.551374	-0.551374	-0.551374	-0.551374	0.0714064	-0.551374	-0.551374	2.24628	0.6165	1.19633	-0.551374	2.13111	-0.551374	2.00899
TRINITY_DN288500_c0_g1	-0.738119	-0.147532	-0.738119	-0.738119	-0.738119	-0.738119	0.101809	-0.738119	-0.738119	-0.462009	-0.738119	-0.738119	-0.462009	0.101809	1.55646	1.16602	1.12545	-0.738119	2.68178	0.4334	1.28601
TRINITY_DN281432_c0_g1	-0.737034	0.406746	-0.737034	-0.737034	-0.737034	-0.737034	0.0973016	-0.737034	-0.737034	-0.737034	-0.372126	-0.737034	-0.737034	-0.298629	1.92176	1.08002	1.9868	-0.372126	2.22932	0.271447	0.41983
TRINITY_DN478396_c0_g1	-0.811464	-0.811464	-0.504025	-0.467207	-0.811464	-0.430725	-0.811464	-0.811464	0.990465	-0.394573	-0.811464	-0.811464	-0.467207	-0.430725	1.85634	1.01583	1.04103	-0.504025	2.49838	0.887369	0.589318
TRINITY_DN140348_c0_g1	-0.735647	-1.09867	-0.210606	-0.735647	-0.210606	-0.735647	-0.0317414	-1.09867	0.22585	-1.09867	-0.490607	-1.09867	-0.120429	0.309037	1.99513	0.820419	1.6849	-0.786027	1.84225	0.390954	1.18309
TRINITY_DN128234_c0_g1	-0.591809	-0.163384	-0.811922	-0.591809	-0.811922	-0.811922	-0.811922	-0.811922	-0.811922	0.898468	-0.610897	-0.811922	-0.0723267	-0.358215	1.01694	0.907822	1.5744	-0.811922	2.1998	0.474178	1.81221
TRINITY_DN22983_c0_g1	-0.73408	-0.73408	-0.73408	-0.73408	-0.73408	-0.73408	-0.73408	-0.73408	-0.73408	-0.0829058	-0.491606	-0.73408	0.0461851	0.172008	1.21426	1.0781	2.10353	-0.491606	1.93214	0.0461851	1.81451
TRINITY_DN402701_c0_g1	-0.716293	-0.716293	-0.716293	-0.716293	-0.455077	-0.716293	-0.716293	-0.716293	-0.716293	0.248038	-0.455077	-0.716293	-0.412983	-0.089749	1.04121	1.55574	1.99282	-0.455077	1.3907	-0.168399	2.25449
TRINITY_DN397557_c0_g1	0.00817221	-0.539914	-1.01348	-0.249022	-0.625155	-0.553656	-1.01348	-1.01348	-1.01348	0.270808	-1.01348	-1.01348	0.430405	0.376935	1.25676	1.91083	1.36478	-1.01348	1.59209	0.834394	1.01691
TRINITY_DN476631_c0_g1	-0.896959	-0.185167	-0.896959	-0.896959	-0.896959	-0.572482	-0.896959	-0.896959	-0.896959	-0.185167	-0.896959	-0.572482	0.0172168	0.434505	1.26631	1.11109	1.70392	-0.310828	1.17378	1.59107	1.70392
TRINITY_DN382639_c0_g2	-0.690971	-0.690971	-0.690971	-0.690971	-0.690971	-0.690971	-0.690971	-0.690971	-0.223412	-0.690971	-0.690971	-0.690971	-0.690971	-0.179017	1.16551	1.02923	1.45896	-0.268213	1.73584	2.08226	1.4905
TRINITY_DN475817_c0_g1	-0.698928	-0.698928	-0.698928	-0.698928	-0.698928	-0.698928	-0.698928	-0.256785	-0.698928	-0.698928	-0.698928	-0.304072	0.0625559	-0.698928	0.953554	1.17191	1.24268	-0.698928	1.80778	1.83916	1.87035
TRINITY_DN327980_c0_g1	-0.663694	-0.663694	-0.663694	-0.663694	-0.40182	-0.663694	0.179002	-0.663694	-0.663694	-0.663694	-0.663694	-0.663694	-0.663694	-0.0554177	0.224682	0.619197	1.58368	-0.663694	2.27827	1.51259	2.02415
TRINITY_DN121377_c0_g1	-0.653176	-0.653176	-0.653176	-0.653176	-0.653176	-0.033931	-0.653176	-0.653176	-0.653176	-0.653176	-0.653176	-0.653176	-0.653176	-0.033931	0.585314	1.00127	2.02436	-0.653176	1.98119	0.899754	2.06725
TRINITY_DN179484_c0_g1	-0.717764	-0.337757	-0.717764	-0.717764	-0.717764	-0.717764	-0.717764	-0.717764	-0.717764	-0.717764	-0.430052	-0.717764	-0.0707917	0.344382	1.01366	0.872573	1.98867	-0.717764	2.34643	1.47794	0.690351
TRINITY_DN384765_c0_g2	-0.770504	-0.770504	-0.770504	-0.0829579	-0.770504	-0.0829579	-0.770504	-0.770504	-0.770504	-0.0232661	-0.770504	-0.770504	-0.770504	0.430445	0.484256	1.80749	1.64454	-0.770504	2.18199	1.23707	0.878945
TRINITY_DN380445_c0_g1	-0.687527	0.0642526	-0.687527	-0.687527	-0.687527	-0.687527	-0.284232	-0.687527	-0.687527	-0.687527	-0.687527	-0.687527	0.249131	-0.687527	1.00144	1.77675	1.4069	-0.687527	2.65926	0.793618	0.583198
TRINITY_DN409424_c0_g2	-0.624108	-0.624108	-0.624108	-0.624108	-0.624108	-0.624108	-0.624108	-0.624108	-0.624108	-0.624108	-0.624108	-0.624108	0.0240614	-0.624108	1.38143	1.21801	1.00694	-0.624108	2.67376	1.0923	1.34101
TRINITY_DN453690_c0_g2	-0.640986	-0.640986	-0.640986	-0.640986	-0.640986	-0.640986	-0.640986	-0.640986	-0.640986	-0.640986	-0.640986	-0.640986	0.35505	-0.253581	1.16158	1.6038	0.590716	-0.640986	2.85046	0.905157	1.11964
TRINITY_DN450207_c0_g1	-0.646751	-0.646751	-0.433283	-0.646751	-0.0299321	-0.646751	-0.646751	-0.646751	-0.646751	-0.381199	-0.646751	-0.646751	-0.433283	-0.128002	0.567762	1.41298	0.864328	-0.646751	3.26027	0.781231	0.986642
TRINITY_DN452502_c0_g1	-0.621898	-0.621898	-0.621898	-0.621898	-0.621898	-0.621898	-0.621898	-0.621898	-0.621898	-0.621898	-0.621898	-0.621898	-0.621898	-0.0513611	0.453511	1.65552	0.93708	-0.160524	2.56075	0.657634	2.03206
TRINITY_DN129613_c0_g1	-0.584925	-0.584925	-0.584925	-0.584925	-0.584925	-0.584925	-0.584925	-0.584925	-0.584925	-0.584925	-0.584925	-0.584925	-0.207148	-0.161907	-0.161907	1.96166	1.20499	-0.584925	2.69323	0.74055	1.53455
TRINITY_DN480239_c0_g2	-0.157942	-0.794398	-0.794398	-0.794398	0.192506	0.767563	-0.794398	-0.122229	-0.794398	-0.794398	-0.794398	-0.794398	-0.794398	-0.140017	0.851111	1.40272	2.11762	-0.794398	2.36458	0.25373	0.414332
TRINITY_DN356273_c0_g1	-0.693794	-0.693794	-0.693794	-0.693794	-0.194833	0.360558	-0.693794	-0.693794	-0.127256	-0.693794	-0.693794	-0.693794	-0.693794	-0.693794	0.853307	2.39368	1.73611	0.207415	2.22001	0.265853	-0.0831145
TRINITY_DN400913_c0_g1	-0.582121	-0.582121	-0.582121	-0.582121	-0.582121	0.765277	-0.582121	-0.582121	0.357399	-0.582121	-0.582121	-0.582121	-0.582121	-0.582121	0.870666	1.84084	2.62141	-0.174953	1.86905	-0.582121	-0.582121
TRINITY_DN369275_c0_g1	-0.650042	-0.650042	-0.650042	-0.602445	-0.61178	0.0597121	-0.650042	-0.557063	-0.0820663	-0.650042	-0.539485	-0.650042	-0.216232	-0.602445	0.50577	2.19055	2.49244	0.026152	2.00662	-0.530813	0.361338
TRINITY_DN436499_c0_g1	-0.918705	-0.918705	-1.28068	-0.0106417	-0.423155	-0.0106417	-1.28068	-0.918705	-0.307016	0.0958546	0.0606231	-0.962458	0.657627	0.0606231	0.401597	1.63813	1.3514	0.301875	2.77782	-0.0830028	-0.231153
TRINITY_DN341169_c0_g1	-0.445776	-0.445776	-0.445776	-0.445776	-0.445776	-0.445776	-0.445776	-0.445776	-0.445776	-0.445776	-0.445776	-0.445776	-0.445776	-0.445776	0.611902	2.41691	2.10507	-0.445776	2.4443	-0.445776	-0.445776
TRINITY_DN120487_c0_g1	-0.468229	-0.468229	-0.468229	-0.468229	-0.468229	-0.468229	-0.468229	-0.468229	-0.468229	-0.468229	-0.468229	-0.468229	-0.268769	-0.00537776	-0.00537776	1.96146	1.54556	0.0692598	3.25845	-0.468229	-0.468229
TRINITY_DN255037_c0_g1	-0.996106	-0.996106	-0.781328	-0.524186	-0.089729	-0.326827	-0.996106	-0.278579	0.0928252	-0.0435168	-0.0435168	-0.996106	0.355729	-0.524186	0.962562	1.64572	0.924133	-0.781328	3.01443	-0.18334	0.565568
TRINITY_DN407391_c0_g1	-0.877769	-0.877769	-0.626972	-0.268309	-0.0962496	-0.565781	-0.565781	0.0713011	0.0159372	-0.505169	-0.0962496	-0.877769	-0.0399102	-0.565781	0.12619	1.54214	1.2738	-0.326707	3.19281	-0.877769	0.945805
TRINITY_DN423453_c0_g1	-0.253513	-1.55123	-0.486609	-1.06423	-0.439339	0.0754137	-1.35503	-0.144716	-0.661938	-0.161039	0.201425	-1.55123	-0.075576	0.236638	0.336125	0.893932	2.17568	0.00102033	1.75182	0.669031	1.40337
TRINITY_DN253826_c0_g1	-0.29179	-1.23197	-0.90126	-1.23197	-1.23197	-0.0462545	-1.23197	0.10929	0.0488065	-0.637118	-0.282367	-1.04349	0.550195	0.101849	1.18223	0.638915	2.06266	-0.182094	1.56962	0.538764	1.50994
TRINITY_DN228829_c0_g1	-0.629355	-1.31966	-0.699922	-1.06172	-0.714344	0.0448738	-1.04452	-0.574668	0.294164	-0.788083	-0.394408	-1.31966	0.0934838	-0.0561025	0.862663	2.06827	1.40941	1.22915	1.22375	0.0838573	1.29283
TRINITY_DN150654_c0_g1	-0.113944	-1.63592	-0.259494	-0.703634	-0.814053	0.107723	-1.63592	-0.315513	0.985647	-0.623855	-0.822889	-1.13688	0.51342	-0.0973816	0.856714	0.991012	1.85355	0.0981009	1.573	-0.235246	1.41556
TRINITY_DN474466_c0_g1	-0.645072	-1.01325	-1.01325	-0.342484	-1.01325	0.26888	-1.01325	-1.01325	0.26888	-1.01325	-0.416146	-1.01325	1.1262	0.331709	0.393627	1.47413	1.77366	0.107644	1.72892	-0.379156	1.40192
TRINITY_DN233194_c0_g1	0.318986	-1.00026	-0.16038	-0.49766	-1.00026	-1.00026	-1.00026	-1.00026	-1.00026	-0.443401	0.464049	-1.00026	0.254745	-0.470416	1.42024	1.28204	1.74849	1.0035	1.8156	-0.525139	0.791183
TRINITY_DN460965_c1_g1	-0.759608	-0.759608	-0.759608	-0.759608	-0.759608	0.875104	-0.759608	-0.294544	-0.329699	-0.759608	-0.759608	-0.759608	0.283382	-0.759608	0.974294	1.28948	2.50175	0.684218	1.66542	-0.759608	0.706279
TRINITY_DN458993_c0_g1	-0.753475	-0.753475	-0.753475	-0.072406	-0.753475	-0.072406	-0.753475	-0.753475	-0.753475	-0.753475	-0.166982	-0.753475	-0.13519	-0.0414055	-0.0106602	1.42141	2.50127	1.1622	1.85443	-0.753475	1.09448
TRINITY_DN322027_c0_g1	-0.947487	-0.0500975	-0.947487	-0.362848	-0.947487	-0.947487	-0.947487	-0.695789	-0.362848	-0.550461	-0.947487	-0.947487	-0.0500975	0.0358844	0.751324	1.07498	2.17006	1.1785	1.85025	0.638764	1.00479
TRINITY_DN466225_c0_g1	-0.749184	-0.749184	-0.481389	-0.749184	-0.749184	-0.749184	-0.749184	-0.749184	-0.749184	-0.0670694	-0.749184	-0.749184	1.08353	-0.749184	1.35307	1.20528	2.10289	0.312969	2.07811	0.126877	0.526767
TRINITY_DN3272_c0_g1	-0.0247182	-0.772329	-0.772329	-0.772329	-0.772329	-0.772329	-0.772329	-0.772329	-0.772329	-0.772329	-0.772329	-0.772329	0.832565	0.0291768	0.393704	0.972123	1.98692	0.444051	2.58055	0.543517	0.737725
TRINITY_DN297776_c0_g1	-0.534785	-0.865852	-0.865852	-0.428581	-0.865852	-0.865852	-0.865852	-0.865852	-0.865852	-0.171446	-0.221951	-0.865852	0.536737	-0.376215	0.217199	1.62419	2.08179	0.922813	2.11551	0.624827	0.536737
TRINITY_DN393444_c0_g1	-0.637797	-0.637797	-0.637797	-0.637797	-0.637797	0.116889	1.23993	-0.637797	-0.637797	-0.637797	0.496542	-0.637797	0.0603752	0.135448	-0.637797	0.0981916	0.544141	-0.637797	1.89696	-0.637797	3.06509
TRINITY_DN451930_c0_g3	-0.646684	-0.646684	-0.646684	0.403102	-0.646684	-0.646684	-0.0530186	-0.646684	-0.646684	-0.646684	0.652504	-0.646684	-0.646684	-0.0530186	-0.0208378	0.861175	1.05893	-0.646684	1.97426	-0.646684	2.93711
TRINITY_DN129681_c0_g1	0.147756	-0.690438	-0.690438	-0.690438	-0.690438	-0.690438	-0.690438	-0.690438	-0.250541	-0.690438	0.667206	-0.690438	0.113063	-0.690438	0.250155	0.54322	1.01868	-0.690438	2.08114	0.113063	2.91109
TRINITY_DN476802_c0_g1	-0.48943	-0.48943	-0.48943	-0.48943	-0.48943	-0.48943	-0.48943	-0.48943	-0.48943	-0.48943	0.967225	-0.48943	0.180386	-0.48943	-0.48943	0.230715	0.64061	-0.48943	2.02464	-0.48943	3.29788
TRINITY_DN449142_c0_g2	-0.509981	-0.509981	-0.509981	-0.509981	-0.509981	-0.509981	-0.509981	-0.509981	-0.509981	-0.509981	0.554542	-0.509981	0.118472	-0.509981	-0.509981	0.167437	1.04685	-0.509981	1.63947	0.118472	3.49449
TRINITY_DN392846_c0_g1	-0.70813	-0.70813	-0.70813	-0.70813	-0.70813	-0.382522	-0.70813	-0.70813	-0.70813	-0.70813	1.04665	-0.70813	0.128478	0.154027	0.166678	0.895896	0.913229	-0.70813	1.27477	0.48071	3.11151
TRINITY_DN478803_c1_g3	-0.641677	-0.641677	-0.641677	-0.641677	-0.641677	0.165532	-0.641677	-0.641677	-0.256829	-0.641677	0.338591	-0.641677	-0.256829	-0.641677	-0.194813	1.19199	1.29131	-0.641677	1.58062	0.106824	3.09204
TRINITY_DN23899_c0_g1	-1.03485	-1.03485	-0.231267	0.384732	-0.496175	0.155294	-1.03485	0.722754	-0.122435	-0.342855	0.416556	-0.158415	0.320388	-1.03485	-0.342855	0.663193	-0.736643	-0.736643	1.74748	-0.19469	3.09098
TRINITY_DN417342_c0_g1	-0.788692	-0.788692	-0.788692	-0.788692	-0.788692	-0.788692	-0.44602	0.553995	0.277669	-0.133692	1.4192	0.612201	-0.788692	-0.788692	-0.788692	0.291018	0.181867	-0.788692	2.34867	0.589105	2.1929
TRINITY_DN476749_c0_g1	-1.01849	-1.01849	-1.01849	0.739958	-1.01849	-0.343763	0.532283	0.838226	0.0984209	-0.296868	-0.452418	-0.402049	-0.402049	0.119539	-1.01849	1.17374	0.609804	-0.442208	2.42277	-1.01849	1.91557
TRINITY_DN24665_c0_g1	-0.692657	-0.692657	-0.692657	-0.157493	-0.22632	-0.408603	0.326256	0.326256	0.444894	0.874086	-0.446973	-0.692657	-0.692657	-0.692657	-0.389669	-0.692657	0.339764	-0.446973	2.64375	-0.692657	2.66228
TRINITY_DN365744_c0_g1	-0.690918	-0.690918	-0.690918	-0.690918	-0.333446	-0.690918	-0.690918	1.09525	1.00089	0.517092	-0.690918	0.0548942	-0.690918	-0.690918	0.517092	-0.265866	0.293108	-0.690918	1.81385	-0.690918	2.90723
TRINITY_DN477184_c0_g1	-0.751977	-0.751977	-0.751977	0.159452	-0.336494	-0.751977	-0.751977	0.715797	-0.751977	0.264427	-0.751977	-0.751977	0.159452	-0.751977	1.18124	0.212164	0.81175	-0.336494	2.78894	-0.751977	1.89955
TRINITY_DN457172_c0_g2	-0.622653	-0.622653	-0.622653	-0.622653	-0.622653	-0.622653	-0.622653	1.04146	-0.622653	1.12301	-0.622653	-0.622653	-0.0941467	0.00576793	0.00576793	-0.0439644	0.388341	-0.622653	2.28703	-0.622653	2.75857
TRINITY_DN467018_c0_g1	-0.635978	-0.635978	-0.635978	0.00614796	-0.635978	-0.635978	-0.635978	1.14776	-0.635978	0.0565132	-0.635978	-0.635978	-0.044669	0.00614796	-0.635978	1.06443	0.444086	-0.635978	2.81898	-0.635978	2.13234
TRINITY_DN367017_c0_g1	-0.833599	-0.833599	-0.833599	1.60358	0.551746	-0.278604	-0.833599	-0.833599	1.19382	-0.219789	-0.833599	-0.833599	-0.278604	-0.833599	-0.833599	-0.278604	1.00299	0.551746	2.11228	-0.278604	1.82044
TRINITY_DN468584_c0_g1	-0.718545	-0.718545	0.604138	1.35281	-0.718545	-0.718545	-0.718545	-0.718545	0.0969764	-0.270914	-0.718545	-0.718545	1.24716	-0.718545	-0.270914	-0.718545	1.17551	-0.718545	2.75035	0.00741765	1.21146
TRINITY_DN459200_c0_g1	-0.827811	-0.827811	-0.827811	0.462026	-0.441724	-0.827811	-0.827811	-0.347523	0.462026	-0.827811	-0.441724	-0.347523	1.21003	0.110418	0.633229	-0.827811	0.375294	0.287792	2.82984	-0.827811	1.83032
TRINITY_DN477929_c0_g1	-0.916368	-0.916368	-0.455385	-0.681443	-0.681443	-0.681443	-0.916368	-0.131532	-0.184306	-0.131532	-0.29127	-0.916368	0.56228	-0.131532	1.43189	-0.184306	1.3504	-0.916368	2.63755	0.56228	1.59163
TRINITY_DN348804_c0_g1	-0.738818	-0.738818	-0.738818	0.00269483	-0.738818	-0.738818	-0.738818	0.713535	-0.738818	-0.301041	-0.738818	-0.738818	0.567313	-0.738818	1.32658	0.362574	1.61638	-0.738818	2.81895	0.282677	0.737335
TRINITY_DN258960_c0_g2	-0.869085	-0.869085	-0.584987	0.133949	-0.869085	-0.869085	-0.869085	-0.12939	-0.869085	-0.12939	-0.309046	-0.869085	0.639923	-0.492124	1.19841	0.474207	2.08624	-0.869085	2.22655	0.639923	1.19841
TRINITY_DN464374_c0_g1	-0.899528	-0.899528	-0.899528	0.360549	-0.899528	-0.149323	-0.899528	0.450208	-0.899528	-0.899528	-0.899528	-0.216708	0.287843	0.390897	1.53435	-0.175998	1.9042	-0.899528	1.90881	0.266561	1.53435
TRINITY_DN397342_c0_g1	-0.80317	-0.80317	-0.80317	0.179373	0.0361675	-0.265023	-0.80317	0.249267	-0.265023	-0.80317	-0.80317	-0.80317	0.893214	-0.80317	1.50731	-0.265023	1.9998	-0.80317	2.33608	-0.304162	1.12655
TRINITY_DN401763_c0_g1	-0.602491	-0.602491	-0.602491	0.970802	-0.0849909	-0.602491	-0.602491	-0.602491	-0.602491	-0.602491	-0.602491	-0.602491	-0.0476845	-0.602491	0.636745	-0.602491	1.9098	-0.602491	2.53906	-0.0476845	1.95633
TRINITY_DN191045_c0_g1	-0.66861	-0.66861	-0.66861	0.181637	-0.66861	-0.379315	-0.66861	-0.66861	-0.379315	-0.33954	-0.419464	-0.66861	0.614578	-0.33954	0.550759	-0.0710154	2.09828	-0.66861	2.1206	-0.66861	2.37982
TRINITY_DN371732_c0_g1	-0.570866	-0.570866	-0.570866	0.042569	-0.570866	-0.570866	-0.570866	-0.570866	-0.570866	-0.570866	-0.570866	-0.570866	0.513836	0.0738454	0.10486	0.042569	2.2315	-0.570866	2.82512	-0.570866	1.58696
TRINITY_DN480546_c0_g1	-0.298483	-1.12335	-0.543809	0.264457	-0.585959	-0.0652282	-1.12335	-0.41956	-0.671401	0.0100416	-0.21945	-0.714707	-0.141712	-0.628488	1.10536	-0.0652282	2.74303	-0.758411	1.58418	-0.141712	1.7938
TRINITY_DN248191_c0_g1	-0.657138	-0.657138	-0.657138	-0.169871	-0.221983	0.278717	-0.657138	0.326432	-0.657138	-0.657138	-0.657138	-0.657138	-0.657138	-0.657138	1.24535	0.278717	2.37631	-0.657138	2.17435	-0.657138	1.59763
TRINITY_DN293777_c0_g1	-1.08512	-1.08512	-1.08512	0.392515	-1.08512	-0.401644	-0.0626	0.753629	-1.08512	0.532229	-0.491662	-1.08512	0.320562	-0.372133	0.271778	0.439694	1.86999	0.644638	2.35467	-0.743382	1.00244
TRINITY_DN400922_c0_g1	-0.229778	-1.01673	-1.01673	1.11412	-1.01673	-1.01673	-1.01673	0.796816	-1.01673	0.714615	0.589018	-0.635769	-0.278955	-0.181027	0.0098613	-0.229778	1.62971	-1.01673	2.22999	0.284583	1.30372
TRINITY_DN131271_c0_g1	-0.434442	-0.714295	-0.468321	0.938414	-0.900248	-0.571801	-0.900248	-0.400863	-0.900248	-0.367576	0.327303	-0.750767	0.645094	0.215198	-0.205369	-0.400863	2.82843	-0.502503	1.87264	-0.606928	1.29739
TRINITY_DN422200_c0_g2	-0.767981	-0.767981	-0.767981	0.22648	-0.767981	-0.470309	-0.767981	0.358478	-0.254474	-0.470309	0.15961	-0.767981	0.864643	-0.470309	0.0921463	-0.767981	2.2586	-0.767981	2.10423	-0.254474	1.99954
TRINITY_DN405877_c0_g1	-0.624906	-0.624906	-0.624906	-0.624906	-0.624906	-0.624906	0.406601	0.423123	-0.624906	-0.624906	-0.624906	-0.624906	-0.624906	0.373228	-0.624906	0.339403	1.40485	-0.624906	2.74931	0.252786	2.17448
TRINITY_DN10728_c0_g1	-0.616343	-0.616343	-0.616343	-0.616343	-0.616343	-0.616343	-0.616343	0.000403798	-0.616343	-0.616343	-0.616343	-0.616343	-0.616343	0.490638	0.000403798	-0.0484375	1.62231	-0.123234	3.02959	0.74644	1.678
TRINITY_DN278967_c0_g1	-0.547712	-0.547712	-0.547712	-0.547712	-0.547712	-0.547712	-0.547712	0.0792324	-0.547712	-0.547712	-0.547712	-0.547712	-0.547712	0.0792324	-0.547712	0.0248654	1.68446	-0.547712	2.77976	0.935304	2.08511
TRINITY_DN402542_c0_g1	-0.598123	-0.598123	-0.598123	0.148133	-0.598123	-0.598123	-0.598123	0.20193	-0.598123	-0.598123	-0.598123	-0.598123	0.715338	-0.598123	-0.598123	0.148133	0.665897	-0.598123	3.02471	0.715338	2.15613
TRINITY_DN339597_c0_g1	0.0358726	-0.562603	-0.562603	-0.562603	-0.562603	-0.562603	-0.562603	0.634348	-0.562603	-0.562603	-0.079346	-0.562603	0.476702	-0.562603	-0.562603	-0.562603	0.423261	-0.562603	3.19763	0.476702	2.14866
TRINITY_DN406180_c0_g1	-0.565188	-0.565188	-0.565188	-0.565188	-0.565188	-0.565188	-0.565188	-0.0100534	-0.565188	-0.00310403	-0.565188	-0.565188	-0.0894407	-0.565188	-0.565188	-0.565188	0.8647	0.193613	2.69595	1.15633	2.53944
TRINITY_DN451633_c0_g1	-0.477769	-0.477769	-0.477769	-0.477769	-0.477769	-0.477769	-0.477769	-0.477769	-0.477769	0.445424	-0.477769	-0.477769	-0.477769	-0.477769	-0.477769	-0.477769	0.587478	-0.0711466	2.7454	0.610186	2.84919
TRINITY_DN446038_c0_g1	-0.486415	-0.486415	-0.486415	0.345494	-0.486415	-0.486415	-0.486415	-0.0297887	-0.486415	-0.486415	-0.486415	-0.486415	-0.486415	-0.486415	-0.486415	-0.486415	0.610483	-0.486415	3.18634	0.984661	2.19904
TRINITY_DN348321_c0_g1	-0.508812	-0.508812	-0.508812	-0.0353168	-0.508812	-0.508812	-0.508812	-0.508812	-0.508812	-0.508812	-0.508812	-0.508812	-0.0727886	0.00182187	-0.508812	-0.508812	0.651153	-0.110599	3.30277	0.682686	2.19483
TRINITY_DN391900_c0_g1	-0.441018	-0.441018	-0.441018	-0.441018	-0.441018	-0.441018	-0.441018	-0.441018	-0.441018	-0.441018	-0.441018	-0.441018	-0.441018	-0.441018	-0.441018	-0.441018	1.3765	-0.441018	3.06143	0.918702	2.14066
TRINITY_DN10771_c0_g1	-0.471577	-0.471577	-0.471577	-0.471577	-0.471577	-0.471577	-0.471577	-0.471577	-0.471577	-0.471577	-0.471577	-0.471577	-0.471577	-0.471577	-0.471577	-0.471577	1.37759	-0.0892464	2.89177	1.17672	2.1884
TRINITY_DN475727_c0_g2	-0.432974	-0.432974	-0.432974	-0.432974	-0.432974	-0.432974	-0.432974	-0.432974	-0.432974	-0.432974	-0.432974	-0.432974	-0.432974	-0.432974	-0.432974	-0.432974	0.682765	-0.432974	2.66102	1.23424	2.78254
TRINITY_DN199840_c0_g1	-0.423851	-0.423851	-0.423851	-0.423851	-0.423851	-0.423851	-0.423851	-0.423851	-0.423851	-0.423851	-0.423851	-0.423851	-0.423851	-0.423851	-0.423851	-0.423851	0.558985	-0.423851	2.86235	1.09189	2.69225
TRINITY_DN317839_c0_g1	-0.429018	-0.429018	-0.429018	-0.429018	-0.429018	-0.429018	-0.429018	-0.429018	-0.429018	-0.429018	-0.429018	-0.429018	-0.429018	-0.429018	-0.429018	-0.429018	0.859335	-0.429018	2.69629	0.89995	2.83773
TRINITY_DN471533_c0_g1	-0.436053	-0.436053	-0.436053	-0.436053	-0.436053	-0.436053	-0.436053	-0.436053	-0.436053	-0.436053	-0.436053	-0.436053	-0.436053	-0.436053	-0.436053	-0.436053	1.12206	-0.436053	2.75909	0.855004	2.67674
TRINITY_DN323271_c0_g1	-0.18389	-0.18389	0.103408	-0.581669	-0.581669	-0.581669	-0.581669	-0.581669	-0.581669	-0.581669	-0.26937	-0.581669	-0.581669	-0.581669	-0.581669	-0.18389	0.664723	0.373868	3.26288	0.734661	2.07987
TRINITY_DN429171_c0_g1	-0.464057	-0.464057	-0.464057	-0.464057	-0.464057	-0.464057	-0.464057	-0.464057	-0.464057	-0.464057	-0.464057	-0.464057	-0.464057	-0.464057	-0.464057	-0.464057	1.34276	0.452332	3.321	0.50156	1.80726
TRINITY_DN353343_c0_g1	-0.452628	-0.452628	-0.452628	-0.452628	-0.452628	-0.452628	-0.452628	-0.452628	-0.0449781	-0.452628	-0.452628	-0.452628	-0.452628	-0.452628	0.00384107	-0.452628	0.600652	-0.452628	3.37543	0.686782	2.1677
TRINITY_DN279041_c0_g1	-0.470408	-0.470408	-0.470408	-0.470408	-0.470408	-0.470408	-0.470408	-0.470408	-0.470408	-0.470408	-0.470408	-0.470408	-0.470408	-0.470408	0.110024	0.110024	0.485732	-0.470408	3.37399	0.937044	2.03931
TRINITY_DN4011_c0_g1	-0.470672	-0.470672	-0.470672	-0.470672	-0.470672	-0.470672	-0.470672	-0.470672	-0.470672	-0.470672	-0.470672	-0.470672	-0.470672	-0.470672	-0.0290815	-0.0763094	0.200741	-0.123977	3.25743	1.14248	2.21814
TRINITY_DN102057_c0_g1	-0.477735	-0.477735	-0.477735	-0.477735	-0.477735	-0.477735	-0.477735	-0.477735	-0.477735	-0.0267365	-0.477735	-0.477735	-0.477735	-0.477735	-0.477735	-0.0661699	0.214707	0.196984	3.49902	1.01582	1.85466
TRINITY_DN35903_c0_g1	-0.425265	-0.425265	-0.425265	-0.425265	-0.425265	-0.425265	-0.425265	-0.425265	-0.425265	-0.425265	-0.425265	-0.425265	-0.425265	-0.425265	-0.425265	-0.425265	0.48918	-0.425265	3.24691	1.60201	1.8914
TRINITY_DN467084_c0_g1	-0.416598	-0.416598	-0.416598	-0.416598	-0.416598	-0.416598	-0.416598	-0.416598	-0.416598	-0.416598	-0.416598	-0.416598	-0.416598	-0.416598	-0.416598	-0.416598	0.74454	-0.416598	3.54472	1.27389	1.51901
TRINITY_DN368556_c0_g1	-0.408881	-0.408881	-0.408881	-0.408881	-0.408881	-0.408881	-0.408881	-0.408881	-0.408881	-0.408881	-0.408881	-0.408881	-0.408881	-0.408881	-0.408881	-0.408881	0.442282	-0.408881	3.50487	1.21327	1.79056
TRINITY_DN377627_c0_g1	-0.58246	-0.58246	-0.58246	-0.58246	-0.58246	-0.58246	-0.58246	-0.58246	0.0546804	0.115178	-0.58246	-0.58246	-0.58246	0.467096	0.115178	-0.58246	1.47305	-0.58246	2.9253	0.293453	2.12804
TRINITY_DN281196_c0_g1	-0.405296	-0.405296	-0.405296	-0.405296	-0.405296	-0.405296	-0.405296	-0.405296	-0.405296	-0.405296	-0.405296	-0.405296	-0.405296	-0.405296	-0.405296	-0.405296	0.876319	-0.405296	2.79661	0.296357	2.92074
TRINITY_DN476710_c0_g1	-0.00698371	-0.427197	-0.427197	-0.427197	-0.427197	-0.427197	-0.427197	-0.427197	-0.427197	-0.427197	-0.427197	-0.427197	-0.427197	-0.427197	-0.427197	-0.427197	0.846806	-0.427197	3.07273	0.310126	2.61248
TRINITY_DN299721_c0_g1	-0.155209	-0.41815	-0.328079	-0.574148	-0.574148	-0.155209	-0.574148	-0.574148	-0.574148	-0.41815	-0.574148	-0.29861	-0.183379	-0.574148	0.0353263	-0.41815	0.987998	-0.448747	3.17465	0.289215	2.35553
TRINITY_DN387071_c0_g1	-0.405005	-0.405005	-0.405005	-0.405005	-0.405005	-0.405005	-0.405005	-0.405005	-0.405005	-0.405005	-0.405005	-0.405005	-0.405005	-0.405005	-0.405005	-0.405005	1.22365	-0.405005	3.3544	0.204587	2.10245
TRINITY_DN371423_c0_g1	-0.40905	-0.40905	-0.40905	-0.40905	-0.40905	-0.40905	-0.40905	-0.40905	-0.40905	-0.40905	-0.40905	-0.40905	-0.40905	-0.40905	-0.40905	-0.40905	0.898779	-0.40905	3.43505	0.56306	2.05697
TRINITY_DN423301_c0_g1	-0.419498	-0.419498	-0.419498	-0.419498	-0.419498	-0.419498	-0.419498	-0.419498	-0.419498	-0.419498	-0.419498	-0.419498	-0.419498	-0.419498	-0.419498	-0.419498	0.971441	-0.419498	3.2141	0.637795	2.30812
TRINITY_DN352700_c0_g1	-0.414404	-0.414404	-0.414404	-0.414404	-0.414404	-0.414404	-0.414404	-0.414404	-0.414404	-0.414404	-0.414404	-0.414404	-0.414404	-0.414404	-0.414404	-0.414404	1.07774	-0.414404	3.26033	0.451756	2.25504
TRINITY_DN477331_c0_g1	-0.432764	-0.432764	-0.432764	-0.432764	-0.432764	-0.432764	-0.432764	-0.432764	-0.432764	-0.432764	-0.432764	-0.432764	-0.432764	-0.432764	0.0698454	-0.432764	0.991199	-0.0269171	3.50483	-0.0269171	1.97942
TRINITY_DN299717_c0_g1	-0.51884	-0.51884	-0.51884	-0.51884	-0.51884	-0.51884	0.0828549	-0.51884	-0.51884	-0.51884	-0.51884	-0.51884	-0.51884	-0.51884	0.0828549	0.0352376	1.26759	-0.0128106	3.29238	-0.0128106	2.00963
TRINITY_DN481404_c0_g1	-0.55123	-0.55123	-0.55123	-0.55123	0.168013	-0.446762	-0.524727	-0.55123	-0.421273	-0.446762	-0.178961	-0.524727	-0.346237	-0.446762	-0.0878891	-0.202224	1.15841	-0.524727	3.35859	0.228323	1.99387
TRINITY_DN340200_c0_g1	-0.59778	-0.59778	-0.59778	-0.59778	-0.0971931	-0.00255657	-0.59778	-0.59778	-0.59778	-0.59778	-0.59778	-0.59778	-0.0496617	-0.00255657	-0.59778	-0.00255657	1.20682	-0.0971931	3.24875	0.403394	1.96833
TRINITY_DN429391_c0_g1	-0.513951	-0.513951	-0.513951	-0.513951	-0.513951	-0.513951	-0.513951	-0.513951	-0.513951	-0.513951	-0.513951	-0.513951	-0.128913	-0.0794435	-0.513951	-0.0957992	1.26282	-0.162579	3.30694	0.717726	1.86061
TRINITY_DN4011_c0_g2	-0.44495	-0.44495	-0.44495	-0.44495	-0.44495	-0.44495	-0.44495	-0.44495	-0.44495	-0.44495	-0.44495	-0.44495	-0.44495	-0.44495	-0.44495	0.145465	1.20471	-0.44495	3.45031	0.540099	1.77861
TRINITY_DN421332_c0_g1	-0.465442	-0.465442	-0.465442	-0.465442	-0.465442	-0.465442	-0.465442	-0.465442	-0.465442	-0.465442	-0.465442	-0.465442	-0.465442	-0.465442	-0.465442	0.265001	1.19295	-0.465442	3.25467	0.77184	1.96262
TRINITY_DN374323_c0_g2	-0.52725	-0.705904	-0.705904	-0.541388	-0.705904	-0.52725	-0.513237	0.0448442	-0.39243	-0.705904	-0.292306	-0.541388	0.0643065	-0.705904	0.5008	-0.541388	1.27348	0.0151927	3.09838	0.433389	1.97576
TRINITY_DN431400_c0_g1	-0.593065	-0.593065	-0.593065	-0.593065	-0.593065	-0.593065	-0.593065	0.0900194	-0.593065	-0.593065	-0.593065	-0.593065	-0.593065	-0.593065	0.148723	-0.273711	1.51512	0.490303	2.72429	0.867512	2.14759
TRINITY_DN469856_c0_g1	-0.667219	-0.667219	-0.667219	-0.244881	-0.298332	0.0823005	-0.667219	-0.667219	-0.667219	-0.667219	-0.667219	-0.667219	-0.271316	-0.227568	0.121743	-0.244881	0.60713	0.209134	3.07976	1.02755	2.16433
TRINITY_DN454727_c0_g1	-0.613002	-0.613002	-0.613002	-0.613002	-0.613002	-0.613002	-0.613002	-0.613002	-0.613002	-0.613002	-0.613002	-0.613002	-0.613002	0.108983	0.379026	-0.142637	1.15205	0.346216	2.40665	1.23264	2.48609
TRINITY_DN469599_c0_g1	-0.543353	-0.543353	-0.543353	-0.543353	-0.543353	-0.543353	-0.543353	-0.543353	-0.543353	-0.543353	-0.543353	-0.543353	-0.00819444	-0.543353	0.0721468	-0.543353	1.18716	-0.0465928	2.69531	1.4574	2.24972
TRINITY_DN181379_c0_g1	-0.633371	0.0584123	-0.633371	-0.633371	0.418638	-0.633371	-0.633371	0.0584123	-0.633371	-0.633371	-0.633371	-0.633371	-0.633371	0.0584123	0.0854709	0.0311328	0.873997	-0.633371	2.78337	-0.0241034	2.62333
TRINITY_DN310948_c0_g1	-0.500028	-0.500028	0.131479	-0.500028	0.131479	-0.500028	-0.500028	-0.500028	-0.500028	-0.500028	-0.500028	-0.500028	-0.500028	-0.500028	-0.500028	-0.500028	1.16057	-0.500028	2.6172	0.721476	2.73822
TRINITY_DN476594_c0_g1	-0.515481	-0.515481	-0.00487058	-0.515481	0.783254	-0.515481	-0.515481	-0.515481	-0.515481	-0.515481	-0.515481	-0.515481	-0.515481	-0.515481	-0.515481	-0.515481	0.446777	-0.00487058	2.91183	0.486223	2.59839
TRINITY_DN328213_c0_g1	-0.462378	-0.462378	-0.462378	-0.462378	0.6067	-0.462378	-0.462378	-0.462378	-0.462378	-0.462378	-0.462378	-0.462378	-0.462378	-0.462378	-0.462378	-0.462378	0.641056	-0.462378	2.52484	0.618252	3.00719
TRINITY_DN432176_c0_g1	-0.379883	-0.379883	-0.379883	-0.379883	-0.379883	-0.379883	-0.379883	-0.379883	-0.379883	-0.379883	-0.379883	-0.379883	-0.379883	-0.379883	0.348274	-0.379883	0.219723	-0.379883	3.06955	-0.379883	2.82046
TRINITY_DN373731_c0_g1	-0.404981	-0.404981	-0.404981	-0.404981	-0.404981	-0.404981	-0.404981	-0.404981	-0.404981	-0.404981	-0.404981	-0.404981	-0.404981	-0.404981	0.375648	-0.404981	0.772108	-0.404981	2.96452	-0.404981	2.7724
TRINITY_DN312247_c0_g1	-0.386073	-0.386073	-0.386073	-0.386073	-0.386073	-0.386073	-0.386073	-0.386073	-0.386073	-0.386073	-0.386073	-0.386073	-0.386073	-0.386073	-0.386073	0.100953	0.685414	-0.386073	3.27571	-0.386073	2.50117
TRINITY_DN372103_c0_g1	-0.329958	-0.293011	-0.442992	-0.442992	-0.442992	-0.442992	-0.442992	-0.442992	-0.442992	-0.442992	-0.442992	0.0243725	-0.442992	-0.442992	0.0914625	-0.442992	0.924767	-0.442992	3.15163	-0.329958	2.51959
TRINITY_DN445852_c0_g2	-0.590369	-0.590369	-0.403517	-0.590369	-0.403517	-0.342441	-0.590369	0.347847	-0.590369	-0.342441	-0.590369	-0.590369	-0.162674	-0.103871	0.347847	-0.103871	0.562151	-0.590369	3.43366	-0.162674	2.05645
TRINITY_DN250537_c0_g1	-0.57846	-0.57846	-0.293387	-0.57846	-0.57846	-0.57846	-0.57846	-0.57846	-0.57846	-0.201939	-0.293387	0.0194726	0.0194726	-0.247449	0.434328	-0.247449	0.74261	-0.57846	3.18919	-0.293387	2.37807
TRINITY_DN442773_c0_g1	-0.486556	-0.486556	-0.486556	-0.486556	-0.486556	-0.486556	-0.486556	-0.486556	-0.486556	0.128334	-0.486556	-0.486556	-0.486556	0.128334	0.128334	0.0899093	0.898469	-0.486556	3.43783	-0.486556	2.00057
TRINITY_DN384271_c0_g2	-0.517169	-0.517169	-0.517169	0.540975	-0.517169	-0.517169	-0.517169	-0.517169	-0.517169	-0.517169	-0.517169	-0.517169	-0.517169	0.0623855	0.653439	-0.517169	0.42578	-0.517169	2.86363	0.0202341	2.67393
TRINITY_DN473801_c0_g1	-0.488735	-0.488735	-0.488735	-0.0597284	-0.122412	-0.488735	-0.488735	-0.488735	-0.488735	-0.488735	-0.488735	-0.488735	-0.488735	-0.0288014	0.405106	-0.488735	0.564688	-0.488735	2.51042	-0.0909302	3.17521
TRINITY_DN468517_c0_g1	-0.47632	-0.47632	0.445067	0.0510777	-0.47632	-0.47632	-0.47632	-0.47632	-0.47632	-0.47632	-0.47632	-0.47632	-0.47632	-0.47632	0.651367	-0.47632	0.445067	-0.47632	3.20045	-0.47632	2.35178
TRINITY_DN461552_c0_g1	-0.492906	-0.14736	-0.492906	-0.492906	-0.221616	-0.492906	-0.492906	-0.492906	-0.492906	-0.492906	-0.492906	-0.492906	-0.492906	-0.14736	0.827501	-0.14736	0.79855	-0.492906	3.26054	-0.492906	2.18489
TRINITY_DN426513_c0_g1	-0.461781	-0.461781	-0.461781	-0.461781	-0.461781	-0.461781	-0.461781	-0.461781	-0.461781	-0.461781	-0.461781	-0.461781	-0.461781	-0.461781	1.13019	-0.0840859	0.50929	-0.136503	2.94215	-0.461781	2.56567
TRINITY_DN435423_c0_g1	0.146778	-0.187656	-0.592644	-0.217111	-0.592644	-0.592644	-0.592644	-0.592644	-0.592644	-0.592644	-0.24683	-0.592644	-0.592644	0.199377	-0.592644	0.75093	1.08678	-0.592644	2.1529	-0.24683	3.08076
TRINITY_DN385928_c0_g1	-0.430359	-0.430359	-0.430359	-0.430359	-0.430359	-0.430359	-0.430359	-0.430359	-0.430359	-0.430359	0.184755	-0.430359	-0.430359	-0.430359	-0.430359	0.298096	0.758072	-0.430359	2.37131	-0.430359	3.27351
TRINITY_DN400176_c0_g2	-0.427294	-0.427294	-0.427294	-0.427294	-0.427294	-0.427294	-0.427294	-0.427294	-0.427294	-0.427294	-0.427294	-0.427294	-0.427294	-0.427294	-0.427294	0.945673	0.803505	-0.427294	2.48395	-0.427294	3.03088
TRINITY_DN252655_c0_g1	-0.431331	-0.431331	-0.431331	-0.431331	-0.431331	-0.0802604	-0.431331	-0.431331	-0.431331	-0.431331	-0.431331	-0.431331	-0.0802604	-0.431331	-0.431331	0.277319	1.22045	-0.431331	1.45783	-0.431331	3.67488
TRINITY_DN427234_c0_g1	-0.514903	-0.514903	-0.514903	0.109982	-0.514903	-0.514903	-0.514903	-0.514903	0.109982	-0.514903	-0.514903	-0.514903	-0.514903	-0.514903	0.21691	0.163685	1.54244	-0.514903	1.83256	-0.514903	3.23308
TRINITY_DN154598_c0_g1	-0.484382	-0.484382	-0.484382	-0.484382	-0.484382	-0.484382	-0.484382	-0.484382	-0.484382	-0.484382	-0.484382	-0.484382	-0.484382	-0.484382	0.349211	-0.484382	1.3178	-0.484382	2.54679	0.860266	2.67605
TRINITY_DN281717_c0_g1	-0.464743	-0.464743	-0.464743	-0.464743	-0.464743	-0.464743	-0.464743	-0.464743	-0.464743	-0.464743	-0.464743	-0.464743	-0.464743	-0.464743	0.38656	-0.464743	0.819231	-0.464743	2.16078	0.856732	3.21258
TRINITY_DN288011_c0_g1	-0.504941	-0.504941	-0.504941	-0.504941	-0.504941	-0.504941	-0.504941	-0.504941	-0.504941	-0.504941	0.253669	-0.504941	-0.504941	-0.504941	-0.504941	0.389107	1.43841	-0.504941	2.12791	0.322157	3.04285
TRINITY_DN255752_c0_g1	-0.506689	-0.506689	-0.506689	-0.506689	-0.506689	-0.506689	-0.506689	-0.506689	-0.506689	-0.506689	-0.506689	-0.506689	-0.506689	-0.506689	0.0132738	-0.0278753	1.64973	-0.0693969	2.24083	0.367896	2.91919
TRINITY_DN381714_c0_g1	-0.434464	-0.434464	-0.434464	-0.434464	-0.434464	-0.434464	-0.434464	-0.434464	-0.434464	-0.434464	-0.434464	-0.434464	-0.434464	-0.434464	-0.434464	-0.434464	1.6877	-0.434464	2.09641	0.563675	3.03811
TRINITY_DN383242_c0_g1	-0.439909	-0.439909	-0.439909	-0.439909	-0.439909	-0.439909	-0.439909	-0.439909	-0.439909	-0.439909	-0.439909	-0.439909	-0.439909	-0.439909	-0.439909	-0.439909	1.71832	-0.439909	2.36032	0.602856	2.79696
TRINITY_DN139293_c0_g1	-0.479382	-0.860537	-0.509546	-0.110046	-0.860537	-0.449486	-0.860537	-0.449486	-0.479382	0.295047	-0.21943	-0.860537	-0.479382	-0.449486	0.295047	0.222716	1.80651	-0.21943	2.11181	-0.164293	2.72037
TRINITY_DN381862_c0_g1	-0.341951	-0.341951	-0.740918	0.0317245	-0.740918	-0.341951	-0.740918	-0.740918	-0.740918	0.0832249	0.184896	-0.740918	-0.0202297	-0.341951	0.0832249	-0.341951	1.07225	-0.740918	1.91897	0.284843	3.25728
TRINITY_DN476149_c0_g1	-0.135443	-0.104973	-0.523921	-0.523921	-0.523921	-0.523921	-0.523921	-0.523921	-0.135443	-0.104973	-0.197209	-0.523921	-0.523921	-0.523921	0.295402	-0.523921	1.17184	-0.523921	2.61702	-0.523921	2.88083
TRINITY_DN459634_c0_g1	-0.529052	0.177554	-0.24697	-0.529052	-0.529052	-0.529052	-0.529052	-0.529052	-0.529052	-0.529052	-0.24697	-0.529052	-0.529052	-0.529052	0.852833	-0.192168	1.33309	-0.529052	2.33105	-0.529052	2.86926
TRINITY_DN414232_c0_g2	-0.417847	-0.417847	-0.417847	-0.417847	-0.417847	-0.417847	-0.417847	-0.417847	-0.417847	-0.417847	-0.417847	-0.417847	-0.417847	-0.417847	0.585939	-0.417847	1.05102	-0.417847	2.16624	-0.417847	3.3002
TRINITY_DN475276_c0_g1	-0.420959	-0.420959	-0.420959	-0.420959	-0.420959	-0.420959	-0.420959	-0.420959	-0.420959	-0.420959	-0.420959	-0.420959	-0.420959	-0.420959	0.375536	-0.420959	1.30101	-0.420959	2.47531	-0.420959	3.00444
TRINITY_DN478985_c0_g1	-0.459697	-0.341105	-0.459697	-0.459697	-0.459697	-0.459697	-0.459697	-0.459697	-0.459697	0.105351	-0.265717	-0.459697	-0.360397	-0.459697	-0.210954	-0.459697	1.38883	-0.265717	3.00988	-0.459697	2.45619
TRINITY_DN465581_c0_g2	-0.389272	-0.389272	-0.389272	-0.389272	-0.389272	-0.389272	-0.389272	-0.389272	-0.389272	-0.389272	-0.389272	-0.389272	-0.389272	-0.389272	-0.389272	-0.389272	1.63106	-0.389272	2.40307	-0.389272	2.97276
TRINITY_DN361509_c0_g1	-0.386689	-0.386689	-0.386689	-0.386689	-0.386689	-0.386689	-0.386689	-0.386689	-0.386689	-0.386689	-0.386689	-0.386689	-0.386689	-0.386689	-0.386689	-0.386689	1.45118	-0.386689	2.87038	-0.386689	2.63885
TRINITY_DN398496_c0_g3	-0.506215	-0.506215	-0.0808768	-0.506215	-0.0808768	-0.506215	-0.506215	-0.506215	-0.506215	-0.506215	-0.289455	-0.289455	-0.0299394	-0.506215	0.0205328	-0.236568	0.901109	-0.506215	2.55493	-0.506215	3.09897
TRINITY_DN300220_c0_g1	-0.415616	-0.415616	-0.415616	-0.415616	-0.415616	-0.415616	-0.415616	-0.415616	-0.415616	-0.415616	0.399155	-0.415616	-0.415616	-0.415616	-0.415616	-0.415616	1.21066	-0.415616	2.20043	-0.415616	3.25523
TRINITY_DN460549_c0_g1	-0.372476	-0.372476	-0.372476	-0.372476	-0.372476	-0.372476	-0.372476	-0.372476	-0.372476	-0.372476	-0.372476	-0.372476	-0.372476	-0.372476	-0.372476	-0.372476	1.11416	-0.372476	2.23172	-0.372476	3.35869
TRINITY_DN374745_c0_g1	-0.601091	-0.601091	-0.601091	-0.136996	-0.601091	-0.601091	-0.601091	-0.0970827	-0.601091	0.999743	-0.601091	-0.601091	-0.177574	-0.601091	-0.601091	-0.601091	0.747428	0.948754	2.3568	-0.177574	2.74959
TRINITY_DN478560_c0_g2	-0.574187	-0.574187	-0.574187	0.030092	-0.574187	-0.574187	-0.574187	-0.574187	-0.574187	-0.574187	-0.574187	-0.574187	-0.574187	0.0675263	-0.574187	0.593311	1.32067	1.26451	1.96719	-0.574187	2.79533
TRINITY_DN455786_c0_g3	-0.658205	-0.658205	-0.658205	-0.658205	-0.0214043	-0.658205	-0.658205	-0.658205	-0.658205	0.141324	-0.30265	-0.658205	0.0333222	0.848125	-0.658205	-0.245354	1.39493	0.555175	1.97651	-0.658205	2.86027
TRINITY_DN468072_c0_g3	-0.447287	-0.447287	-0.447287	-0.447287	-0.447287	-0.447287	-0.447287	-0.447287	-0.447287	0.873752	-0.447287	0.125223	0.125223	-0.447287	-0.447287	-0.447287	0.125223	-0.447287	3.531	-0.447287	1.92887
TRINITY_DN407409_c0_g1	-0.670193	-0.670193	-0.0765112	-0.334076	-0.670193	-0.334076	0.0487477	-0.670193	-0.670193	1.29442	-0.670193	0.528179	-0.334076	-0.670193	-0.334076	-0.334076	0.470043	-0.4	2.86267	-0.670193	2.30438
TRINITY_DN479566_c0_g1	-0.46759	-0.46759	-0.46759	-0.46759	-0.46759	-0.46759	-0.46759	-0.46759	-0.46759	0.986453	-0.46759	-0.46759	-0.46759	-0.46759	0.350579	-0.46759	0.752489	-0.46759	3.08527	-0.46759	2.30665
TRINITY_DN478271_c0_g1	-0.350177	0.24961	-0.614239	-0.614239	-0.614239	-0.614239	-0.614239	-0.614239	-0.614239	0.779213	-0.614239	-0.614239	-0.350177	-0.307625	1.00666	-0.307625	0.539743	-0.614239	2.57204	-0.350177	2.6609
TRINITY_DN382661_c0_g1	-0.533411	-0.533411	-0.533411	-0.533411	-0.533411	-0.533411	-0.533411	-0.533411	-0.533411	0.729421	-0.533411	-0.533411	0.0357584	-0.533411	1.24494	-0.533411	0.944014	-0.533411	2.62718	-0.533411	2.41984
TRINITY_DN396389_c0_g1	-0.588992	-0.588992	-0.588992	-0.588992	-0.588992	-0.588992	-0.588992	-0.588992	0.72666	0.80929	-0.588992	-0.588992	0.247767	-0.588992	0.80929	-0.588992	0.202019	-0.588992	3.1582	-0.178825	1.8825
TRINITY_DN220331_c0_g1	-0.675457	-0.675457	-0.675457	-0.675457	-0.163746	-0.675457	-0.675457	-0.675457	0.421181	1.39929	-0.163746	-0.675457	-0.108504	-0.675457	0.99595	-0.675457	1.39929	-0.675457	2.25837	-0.675457	2.0674
TRINITY_DN316425_c0_g1	-0.809276	-0.809276	-0.809276	-0.248418	-0.809276	-0.234625	-0.484179	-0.207342	-0.248418	-0.809276	-0.548078	-0.809276	0.621288	-0.484179	0.268342	1.21881	1.57943	0.0691021	2.66283	-0.809276	1.70037
TRINITY_DN410600_c0_g2	-0.571232	-0.571232	-0.571232	-0.571232	-0.571232	-0.571232	-0.0376618	-0.571232	-0.571232	-0.571232	-0.571232	-0.571232	0.337186	-0.0376618	-0.571232	0.863996	1.45784	-0.167254	2.81609	-0.571232	2.19348
TRINITY_DN410963_c0_g1	-0.564342	-0.564342	-0.564342	-0.564342	-0.564342	-0.564342	-0.564342	-0.564342	-0.564342	-0.564342	-0.564342	-0.564342	0.7086	-0.186299	-0.186299	0.355348	1.42014	-0.252968	2.78017	-0.236089	2.3695
TRINITY_DN19599_c0_g1	-0.6378	-0.6378	0.308615	-0.6378	-0.6378	-0.6378	-0.6378	-0.6378	0.394394	-0.6378	-0.6378	-0.6378	0.334836	-0.6378	0.467838	1.0159	0.910688	-0.6378	2.91069	-0.6378	1.94844
TRINITY_DN386851_c0_g1	-0.538225	-0.538225	-0.538225	-0.538225	-0.538225	-0.538225	-0.538225	-0.538225	0.0629197	-0.538225	-0.538225	-0.538225	0.0153459	-0.538225	0.11007	1.13167	1.35904	-0.538225	3.13853	-0.538225	1.71758
TRINITY_DN478595_c0_g2	-0.595429	-0.595429	-0.595429	-0.595429	-0.595429	-0.595429	-0.595429	-0.595429	-0.323512	-0.595429	-0.595429	-0.361249	-0.104242	-0.0688326	0.66978	1.1659	0.952922	-0.595429	3.03858	-0.361249	1.94162
TRINITY_DN129475_c0_g1	-0.49543	-0.49543	-0.49543	-0.49543	-0.49543	-0.49543	-0.49543	-0.49543	-0.49543	-0.49543	-0.49543	-0.49543	-0.0395301	-0.49543	0.560012	0.886767	0.741523	-0.49543	3.23862	-0.49543	2.04406
TRINITY_DN377189_c0_g1	-0.551734	-0.551734	-0.551734	-0.551734	-0.551734	-0.551734	-0.551734	-0.255399	-0.551734	-0.219911	-0.551734	-0.551734	0.428753	-0.551734	0.0528013	0.276542	1.30582	-0.551734	3.39899	-0.0135874	1.64679
TRINITY_DN403047_c0_g1	-0.584086	-0.584086	0.235991	-0.584086	-0.584086	-0.584086	-0.584086	-0.584086	-0.584086	-0.584086	-0.584086	-0.584086	0.625582	-0.584086	0.415288	0.351637	1.36202	-0.584086	3.31857	-0.10947	1.39349
TRINITY_DN385734_c0_g2	-0.798001	-0.798001	-0.268326	-0.798001	-0.518948	-0.798001	-0.453861	-0.453861	-0.209463	-0.798001	-0.288264	-0.798001	0.607938	-0.453861	0.374644	0.494053	0.871541	-0.288264	2.8502	0.216749	2.30773
TRINITY_DN480237_c0_g1	-0.524241	-0.524241	-0.524241	-0.524241	-0.524241	-0.524241	-0.524241	-0.524241	-0.524241	-0.524241	-0.524241	-0.524241	0.631673	-0.524241	-0.129264	0.631673	0.586155	-0.524241	3.23477	0.273549	2.11081
TRINITY_DN302291_c0_g2	-0.896462	-0.896462	-0.311535	-0.557388	-0.896462	-0.557388	-0.557388	0.160143	-0.896462	-0.896462	-0.311535	-0.896462	-0.231113	0.534456	0.607413	0.751504	1.82516	-0.311535	2.49285	0.0832958	1.76183
TRINITY_DN353414_c0_g1	-0.737792	-0.737792	-0.737792	-0.0814461	-0.737792	-0.737792	-0.737792	-0.737792	-0.737792	-0.00504392	-0.737792	-0.737792	-0.133423	1.00005	-0.0303073	0.944585	1.49141	-0.159735	2.63791	-0.133423	1.84735
TRINITY_DN440586_c0_g1	-0.779193	-0.779193	-0.779193	-0.779193	-0.779193	-0.246343	-0.779193	-0.779193	-0.265523	-0.779193	-0.779193	-0.284859	0.108073	0.86402	0.220655	1.10358	1.40884	-0.324006	2.81773	0.108073	1.5025
TRINITY_DN375182_c0_g1	-0.630138	-0.103048	-0.491534	-0.829908	-0.829908	-0.630138	-0.615736	-0.426404	-0.829908	-0.413683	-0.659327	-0.315335	-0.315335	-0.103048	0.201936	0.64808	1.62858	-0.351526	2.82217	0.175642	2.06856
TRINITY_DN451907_c0_g1	-0.729615	-0.384485	-0.300052	-0.729615	-0.449759	-0.562538	-0.729615	-0.729615	-0.562538	-0.539566	-0.585725	-0.406052	-0.427809	-0.0628051	0.507009	0.82926	1.22862	-0.585725	2.95144	0.204903	2.06429
TRINITY_DN308291_c0_g1	-0.74764	-0.359939	-0.433265	-0.612296	-0.74764	-0.74764	-0.74764	-0.74764	-0.508582	-0.612296	-0.433265	-0.612296	-0.0846051	-0.241878	0.607685	0.674937	1.40146	-0.534149	2.62254	0.658276	2.20588
TRINITY_DN400036_c0_g1	-0.724223	-0.531894	-0.699689	-0.640741	-0.870416	-0.808142	-0.447457	-0.884768	-0.364859	-0.590366	-0.568726	-0.338703	0.0345314	-0.601354	1.08197	0.621837	1.64212	-0.300647	2.2826	0.520082	2.18885
TRINITY_DN402156_c0_g3	-0.734544	-0.734544	-0.272399	-0.734544	-0.734544	-0.734544	-0.734544	-0.734544	-0.272399	-0.734544	-0.272399	-0.734544	0.168244	-0.182615	0.833225	0.253965	1.9667	-0.272399	2.38465	0.168244	2.10808
TRINITY_DN23457_c0_g1	-0.645506	-0.645506	-0.495248	-0.645506	-0.645506	-0.645506	-0.645506	-0.645506	-0.446133	-0.446133	-0.301573	-0.645506	-0.446133	-0.207435	0.727136	0.648929	2.28562	-0.645506	2.08168	0.238759	2.17008
TRINITY_DN276291_c0_g1	-0.0612907	-0.817989	-0.817989	-0.817989	-0.817989	-0.817989	-0.817989	-0.817989	-0.817989	-0.237928	-0.576152	-0.576152	0.724129	0.238865	0.0411922	1.00092	1.57516	-0.576152	2.45438	0.89241	1.64452
TRINITY_DN373174_c0_g1	-0.323545	-0.805954	-0.805954	-0.805954	-0.805954	-0.805954	-0.805954	-0.272423	-0.323545	0.214653	-0.805954	-0.805954	0.0729279	0.167809	0.214653	1.31247	1.68333	-0.805954	2.63776	0.443168	1.42633
TRINITY_DN451384_c0_g5	-0.794929	-0.794929	-0.794929	-0.794929	-0.794929	-0.794929	-0.129119	-0.794929	-0.200327	-0.129119	-0.794929	-0.794929	-0.200327	0.418084	0.483838	1.40837	1.5807	-0.794929	2.38904	0.804466	1.52368
TRINITY_DN122876_c0_g1	-0.475757	-0.475757	-0.475757	-0.475757	-0.475757	-0.475757	-0.475757	0.304509	-0.475757	-0.475757	-0.475757	-0.475757	-0.475757	-0.475757	0.976353	-0.475757	1.22441	-0.475757	1.92359	-0.475757	3.18325
TRINITY_DN157099_c0_g1	-0.442729	-0.442729	-0.442729	-0.442729	-0.442729	-0.442729	-0.442729	-0.442729	-0.442729	-0.442729	-0.442729	-0.442729	-0.442729	-0.442729	1.50097	-0.442729	0.787334	-0.442729	2.42372	-0.442729	2.81436
TRINITY_DN310512_c0_g2	-0.496226	-0.496226	-0.496226	-0.496226	-0.496226	-0.496226	-0.496226	-0.496226	-0.496226	-0.496226	-0.0811631	-0.496226	-0.496226	-0.496226	1.69798	-0.0240961	0.970061	-0.496226	1.90882	-0.496226	2.97178
TRINITY_DN439573_c0_g1	-0.525455	-0.525455	-0.525455	-0.525455	-0.525455	-0.525455	-0.525455	-0.525455	-0.525455	-0.525455	-0.525455	-0.525455	-0.525455	0.264967	0.63131	0.549953	1.22446	-0.525455	2.53505	-0.525455	2.67609
TRINITY_DN460901_c0_g2	-0.505795	-0.505795	-0.505795	-0.505795	-0.505795	-0.505795	-0.505795	-0.505795	-0.505795	-0.505795	-0.505795	-0.505795	-0.505795	0.269602	1.31383	-0.505795	1.00112	-0.505795	2.52899	-0.160972	2.63435
TRINITY_DN448536_c0_g1	-0.613722	-0.613722	-0.613722	-0.613722	-0.613722	-0.613722	-0.613722	-0.613722	-0.316487	-0.280891	-0.613722	-0.613722	-0.613722	0.713273	0.977907	-0.316487	1.32035	-0.388678	2.23331	0.122482	2.68616
TRINITY_DN402240_c0_g1	-0.268061	-0.60283	-0.60283	-0.268061	-0.60283	-0.268061	-0.60283	-0.60283	-0.60283	-0.60283	-0.60283	0.007072	-0.60283	-0.60283	1.19861	0.0401329	1.82871	-0.303865	2.46004	-0.60283	2.20462
TRINITY_DN407624_c0_g3	-0.44878	-0.44878	-0.44878	-0.44878	-0.44878	-0.44878	-0.44878	-0.44878	-0.44878	-0.44878	-0.44878	-0.44878	-0.44878	-0.44878	0.926199	-0.44878	1.5339	-0.44878	2.53289	-0.44878	2.63627
TRINITY_DN341476_c0_g1	-0.558592	-0.467152	-0.422103	-0.558592	-0.558592	-0.467152	-0.558592	-0.467152	-0.422103	-0.467152	-0.558592	-0.467152	-0.0767033	-0.467152	1.43519	-0.467152	1.8094	-0.558592	2.12982	-0.333301	2.50141
TRINITY_DN348063_c0_g1	-0.579367	-0.579367	-0.579367	-0.579367	-0.579367	-0.14123	-0.579367	0.314451	-0.579367	-0.579367	-0.579367	-0.579367	0.216294	-0.08876	0.781349	-0.579367	1.45686	-0.579367	2.86099	-0.579367	2.13182
TRINITY_DN477398_c0_g2	-0.624832	0.178157	-0.165205	-0.368202	-0.624832	-0.624832	-0.624832	-0.624832	-0.624832	-0.624832	-0.624832	-0.368202	0.104135	-0.326847	1.13148	-0.624832	1.30535	-0.624832	3.04351	-0.125705	1.83986
TRINITY_DN476631_c0_g2	-0.486161	-0.486161	-0.486161	-0.486161	-0.486161	-0.486161	-0.486161	-0.486161	-0.486161	-0.486161	-0.486161	-0.0764679	-0.0764679	-0.486161	1.56474	-0.486161	0.910504	-0.486161	3.12327	-0.486161	1.84684
TRINITY_DN118032_c0_g1	-0.825043	-0.825043	-0.661466	-0.473249	-0.661466	-0.455313	-0.622465	-0.109887	-0.641876	-0.825043	-0.234949	-0.0500108	0.400522	-0.437527	1.15623	0.690299	1.10542	-0.825043	2.3095	-0.491339	2.47775
TRINITY_DN375389_c0_g1	-0.539306	-0.539306	-0.539306	-0.539306	-0.539306	-0.539306	-0.539306	-0.539306	-0.539306	-0.539306	-0.539306	-0.539306	0.834017	-0.539306	1.04533	0.29397	0.797262	-0.539306	2.67077	-0.539306	2.44823
TRINITY_DN478016_c0_g1	-0.652688	-0.652688	-0.652688	-0.652688	-0.652688	0.348745	-0.652688	-0.652688	-0.652688	-0.652688	-0.652688	-0.652688	0.291688	-0.652688	0.900156	0.77611	0.97264	-0.199427	2.13404	-0.166752	2.77505
TRINITY_DN356562_c0_g1	-0.661823	-0.661823	-0.661823	-0.661823	-0.661823	0.176176	-0.661823	-0.661823	-0.661823	-0.661823	-0.661823	-0.661823	0.404792	-0.181174	1.26967	0.164544	0.823795	-0.661823	2.60226	0.384207	2.29762
TRINITY_DN411083_c0_g1	-0.318005	-0.69984	-0.69984	-0.69984	-0.69984	-0.0530809	-0.547409	-0.69984	-0.547409	-0.69984	-0.459397	-0.318005	0.119845	-0.547409	1.04853	0.0714069	0.845704	-0.69984	2.75323	0.482481	2.3684
TRINITY_DN464687_c0_g2	-0.588594	-0.588594	-0.588594	0.0631265	-0.588594	-0.588594	-0.588594	-0.588594	-0.231641	-0.588594	-0.588594	-0.588594	-0.588594	0.109487	0.435546	0.0631265	1.09548	-0.588594	3.15254	0.287901	2.08755
TRINITY_DN438989_c0_g1	-0.719122	-0.719122	-0.511485	-0.249804	-0.511485	-0.461979	-0.719122	-0.461979	-0.0531044	-0.719122	-0.318691	-0.719122	-0.272571	-0.461979	0.599046	-0.249804	1.16442	-0.511485	2.70664	0.71249	2.47739
TRINITY_DN103351_c0_g1	-0.512006	-0.512006	-0.512006	-0.512006	-0.512006	-0.512006	-0.512006	-0.512006	-0.512006	-0.512006	-0.512006	-0.512006	-0.512006	0.136436	0.717628	-0.512006	0.926849	-0.512006	2.85479	0.549792	2.49459
TRINITY_DN469290_c0_g1	-0.564706	-0.564706	-0.564706	-0.564706	-0.564706	-0.564706	-0.564706	-0.564706	-0.323838	-0.323838	-0.323838	-0.564706	-0.564706	0.054576	0.758078	-0.323838	0.854956	-0.564706	2.83696	0.450545	2.55201
TRINITY_DN473519_c0_g1	-0.711739	-0.711739	-0.540169	-0.498308	-0.711739	-0.711739	-0.711739	-0.711739	0.0492129	-0.25522	-0.540169	-0.334758	-0.177103	-0.294808	0.822195	0.229257	0.822195	-0.711739	2.51295	0.469484	2.71741
TRINITY_DN274919_c0_g1	-0.584649	-0.584649	-0.419737	-0.584649	-0.584649	-0.584649	-0.584649	-0.374599	-0.584649	-0.584649	-0.419737	-0.584649	-0.584649	-0.00206641	0.337757	0.287151	0.861533	-0.419737	2.6043	0.591223	2.80041
TRINITY_DN371943_c0_g1	-0.502002	-0.502002	-0.502002	-0.502002	-0.502002	-0.502002	-0.502002	-0.502002	-0.502002	-0.502002	-0.502002	-0.502002	-0.502002	-0.502002	0.213451	0.693096	0.567076	-0.502002	2.91422	0.585439	2.55675
TRINITY_DN352611_c0_g2	-0.513534	-0.513534	-0.513534	-0.513534	-0.513534	-0.513534	-0.513534	-0.513534	-0.513534	-0.513534	-0.513534	-0.513534	-0.513534	-0.513534	0.373638	0.29469	0.812138	-0.513534	2.80732	0.857527	2.5577
TRINITY_DN406742_c0_g1	-0.521042	-0.521042	-0.521042	-0.521042	-0.521042	-0.521042	-0.521042	-0.521042	-0.521042	-0.521042	-0.521042	-0.521042	-0.521042	-0.521042	0.224285	0.612132	0.837627	-0.521042	2.60252	0.829995	2.70908
TRINITY_DN403718_c0_g1	-0.620683	0.065522	-0.620683	-0.620683	-0.620683	-0.620683	-0.620683	-0.620683	-0.620683	-0.620683	-0.620683	-0.620683	-0.00310954	-0.620683	1.14548	-0.269803	1.05083	-0.0497927	2.39617	0.485385	2.62751
TRINITY_DN394311_c0_g1	-0.783387	-0.783387	-0.783387	-0.438399	-0.482768	-0.783387	-0.783387	-0.416732	-0.438399	-0.406023	-0.494084	-0.783387	-0.207462	-0.427523	1.2744	0.266721	1.04501	-0.0418315	2.56004	0.640457	2.26691
TRINITY_DN276027_c0_g1	-0.619164	-0.619164	-0.619164	-0.619164	-0.619164	-0.619164	-0.619164	-0.619164	-0.619164	-0.619164	-0.619164	-0.619164	0.00950384	-0.619164	0.840039	0.319152	0.95967	-0.0298462	2.59088	0.99787	2.36187
TRINITY_DN403893_c0_g1	-0.752751	-0.752751	-0.517635	-0.752751	-0.752751	-0.480915	-0.224461	-0.480915	-0.752751	-0.752751	-0.752751	-0.752751	-0.289809	0.183067	1.25339	0.478187	1.08075	-0.145568	2.5401	0.39636	2.22946
TRINITY_DN316282_c0_g1	-0.503523	-0.738897	-0.526076	-0.738897	-0.738897	-0.503523	-0.738897	-0.481173	-0.738897	-0.0161316	-0.738897	-0.738897	-0.110043	0.161611	1.02178	0.467681	1.20825	-0.526076	2.41758	0.0565078	2.50542
TRINITY_DN332895_c0_g1	-0.800428	-0.75817	-0.676083	-0.539618	-0.75817	-0.483703	-0.520816	-0.465385	-0.75817	-0.502179	-0.502179	-0.636195	-0.224195	0.0361823	1.00464	0.624707	1.54399	-0.502179	2.42813	0.202551	2.28727
TRINITY_DN472579_c0_g1	-0.687004	-0.785434	-0.572881	-0.572881	-0.747716	-0.640244	-0.785434	-0.50858	-0.640244	-0.529691	-0.583888	-0.723117	0.281422	0.0187504	0.991877	0.497733	1.44689	-0.457143	2.4533	0.275416	2.26886
TRINITY_DN382482_c0_g1	-0.787755	-0.716057	-0.787755	-0.787755	-0.66941	-0.578723	-0.623643	-0.345518	-0.578723	-0.556572	-0.207999	-0.787755	0.290868	-0.0778599	1.22197	-0.00651401	1.12472	-0.151368	2.77828	0.146732	2.10084
TRINITY_DN425706_c0_g2	-0.590977	-0.590977	-0.590977	-0.590977	-0.590977	-0.590977	-0.590977	-0.590977	-0.590977	-0.590977	-0.590977	-0.590977	0.152912	0.244682	1.00634	0.198994	0.722946	-0.590977	2.56703	0.106426	2.68337
TRINITY_DN384906_c0_g1	-0.669093	-0.669093	-0.369062	-0.669093	-0.669093	-0.669093	-0.669093	-0.489971	-0.669093	-0.669093	-0.669093	-0.514829	0.0457891	0.277831	1.30772	-0.0363088	0.842544	-0.253434	2.53946	0.164351	2.50775
TRINITY_DN478827_c0_g1	-0.822872	-0.822872	-0.120394	-0.0600237	-0.822872	0.679172	-0.822872	-0.000189636	-0.822872	-0.367442	-0.822872	-0.822872	-0.0600237	0.404387	0.460249	0.348058	0.838815	-0.494451	2.82767	-0.822872	2.12715
TRINITY_DN120907_c0_g1	-0.556422	-0.329499	-0.556422	-0.329499	-0.556422	0.213384	-0.556422	-0.556422	-0.556422	-0.113135	-0.374007	-0.556422	-0.15561	-0.113135	0.699471	-0.556422	0.591721	-0.556422	3.29716	-0.556422	2.17737
TRINITY_DN457079_c0_g2	-0.469907	-0.469907	-0.469907	-0.469907	-0.469907	0.0360757	-0.469907	-0.469907	-0.469907	-0.469907	-0.469907	-0.469907	-0.469907	0.0360757	0.928455	-0.469907	0.355574	-0.469907	3.66704	-0.0161826	1.57167
TRINITY_DN179802_c0_g1	-0.456863	-0.456863	-0.456863	-0.456863	-0.456863	0.00695421	-0.456863	-0.456863	-0.456863	-0.456863	-0.456863	-0.456863	-0.456863	0.0337787	0.89247	-0.456863	-0.0473955	-0.456863	3.46697	-0.0201025	2.0634
TRINITY_DN472459_c0_g2	-0.541058	-0.541058	-0.185952	-0.541058	-0.541058	0.282974	-0.541058	-0.541058	-0.541058	-0.541058	-0.541058	-0.541058	-0.541058	-0.541058	0.754584	0.630108	0.502608	-0.541058	3.42744	-0.137129	1.75912
TRINITY_DN478370_c0_g1	-0.508549	-0.508549	-0.508549	-0.508549	-0.508549	-0.508549	-0.508549	-0.508549	-0.508549	-0.508549	-0.508549	-0.508549	0.230104	-0.508549	1.10793	0.689461	0.54127	-0.508549	3.32748	-0.508549	1.73198
TRINITY_DN124118_c0_g1	-0.473433	-0.473433	-0.473433	-0.473433	-0.473433	-0.0988442	-0.473433	-0.473433	-0.473433	-0.473433	-0.473433	-0.473433	0.454364	-0.473433	0.612662	-0.0988442	0.413972	-0.473433	3.62268	-0.473433	1.72206
TRINITY_DN473540_c0_g1	-0.482251	-0.482251	-0.482251	-0.482251	-0.482251	-0.482251	-0.482251	-0.482251	-0.482251	-0.482251	-0.482251	-0.482251	0.293193	-0.482251	0.780197	-0.0327709	0.84284	-0.482251	3.30465	-0.482251	2.04566
TRINITY_DN443689_c0_g1	-0.611853	-0.611853	-0.611853	-0.611853	-0.0203479	0.0742947	-0.611853	-0.611853	-0.611853	-0.611853	-0.0279399	-0.611853	-0.253009	0.697815	0.739241	-0.611853	0.409381	-0.611853	2.91697	-0.262194	2.45618
TRINITY_DN429395_c0_g2	-0.494767	-0.494767	-0.494767	-0.494767	-0.494767	-0.494767	-0.494767	-0.494767	-0.494767	-0.494767	-0.494767	-0.494767	-0.494767	0.723319	1.24376	-0.494767	0.0542348	-0.494767	2.90934	0.0859859	2.40486
TRINITY_DN474825_c0_g1	-0.552651	-0.552651	-0.552651	-0.552651	-0.552651	-0.552651	-0.552651	-0.552651	-0.552651	-0.552651	-0.160719	-0.552651	-0.552651	0.9049	0.33325	-0.552651	0.471097	0.155244	3.29187	0.201147	1.98768
TRINITY_DN383853_c0_g1	-0.570204	-0.570204	-0.570204	-0.118212	-0.570204	-0.570204	-0.570204	-0.570204	-0.570204	-0.570204	-0.570204	-0.570204	0.250618	0.740319	0.351879	-0.570204	0.199325	-0.570204	2.91441	0.597648	2.47667
TRINITY_DN432492_c0_g1	-0.476737	-0.476737	-0.476737	-0.476737	-0.476737	-0.476737	-0.476737	-0.476737	-0.476737	-0.476737	-0.476737	-0.476737	-0.476737	0.903721	0.304698	-0.476737	0.159395	-0.476737	2.72359	0.196185	2.86347
TRINITY_DN122497_c0_g1	-0.688148	-0.688148	-0.325291	-0.688148	-0.688148	0.102251	0.151892	-0.688148	-0.688148	-0.688148	-0.688148	-0.688148	0.0518275	0.151892	0.523533	-0.688148	1.51513	-0.325291	2.52743	0.0518275	2.45628
TRINITY_DN471726_c0_g1	-0.749506	-0.749506	-0.749506	-0.749506	-0.154485	0.128343	-0.0223246	-0.749506	-0.749506	-0.465358	-0.749506	-0.749506	-0.519099	-0.247619	0.961468	0.128343	0.597793	-0.328629	2.67908	0.881028	2.35751
TRINITY_DN387335_c0_g1	-0.600656	-0.600656	-0.600656	-0.600656	-0.600656	0.181859	0.228514	-0.600656	-0.600656	-0.600656	-0.600656	-0.600656	-0.600656	0.197519	0.228514	0.166088	0.622515	-0.600656	2.89516	0.101866	2.58584
TRINITY_DN477004_c0_g2	0.298735	-0.757787	-0.757787	-0.757787	0.79438	0.298735	-0.757787	0.357662	-0.757787	0.372166	-0.757787	-0.757787	0.207468	-0.757787	0.343069	-0.757787	-0.757787	-0.757787	2.68031	0.853982	2.12915
TRINITY_DN441791_c0_g1	-0.510802	-0.510802	-0.510802	-0.510802	-0.510802	1.18348	-0.510802	-0.510802	-0.510802	0.192256	-0.510802	0.0681364	-0.510802	-0.510802	0.192256	-0.510802	0.0681364	-0.510802	2.84312	-0.510802	2.60383
TRINITY_DN480034_c0_g1	-0.487011	-0.487011	-0.487011	-0.487011	-0.487011	1.02385	-0.487011	0.0448839	-0.487011	-0.487011	-0.487011	-0.487011	-0.487011	-0.487011	0.130596	-0.487011	-0.0416407	-0.487011	3.5722	0.465616	1.62264
TRINITY_DN372016_c0_g1	-0.467028	-0.467028	-0.467028	-0.467028	-0.467028	0.972448	-0.467028	-0.467028	-0.467028	-0.467028	-0.467028	-0.467028	-0.467028	-0.467028	-0.467028	-0.467028	-0.467028	0.260526	3.01318	0.834389	2.3919
TRINITY_DN377783_c0_g1	-0.454562	-0.454562	-0.454562	-0.454562	-0.454562	0.848804	-0.454562	-0.454562	-0.454562	-0.454562	-0.454562	-0.454562	-0.454562	0.28825	-0.454562	-0.454562	-0.454562	-0.454562	3.32484	0.740463	2.07064
TRINITY_DN384501_c0_g1	-0.351355	-0.351355	-0.351355	0.388174	-0.351355	-0.351355	-0.351355	-0.351355	-0.351355	-0.351355	-0.351355	-0.351355	-0.351355	-0.351355	-0.351355	-0.351355	-0.351355	-0.351355	2.90522	-0.351355	3.03099
TRINITY_DN424956_c0_g1	-0.323576	-0.323576	-0.323576	-0.323576	-0.323576	-0.323576	-0.323576	-0.323576	-0.323576	-0.323576	-0.323576	-0.323576	-0.323576	-0.323576	-0.323576	-0.323576	-0.323576	-0.323576	2.53951	-0.128321	3.41318
TRINITY_DN310936_c0_g1	-0.313577	-0.313577	-0.313577	-0.313577	-0.313577	-0.313577	-0.313577	-0.313577	-0.313577	-0.313577	-0.313577	-0.313577	-0.313577	-0.313577	-0.313577	-0.313577	-0.313577	-0.313577	2.54133	-0.313577	3.41663
TRINITY_DN481510_c0_g1	-0.314128	-0.314128	-0.314128	-0.314128	-0.314128	-0.314128	-0.314128	-0.314128	-0.314128	-0.314128	-0.314128	-0.314128	-0.314128	-0.314128	-0.314128	-0.314128	-0.314128	-0.314128	2.58798	-0.314128	3.38046
TRINITY_DN434963_c0_g2	-0.314382	-0.314382	-0.314382	-0.314382	-0.314382	-0.314382	-0.314382	-0.314382	-0.314382	-0.314382	-0.314382	-0.314382	-0.314382	-0.314382	-0.314382	-0.314382	-0.314382	-0.314382	2.61101	-0.314382	3.36225
TRINITY_DN224287_c0_g1	-0.314444	-0.314444	-0.314444	-0.314444	-0.314444	-0.314444	-0.314444	-0.314444	-0.314444	-0.314444	-0.314444	-0.314444	-0.314444	-0.314444	-0.314444	-0.314444	-0.314444	-0.314444	2.61677	-0.314444	3.35766
TRINITY_DN228032_c0_g1	-0.315798	-0.315798	-0.315798	-0.315798	-0.315798	-0.315798	-0.315798	-0.315798	-0.315798	-0.315798	-0.315798	-0.315798	-0.315798	-0.315798	-0.315798	-0.315798	-0.315798	-0.315798	2.77187	-0.315798	3.2283
TRINITY_DN416453_c1_g1	-0.315839	-0.315839	-0.315839	-0.315839	-0.315839	-0.315839	-0.315839	-0.315839	-0.315839	-0.315839	-0.315839	-0.315839	-0.315839	-0.315839	-0.315839	-0.315839	-0.315839	-0.315839	2.77795	-0.315839	3.22299
TRINITY_DN416629_c0_g1	-0.316567	-0.316567	-0.316567	-0.316567	-0.316567	-0.316567	-0.316567	-0.316567	-0.316567	-0.316567	-0.316567	-0.316567	-0.316567	-0.316567	-0.316567	-0.316567	-0.316567	-0.316567	2.94758	-0.316567	3.06719
TRINITY_DN240868_c0_g1	-0.316414	-0.316414	-0.316414	-0.316414	-0.316414	-0.316414	-0.316414	-0.316414	-0.316414	-0.316414	-0.316414	-0.316414	-0.316414	-0.316414	-0.316414	-0.316414	-0.316414	-0.316414	2.89085	-0.316414	3.12101
TRINITY_DN362166_c0_g1	-0.427548	-0.427548	-0.427548	-0.427548	-0.427548	-0.427548	-0.427548	-0.427548	-0.427548	-0.427548	-0.427548	-0.427548	0.234993	-0.427548	-0.427548	-0.427548	0.171509	0.723011	2.57395	-0.427548	3.1373
TRINITY_DN253847_c0_g1	-0.375035	-0.375035	-0.375035	-0.375035	-0.375035	-0.375035	-0.375035	-0.375035	-0.375035	-0.375035	-0.375035	-0.375035	-0.375035	-0.375035	-0.375035	0.119993	-0.375035	0.44042	2.41144	-0.375035	3.40375
TRINITY_DN405823_c0_g1	-0.339865	-0.339865	-0.339865	-0.339865	-0.339865	-0.339865	-0.339865	-0.339865	-0.339865	-0.339865	-0.339865	-0.339865	-0.339865	-0.339865	-0.339865	-0.339865	-0.339865	0.242108	2.38926	-0.339865	3.48621
TRINITY_DN463853_c0_g1	-0.400298	-0.400298	-0.400298	-0.400298	-0.400298	-0.400298	-0.400298	-0.400298	-0.400298	-0.400298	-0.400298	0.548257	-0.400298	-0.400298	-0.400298	-0.400298	-0.400298	0.470751	2.97831	-0.400298	2.80774
TRINITY_DN380783_c0_g1	-0.399385	-0.399385	-0.399385	-0.399385	-0.399385	-0.399385	-0.399385	-0.399385	-0.399385	-0.399385	-0.399385	-0.399385	-0.399385	-0.399385	-0.399385	-0.399385	-0.399385	0.743976	2.82401	0.274635	2.94693
TRINITY_DN420346_c0_g1	-0.361203	-0.361203	-0.361203	-0.361203	-0.361203	-0.361203	-0.361203	-0.361203	-0.361203	-0.361203	-0.361203	-0.361203	-0.361203	-0.361203	-0.361203	-0.361203	-0.361203	0.641053	3.11378	-0.361203	2.74682
TRINITY_DN203811_c0_g2	-0.3715	-0.3715	-0.3715	-0.3715	-0.3715	-0.3715	-0.3715	-0.3715	-0.3715	-0.3715	-0.3715	-0.3715	-0.3715	-0.3715	-0.3715	-0.3715	-0.3715	0.918238	3.01336	-0.3715	2.75541
TRINITY_DN212771_c0_g1	-0.379716	-0.379716	-0.379716	-0.379716	-0.379716	-0.379716	-0.379716	-0.379716	-0.379716	-0.379716	-0.379716	-0.379716	-0.379716	-0.379716	-0.379716	-0.379716	0.283189	0.283189	3.10173	-0.379716	2.78707
TRINITY_DN406862_c0_g1	-0.385983	-0.385983	-0.385983	-0.385983	-0.385983	-0.385983	-0.385983	-0.385983	-0.385983	-0.385983	-0.385983	-0.385983	-0.385983	-0.385983	-0.385983	-0.385983	0.363734	0.329752	2.86982	-0.385983	2.9984
TRINITY_DN372142_c0_g1	-0.343008	-0.343008	-0.343008	-0.343008	-0.343008	-0.343008	-0.343008	-0.343008	-0.343008	-0.343008	-0.343008	-0.343008	-0.343008	-0.343008	-0.343008	-0.343008	-0.343008	0.201971	2.92268	-0.343008	3.04949
TRINITY_DN130483_c0_g1	-0.375026	-0.375026	-0.375026	-0.375026	-0.375026	-0.375026	-0.375026	-0.375026	-0.375026	-0.375026	-0.375026	-0.375026	-0.375026	-0.375026	-0.375026	-0.375026	0.028969	-0.0142381	2.92105	0.028969	3.03567
TRINITY_DN347145_c0_g1	-0.374358	-0.374358	-0.374358	-0.374358	-0.374358	-0.374358	-0.374358	-0.374358	-0.374358	-0.374358	-0.374358	-0.374358	-0.374358	-0.374358	-0.374358	-0.374358	-0.374358	0.223174	2.89489	0.223174	3.02284
TRINITY_DN419599_c0_g2	-0.390959	-0.390959	-0.390959	-0.390959	-0.390959	-0.390959	-0.390959	-0.390959	-0.390959	0.553387	-0.390959	-0.390959	-0.390959	-0.390959	-0.390959	-0.390959	-0.390959	0.354761	3.3722	-0.390959	2.36595
TRINITY_DN320779_c0_g1	-0.442762	-0.442762	-0.442762	-0.442762	-0.442762	-0.442762	-0.442762	-0.442762	-0.442762	0.274595	-0.442762	-0.442762	-0.442762	0.239794	-0.442762	-0.442762	-0.442762	1.06097	3.21877	-0.442762	2.29006
TRINITY_DN291565_c0_g1	-0.426215	-0.426215	-0.426215	-0.426215	-0.426215	-0.426215	0.612549	-0.426215	-0.426215	-0.426215	-0.426215	-0.426215	-0.426215	-0.426215	-0.426215	-0.426215	-0.426215	0.415609	3.05423	0.0510553	2.68599
TRINITY_DN428184_c0_g1	-0.39977	-0.39977	-0.39977	-0.39977	-0.39977	-0.39977	-0.39977	-0.39977	-0.39977	-0.39977	-0.39977	-0.39977	-0.39977	-0.39977	-0.39977	-0.39977	-0.0665157	0.207373	3.49806	0.554853	2.20255
TRINITY_DN321515_c0_g1	-0.373829	-0.373829	-0.373829	-0.373829	-0.373829	-0.373829	-0.373829	-0.373829	-0.373829	-0.373829	-0.373829	-0.373829	-0.373829	-0.373829	-0.373829	-0.373829	-0.373829	0.291112	3.56192	0.3231	2.17897
TRINITY_DN378982_c0_g1	-0.390212	-0.390212	-0.390212	-0.390212	-0.390212	-0.390212	-0.390212	-0.390212	-0.390212	-0.390212	-0.390212	-0.390212	-0.390212	-0.390212	-0.390212	-0.390212	-0.390212	0.383175	3.23524	0.446417	2.56878
TRINITY_DN305181_c0_g1	-0.353953	-0.353953	-0.353953	-0.353953	-0.353953	-0.353953	-0.353953	-0.353953	-0.353953	-0.353953	-0.353953	-0.353953	-0.353953	-0.353953	-0.353953	-0.353953	-0.353953	0.0618392	3.44462	0.0618392	2.4489
TRINITY_DN464917_c0_g1	-0.410994	-0.410994	-0.410994	-0.410994	-0.410994	-0.410994	-0.410994	-0.410994	-0.410994	-0.410994	-0.410994	-0.410994	-0.410994	-0.410994	0.0575692	-0.410994	-0.0455897	0.287998	3.17784	-0.0108941	2.69799
TRINITY_DN422653_c0_g1	-0.416222	-0.416222	-0.416222	-0.416222	-0.416222	-0.416222	-0.416222	-0.416222	-0.416222	-0.416222	-0.416222	-0.416222	-0.416222	-0.416222	-0.416222	-0.416222	0.155617	0.61866	3.36607	0.183126	2.33607
TRINITY_DN467075_c0_g1	-0.441548	-0.441548	0.0977541	-0.441548	-0.441548	-0.441548	-0.441548	-0.441548	1.25847	-0.441548	-0.441548	-0.441548	-0.441548	-0.441548	0.251253	-0.441548	-0.441548	-0.441548	2.32049	-0.441548	3.13679
TRINITY_DN441216_c0_g3	-0.483052	-0.483052	0.00593466	-0.483052	-0.483052	-0.483052	-0.483052	-0.483052	0.568576	-0.483052	-0.483052	-0.483052	-0.483052	-0.483052	0.675363	-0.483052	0.459963	-0.483052	3.07257	-0.483052	2.46337
TRINITY_DN478995_c0_g2	-0.448167	-0.448167	-0.448167	-0.448167	-0.448167	-0.448167	-0.448167	-0.448167	0.951061	-0.448167	-0.448167	-0.448167	-0.448167	-0.448167	0.410787	-0.448167	0.267688	-0.448167	3.15093	-0.448167	2.3902
TRINITY_DN19234_c0_g1	-0.491415	-0.491415	-0.491415	-0.491415	-0.164379	-0.491415	-0.491415	-0.491415	0.502835	-0.0942648	-0.491415	-0.491415	-0.140803	-0.491415	-0.491415	0.210634	0.389754	-0.491415	3.15721	-0.491415	2.52741
TRINITY_DN470336_c0_g1	-0.414701	-0.414701	-0.414701	-0.414701	-0.414701	-0.414701	-0.414701	-0.414701	0.545564	-0.414701	-0.414701	-0.414701	-0.414701	-0.414701	-0.414701	-0.068477	0.181585	-0.414701	3.54588	-0.105505	2.12147
TRINITY_DN227721_c0_g1	-0.489632	-0.489632	-0.489632	-0.0350313	-0.489632	-0.489632	-0.489632	0.828452	-0.489632	-0.489632	-0.0899795	-0.489632	-0.489632	-0.489632	0.0194104	-0.489632	0.587321	-0.489632	2.43248	-0.489632	3.11219
TRINITY_DN384888_c0_g1	-0.436415	-0.436415	-0.436415	-0.436415	-0.436415	-0.436415	-0.436415	-0.436415	-0.436415	-0.436415	0.568036	-0.436415	0.131613	-0.436415	-0.436415	-0.436415	0.595341	-0.436415	2.63937	-0.436415	3.04828
TRINITY_DN479507_c0_g1	-0.555229	-0.555229	-0.555229	-0.227871	-0.273302	0.120992	-0.555229	-0.555229	-0.555229	-0.555229	0.524424	-0.555229	0.639174	-0.555229	-0.182862	-0.555229	0.562977	-0.555229	2.79848	-0.555229	2.70073
TRINITY_DN254370_c0_g2	-0.441699	-0.441699	-0.441699	-0.441699	-0.441699	-0.441699	-0.441699	0.371192	-0.441699	-0.441699	0.784339	-0.441699	0.251873	-0.441699	-0.441699	-0.441699	-0.441699	-0.441699	2.98068	-0.441699	2.67909
TRINITY_DN253731_c0_g1	-0.49457	-0.49457	-0.49457	-0.49457	-0.49457	-0.49457	-0.49457	-0.123814	-0.49457	-0.49457	0.0773022	-0.49457	-0.175268	-0.49457	0.223439	0.175158	-0.175268	-0.22721	2.87653	-0.175268	2.96468
TRINITY_DN473990_c0_g2	-0.396545	-0.396545	0.00762655	-0.396545	-0.396545	-0.396545	-0.396545	-0.396545	-0.396545	-0.396545	0.386177	-0.396545	-0.396545	-0.396545	0.118254	-0.396545	-0.396545	-0.396545	3.31059	-0.396545	2.52208
TRINITY_DN227936_c0_g1	-0.360041	-0.360041	-0.360041	-0.360041	-0.360041	-0.360041	-0.360041	-0.360041	-0.360041	-0.360041	0.599953	-0.360041	-0.360041	-0.360041	-0.360041	-0.360041	-0.360041	-0.360041	3.0268	-0.360041	2.85398
TRINITY_DN412571_c0_g1	-0.415552	-0.415552	-0.415552	0.19355	-0.415552	-0.415552	-0.415552	-0.415552	-0.415552	-0.415552	-0.415552	-0.415552	0.145346	-0.415552	-0.415552	-0.415552	0.145346	-0.415552	3.69857	0.145346	1.90513
TRINITY_DN379544_c0_g1	-0.437881	-0.437881	-0.437881	0.0781064	-0.437881	-0.437881	-0.437881	-0.437881	-0.437881	-0.437881	-0.437881	-0.437881	-0.191877	-0.437881	-0.437881	-0.437881	0.00271376	0.00271376	3.59617	0.669788	1.97272
TRINITY_DN440634_c0_g1	-0.392666	-0.392666	-0.392666	-0.392666	-0.392666	-0.392666	-0.392666	-0.392666	-0.392666	-0.392666	-0.392666	-0.392666	0.313496	-0.392666	-0.392666	-0.392666	-0.392666	-0.392666	3.63152	0.937758	1.79254
TRINITY_DN449487_c0_g1	-0.408153	-0.408153	-0.408153	-0.408153	-0.408153	-0.408153	-0.408153	-0.408153	-0.408153	-0.408153	-0.408153	-0.408153	0.527164	-0.408153	-0.408153	-0.408153	-0.408153	-0.408153	3.41429	0.889763	2.10737
TRINITY_DN251725_c0_g1	-0.424095	-0.424095	-0.424095	-0.424095	-0.424095	-0.424095	-0.424095	-0.424095	-0.424095	-0.424095	-0.424095	-0.424095	0.501367	0.122282	-0.424095	-0.424095	-0.424095	0.00199181	3.48971	0.0424493	2.20362
TRINITY_DN478558_c0_g1	-0.410965	-0.410965	-0.410965	-0.410965	-0.410965	-0.410965	-0.410965	-0.410965	-0.410965	-0.410965	-0.410965	-0.410965	0.292148	-0.410965	-0.410965	-0.410965	-0.410965	0.236468	3.32042	0.264422	2.46198
TRINITY_DN446512_c0_g1	-0.486558	-0.0939886	0.130686	-0.486558	-0.486558	-0.486558	-0.486558	-0.486558	-0.486558	-0.486558	-0.486558	-0.1371	-0.1371	-0.486558	-0.486558	-0.486558	-0.158937	-0.158937	3.14888	0.657178	2.58801
TRINITY_DN478146_c0_g1	-0.395461	-0.395461	0.145675	-0.395461	-0.395461	-0.395461	-0.395461	-0.395461	-0.395461	-0.395461	-0.395461	-0.395461	-0.395461	-0.395461	-0.395461	-0.395461	0.145675	-0.395461	3.30531	0.181745	2.54896
TRINITY_DN478967_c0_g1	-0.435515	-0.435515	-0.131167	-0.435515	-0.435515	-0.435515	-0.435515	-0.435515	-0.435515	-0.435515	-0.435515	-0.435515	-0.0893223	-0.0478631	-0.435515	-0.435515	0.193174	-0.435515	3.55848	0.532118	2.0818
TRINITY_DN474503_c0_g2	-0.418481	-0.418481	-0.418481	-0.418481	-0.418481	-0.418481	-0.418481	-0.418481	-0.418481	-0.418481	-0.418481	-0.418481	0.0552272	-0.418481	-0.418481	-0.418481	0.446097	-0.418481	3.24535	0.446097	2.50292
TRINITY_DN384387_c0_g1	-0.495405	-0.495405	-0.495405	-0.495405	-0.495405	-0.495405	-0.495405	-0.495405	-0.495405	-0.495405	-0.495405	-0.495405	-0.134122	0.249288	0.277094	-0.134122	-0.165451	-0.495405	3.16655	0.718532	2.46249
TRINITY_DN473835_c0_g1	-0.50219	-0.50219	-0.50219	-0.50219	-0.50219	-0.50219	-0.50219	0.0139986	-0.50219	-0.50219	-0.50219	-0.50219	0.160767	0.245944	0.0438519	-0.50219	-0.26688	-0.50219	3.18874	0.717356	2.42469
TRINITY_DN457287_c0_g3	-0.402399	-0.402399	-0.402399	-0.402399	-0.402399	-0.402399	-0.402399	-0.402399	-0.402399	-0.402399	-0.402399	-0.402399	-0.402399	0.396822	-0.402399	-0.402399	-0.402399	-0.402399	3.43118	0.882526	2.13024
TRINITY_DN434699_c0_g1	-0.395229	-0.395229	-0.395229	-0.395229	-0.395229	-0.395229	-0.395229	-0.395229	-0.395229	-0.395229	-0.395229	-0.395229	-0.395229	0.353263	-0.395229	-0.395229	-0.395229	-0.395229	3.54155	0.824901	1.99917
TRINITY_DN422691_c0_g1	-0.340573	-0.340573	-0.340573	-0.340573	-0.340573	-0.340573	-0.340573	-0.340573	-0.340573	-0.340573	-0.340573	-0.340573	-0.340573	-0.340573	-0.340573	-0.340573	-0.340573	-0.340573	3.70207	0.420819	2.00742
TRINITY_DN459055_c0_g1	-0.343101	-0.343101	-0.343101	-0.343101	-0.343101	-0.343101	-0.343101	-0.343101	-0.343101	-0.343101	-0.343101	-0.343101	-0.343101	-0.343101	-0.343101	-0.343101	-0.343101	-0.343101	3.68784	0.473951	2.01402
TRINITY_DN377986_c0_g1	-0.348146	-0.348146	-0.348146	-0.348146	-0.348146	-0.348146	-0.348146	-0.348146	-0.348146	-0.348146	-0.348146	-0.348146	-0.348146	-0.348146	-0.348146	-0.348146	-0.348146	-0.348146	3.45182	0.422089	2.39271
TRINITY_DN478560_c0_g1	-0.350018	-0.350018	-0.350018	-0.350018	-0.350018	-0.350018	-0.350018	-0.350018	-0.350018	-0.350018	-0.350018	-0.350018	-0.350018	-0.350018	-0.350018	-0.350018	-0.350018	-0.350018	3.52498	0.516454	2.25889
TRINITY_DN476224_c0_g1	-0.400652	-0.400652	-0.400652	-0.400652	-0.400652	-0.400652	-0.400652	-0.400652	-0.400652	-0.400652	-0.400652	-0.400652	-0.400652	-0.400652	-0.175392	-0.206654	-0.0532004	-0.400652	3.37691	0.695718	2.3724
TRINITY_DN473641_c0_g1	-0.364032	-0.364032	-0.364032	-0.364032	-0.364032	-0.364032	-0.364032	-0.364032	-0.364032	-0.364032	-0.364032	-0.364032	-0.364032	-0.364032	-0.364032	-0.364032	-0.364032	-0.364032	3.48094	0.911225	2.16041
TRINITY_DN377905_c0_g1	-0.366536	-0.366536	-0.366536	-0.366536	-0.366536	-0.366536	-0.366536	-0.366536	-0.366536	-0.366536	-0.366536	-0.366536	-0.366536	-0.366536	-0.366536	-0.366536	-0.366536	-0.366536	3.24617	0.830766	2.52071
TRINITY_DN469762_c0_g1	-0.336785	-0.336785	-0.336785	0.167628	-0.336785	-0.336785	-0.336785	-0.336785	-0.336785	-0.336785	-0.336785	-0.336785	-0.336785	-0.336785	-0.336785	-0.336785	-0.336785	-0.336785	3.4753	-0.336785	2.41921
TRINITY_DN376109_c0_g1	-0.311878	-0.311878	-0.311878	-0.311878	-0.311878	-0.311878	-0.311878	-0.311878	-0.311878	-0.311878	-0.311878	-0.311878	-0.311878	-0.311878	-0.311878	-0.311878	-0.311878	-0.311878	3.50828	-0.311878	2.41741
TRINITY_DN292297_c0_g1	-0.31397	-0.31397	-0.31397	-0.31397	-0.31397	-0.31397	-0.31397	-0.31397	-0.31397	-0.31397	-0.31397	-0.31397	-0.31397	-0.31397	-0.31397	-0.31397	-0.31397	-0.31397	3.39128	-0.31397	2.57415
TRINITY_DN322833_c0_g1	-0.319438	-0.319438	-0.319438	-0.319438	-0.319438	-0.319438	-0.319438	-0.319438	-0.319438	-0.319438	-0.319438	-0.319438	-0.319438	-0.319438	-0.319438	-0.319438	-0.230199	-0.319438	3.32883	-0.319438	2.65126
TRINITY_DN321244_c0_g1	-0.31458	-0.31458	-0.31458	-0.31458	-0.31458	-0.31458	-0.31458	-0.31458	-0.31458	-0.31458	-0.31458	-0.31458	-0.31458	-0.31458	-0.31458	-0.31458	-0.31458	-0.31458	3.34724	-0.31458	2.62978
TRINITY_DN476500_c0_g1	-0.315016	-0.315016	-0.315016	-0.315016	-0.315016	-0.315016	-0.315016	-0.315016	-0.315016	-0.315016	-0.315016	-0.315016	-0.315016	-0.315016	-0.315016	-0.315016	-0.315016	-0.315016	3.31093	-0.315016	2.67438
TRINITY_DN346568_c0_g2	-0.304683	-0.304683	-0.304683	-0.304683	-0.304683	-0.304683	-0.304683	-0.304683	-0.304683	-0.304683	-0.304683	-0.304683	-0.304683	-0.304683	-0.304683	-0.304683	-0.304683	-0.304683	3.75474	-0.304683	2.03425
TRINITY_DN211418_c0_g1	-0.304051	-0.304051	-0.304051	-0.304051	-0.304051	-0.304051	-0.304051	-0.304051	-0.304051	-0.304051	-0.304051	-0.304051	-0.304051	-0.304051	-0.304051	-0.304051	-0.304051	-0.304051	3.77077	-0.304051	2.0062
TRINITY_DN308944_c0_g1	-0.314468	-0.314468	-0.314468	-0.314468	-0.314468	-0.314468	-0.314468	-0.314468	-0.314468	-0.314468	-0.314468	-0.314468	-0.166375	-0.314468	-0.314468	-0.314468	-0.314468	-0.314468	3.69332	-0.314468	2.13347
TRINITY_DN479649_c0_g1	-0.308236	-0.308236	-0.308236	-0.308236	-0.308236	-0.308236	-0.308236	-0.308236	-0.308236	-0.308236	-0.308236	-0.308236	-0.308236	-0.308236	-0.308236	-0.308236	-0.308236	-0.308236	3.65128	-0.308236	2.20521
TRINITY_DN381891_c0_g1	-0.309255	-0.309255	-0.309255	-0.309255	-0.309255	-0.309255	-0.309255	-0.309255	-0.309255	-0.309255	-0.309255	-0.309255	-0.309255	-0.309255	-0.309255	-0.309255	-0.309255	-0.309255	3.61618	-0.309255	2.25967
TRINITY_DN423361_c0_g1	-0.337378	-0.337378	-0.337378	-0.337378	-0.337378	-0.337378	-0.337378	-0.337378	-0.337378	-0.337378	-0.337378	-0.337378	-0.337378	-0.337378	-0.337378	-0.337378	0.17683	-0.337378	3.46695	-0.337378	2.42902
TRINITY_DN445518_c0_g1	-0.367181	-0.367181	-0.367181	-0.367181	-0.367181	-0.367181	-0.367181	-0.367181	-0.367181	-0.367181	-0.367181	-0.367181	-0.367181	-0.367181	-0.367181	0.0528546	-0.00388468	-0.367181	3.61193	0.0246105	2.18938
TRINITY_DN455753_c0_g1	-0.513848	-0.513848	0.0834498	-0.147731	-0.204696	-0.513848	-0.513848	-0.129065	-0.513848	-0.513848	-0.513848	-0.513848	-0.513848	-0.129065	-0.513848	0.166306	-0.185544	-0.204696	3.37452	0.116965	2.39803
TRINITY_DN195690_c0_g1	-0.349847	-0.349847	-0.349847	-0.349847	-0.349847	-0.349847	-0.349847	-0.349847	-0.349847	-0.349847	-0.349847	-0.349847	-0.349847	-0.349847	-0.349847	0.523518	-0.349847	-0.349847	3.54067	-0.349847	2.23305
TRINITY_DN372804_c0_g1	-0.512908	0.130364	-0.512908	-0.512908	-0.512908	-0.512908	-0.512908	-0.512908	-0.512908	-0.512908	-0.512908	-0.512908	0.487251	0.115839	0.144785	0.0864674	-0.512908	-0.512908	3.18828	0.0415841	2.47324
TRINITY_DN382611_c0_g1	-0.375684	0.376622	-0.375684	-0.375684	-0.375684	-0.375684	-0.375684	-0.375684	-0.375684	-0.375684	-0.375684	-0.375684	0.257011	-0.375684	-0.375684	-0.375684	-0.375684	-0.375684	3.5262	-0.375684	2.2268
TRINITY_DN118983_c0_g1	-0.3466	-0.3466	-0.3466	-0.3466	-0.3466	-0.3466	-0.3466	-0.3466	-0.3466	-0.3466	-0.3466	-0.3466	0.398469	-0.3466	-0.3466	-0.3466	-0.3466	-0.3466	3.47881	-0.3466	2.36152
TRINITY_DN284621_c0_g1	-0.335182	-0.335182	-0.335182	-0.335182	-0.335182	-0.335182	-0.335182	-0.335182	-0.335182	-0.335182	-0.335182	-0.335182	-0.335182	-0.335182	0.190788	-0.335182	-0.335182	-0.335182	3.5823	-0.335182	2.26019
TRINITY_DN327067_c0_g1	-0.356839	-0.356839	-0.356839	-0.356839	-0.356839	-0.356839	-0.356839	-0.356839	-0.356839	-0.356839	-0.356839	-0.356839	-0.356839	-0.356839	0.617654	-0.356839	-0.356839	-0.356839	3.38998	-0.356839	2.41548
TRINITY_DN474480_c0_g1	-0.412231	-0.412231	0.0702094	-0.412231	-0.412231	-0.412231	-0.412231	-0.412231	-0.412231	-0.412231	-0.412231	-0.412231	0.096361	-0.412231	0.198797	-0.412231	-0.412231	-0.412231	3.57461	0.096361	2.14713
TRINITY_DN315702_c0_g1	-0.359241	-0.359241	-0.359241	-0.359241	-0.359241	-0.359241	-0.359241	-0.359241	-0.359241	-0.359241	-0.359241	-0.359241	-0.359241	-0.359241	0.235844	-0.359241	-0.359241	-0.359241	3.6919	0.155458	2.02389
TRINITY_DN276832_c0_g1	-0.356157	-0.356157	-0.356157	-0.356157	-0.356157	-0.356157	-0.356157	-0.356157	-0.356157	-0.356157	-0.356157	-0.356157	-0.356157	-0.356157	0.25573	-0.356157	-0.356157	-0.356157	3.58006	-0.00850761	2.2274
TRINITY_DN481071_c0_g2	-0.43586	-0.43586	-0.43586	-0.43586	-0.43586	-0.43586	-0.43586	-0.43586	0.0750522	-0.43586	-0.43586	-0.43586	0.0303802	-0.43586	0.118992	-0.43586	0.00776188	-0.43586	3.28646	0.0303802	2.55301
TRINITY_DN474798_c0_g2	-0.316306	-0.316306	-0.316306	-0.316306	-0.316306	-0.316306	-0.316306	-0.316306	-0.316306	-0.316306	-0.316306	-0.316306	-0.316306	-0.316306	-0.316306	-0.316306	-0.316306	-0.316306	3.14648	-0.316306	2.86334
TRINITY_DN328301_c0_g1	-0.316377	-0.316377	-0.316377	-0.316377	-0.316377	-0.316377	-0.316377	-0.316377	-0.316377	-0.316377	-0.316377	-0.316377	-0.316377	-0.316377	-0.316377	-0.316377	-0.316377	-0.316377	3.1303	-0.316377	2.88087
TRINITY_DN461572_c0_g1	-0.316165	-0.316165	-0.316165	-0.316165	-0.316165	-0.316165	-0.316165	-0.316165	-0.316165	-0.316165	-0.316165	-0.316165	-0.316165	-0.316165	-0.316165	-0.316165	-0.316165	-0.316165	3.17377	-0.316165	2.83336
TRINITY_DN180445_c0_g1	-0.316041	-0.316041	-0.316041	-0.316041	-0.316041	-0.316041	-0.316041	-0.316041	-0.316041	-0.316041	-0.316041	-0.316041	-0.316041	-0.316041	-0.316041	-0.316041	-0.316041	-0.316041	3.19418	-0.316041	2.8106
TRINITY_DN478730_c0_g1	-0.33431	-0.33431	-0.33431	-0.33431	-0.33431	-0.33431	-0.33431	-0.33431	-0.33431	-0.33431	-0.33431	-0.33431	-0.33431	-0.33431	-0.33431	-0.33431	-0.33431	-0.33431	3.2666	0.0462776	2.70471
TRINITY_DN421393_c0_g2	-0.349701	-0.349701	-0.349701	-0.349701	-0.349701	-0.349701	-0.349701	-0.349701	-0.349701	-0.349701	-0.349701	-0.349701	-0.349701	-0.349701	-0.349701	-0.349701	-0.349701	-0.349701	3.2424	0.379904	2.67232
TRINITY_DN373081_c0_g1	-0.344202	-0.344202	-0.344202	-0.344202	-0.344202	-0.344202	-0.344202	-0.344202	-0.344202	-0.344202	-0.344202	-0.344202	-0.344202	-0.344202	-0.344202	-0.344202	-0.344202	-0.344202	3.22449	0.249394	2.72174
TRINITY_DN122323_c0_g1	-0.435801	-0.435801	-0.435801	-0.435801	-0.435801	0.0741333	-0.435801	-0.435801	-0.435801	0.117957	-0.435801	-0.435801	0.455077	-0.435801	-0.435801	-0.435801	0.414187	-0.435801	3.67635	-0.435801	1.79932
TRINITY_DN445066_c0_g1	-0.483515	-0.483515	-0.483515	-0.483515	-0.190131	0.516645	-0.483515	-0.483515	-0.483515	-0.483515	-0.190131	-0.483515	0.147443	-0.483515	-0.0856836	-0.120183	0.115	-0.483515	3.87838	-0.154997	1.40232
TRINITY_DN340891_c0_g1	-0.55903	-0.55903	-0.55903	-0.55903	0.371695	-0.55903	0.0648733	-0.55903	-0.55903	-0.55903	-0.0724854	-0.0262873	0.456075	-0.55903	-0.55903	-0.55903	-0.0724854	-0.55903	3.20409	0.456075	2.32682
TRINITY_DN401714_c0_g1	-0.384457	-0.384457	-0.384457	-0.384457	-0.384457	-0.384457	-0.384457	-0.384457	-0.384457	-0.384457	-0.384457	-0.384457	0.988342	-0.384457	-0.384457	-0.384457	-0.00588492	-0.384457	3.51517	-0.384457	2.03813
TRINITY_DN300564_c0_g1	-0.442095	-0.442095	-0.442095	-0.442095	-0.442095	-0.442095	-0.442095	0.114283	-0.442095	-0.442095	-0.442095	-0.442095	1.17889	-0.442095	-0.442095	-0.442095	0.0222329	-0.442095	3.55583	0.0222329	1.73795
TRINITY_DN478243_c0_g1	-0.408354	-0.408354	-0.408354	-0.408354	-0.408354	-0.408354	-0.408354	-0.408354	-0.408354	-0.408354	-0.408354	-0.408354	0.993959	-0.408354	-0.408354	-0.408354	-0.408354	-0.408354	3.21744	0.341313	2.38931
TRINITY_DN373357_c0_g1	-0.483873	-0.483873	-0.483873	-0.483873	-0.483873	-0.483873	-0.483873	-0.328599	-0.483873	-0.483873	-0.483873	-0.483873	0.702021	-0.483873	-0.483873	-0.0498729	0.307095	-0.347367	3.255	0.439009	2.31306
TRINITY_DN439748_c0_g2	-0.440149	-0.440149	-0.440149	-0.440149	-0.440149	0.0511613	-0.440149	-0.440149	-0.440149	-0.440149	-0.440149	-0.440149	0.457261	-0.440149	-0.440149	-0.440149	0.00855614	-0.440149	3.46054	0.457261	2.16745
TRINITY_DN261433_c0_g1	0.858249	0.494114	-0.639015	-0.0559541	-0.134715	-0.639015	-0.639015	-0.639015	-0.639015	-0.0170902	-0.639015	-0.0951604	0.794221	-0.0170902	-0.639015	-0.639015	-0.639015	-0.639015	3.00891	-0.639015	2.19368
TRINITY_DN450774_c0_g1	-0.462214	-0.462214	-0.462214	-0.462214	0.0645075	0.610019	-0.462214	-0.462214	-0.462214	-0.462214	-0.462214	-0.462214	1.61384	-0.462214	-0.462214	-0.462214	-0.462214	-0.462214	3.08265	-0.462214	2.0244
TRINITY_DN468111_c0_g1	-0.477982	-0.477982	-0.477982	-0.477982	-0.477982	0.210376	-0.477982	-0.477982	-0.477982	-0.477982	-0.477982	-0.477982	1.64864	-0.477982	-0.477982	-0.477982	-0.477982	-0.477982	2.27824	0.699227	2.81122
TRINITY_DN325736_c0_g1	-0.443695	-0.443695	-0.443695	-0.443695	-0.443695	-0.443695	-0.443695	-0.443695	-0.443695	-0.443695	-0.443695	-0.443695	1.64907	-0.443695	-0.443695	-0.443695	-0.443695	-0.443695	2.66725	0.714774	2.51172
TRINITY_DN436569_c0_g2	-0.544426	0.0386471	-0.544426	-0.544426	-0.544426	-0.544426	-0.544426	-0.544426	-0.544426	-0.544426	-0.544426	-0.544426	0.869431	-0.544426	1.1075	0.519757	-0.0736062	-0.544426	3.5724	-0.0172221	1.06062
TRINITY_DN153032_c0_g1	-0.790633	-0.790633	-0.790633	-0.790633	-0.790633	-0.347568	-0.790633	-0.300615	-0.790633	-0.300615	-0.394954	-0.347568	1.39579	0.146735	0.597655	1.22497	0.356613	-0.790633	2.94991	0.0165691	1.32814
TRINITY_DN374942_c0_g1	-0.576385	-0.576385	-0.576385	-0.576385	-0.576385	-0.576385	-0.576385	-0.576385	-0.576385	-0.576385	-0.576385	-0.576385	0.841449	-0.576385	0.581529	1.35548	0.768598	-0.576385	3.10933	-0.0708143	1.48382
TRINITY_DN396868_c0_g1	-0.829718	-0.829718	-0.105294	-0.274344	-0.829718	-0.525682	-0.829718	-0.501835	-0.829718	-0.829718	-0.829718	-0.829718	1.00288	0.258056	0.717209	0.414379	1.08297	0.258056	2.99463	-0.0646453	1.38136
TRINITY_DN400783_c0_g2	-0.438809	-0.734439	-0.734439	-0.734439	-0.511637	-0.438809	-0.734439	-0.154338	-0.734439	-0.734439	-0.734439	-0.438809	0.513141	0.186788	1.00759	0.384291	0.886983	0.186788	3.22075	-0.734439	1.47159
TRINITY_DN397830_c0_g1	-0.165815	-0.70114	-0.70114	-0.165815	-0.70114	-0.70114	-0.70114	-0.70114	-0.70114	-0.115349	-0.70114	-0.70114	0.496888	0.60706	0.948942	-0.165815	0.955677	-0.70114	3.06115	-0.217789	1.77226
TRINITY_DN283376_c0_g1	-0.606946	-0.606946	-0.606946	-0.606946	-0.606946	-0.606946	-0.606946	-0.606946	-0.606946	-0.606946	-0.606946	-0.606946	0.560568	0.710571	0.759767	0.0871713	0.999986	-0.606946	3.45189	0.560568	0.759767
TRINITY_DN211892_c0_g1	-0.42639	-0.42639	-0.42639	-0.42639	-0.42639	-0.42639	-0.42639	-0.42639	-0.42639	-0.42639	-0.42639	-0.42639	1.2074	-0.42639	-0.42639	0.833175	-0.42639	-0.42639	3.37711	-0.42639	1.83096
TRINITY_DN366962_c0_g1	-0.444136	-0.444136	-0.444136	-0.444136	-0.444136	-0.444136	-0.444136	-0.444136	-0.444136	-0.444136	-0.444136	-0.444136	0.672166	-0.444136	-0.444136	0.748233	-0.444136	-0.444136	3.25318	0.146192	2.28641
TRINITY_DN414055_c0_g1	-0.498018	-0.498018	-0.498018	-0.498018	-0.498018	-0.498018	-0.498018	-0.498018	-0.498018	-0.498018	-0.498018	-0.498018	0.684952	0.845167	-0.498018	0.179109	-0.498018	0.0611349	3.63233	0.12039	1.44917
TRINITY_DN450501_c0_g1	-0.603191	-0.603191	-0.603191	-0.603191	-0.603191	-0.603191	-0.603191	-0.603191	-0.603191	-0.603191	0.673533	-0.16931	0.755602	0.602912	-0.603191	0.847903	-0.209307	-0.603191	3.26465	-0.189224	1.66152
TRINITY_DN473860_c0_g1	-0.600552	-0.600552	-0.191874	-0.600552	-0.600552	-0.600552	-0.600552	-0.600552	-0.600552	-0.600552	-0.600552	-0.600552	1.03225	0.833344	-0.600552	-0.600552	0.95358	-0.191874	3.08019	0.668674	1.62288
TRINITY_DN457963_c0_g4	-0.642107	-0.642107	-0.642107	-0.642107	-0.642107	-0.642107	-0.0433093	-0.642107	-0.642107	0.142104	-0.642107	-0.485926	0.494482	-0.0433093	-0.235466	0.232426	0.620793	-0.642107	3.32817	0.536922	1.87418
TRINITY_DN265202_c0_g1	-0.595131	-0.595131	-0.595131	0.400895	-0.595131	-0.595131	-0.595131	-0.595131	-0.0664605	-0.595131	-0.595131	-0.595131	1.09427	-0.031222	-0.595131	-0.0664605	0.675061	-0.595131	3.47176	0.337354	1.32637
TRINITY_DN373813_c0_g1	-0.550779	-0.550779	-0.550779	-0.550779	-0.186216	-0.550779	-0.550779	-0.405242	-0.266478	0.0423735	-0.550779	-0.550779	0.698192	-0.405242	-0.550779	-0.405242	1.06692	-0.433787	3.31126	-0.0318934	1.97236
TRINITY_DN24270_c0_g1	-0.488738	-0.488738	-0.488738	-0.488738	-0.488738	-0.488738	-0.488738	-0.488738	-0.488738	-0.488738	-0.488738	-0.488738	1.29708	-0.488738	-0.488738	-0.488738	0.734141	0.151027	3.43604	0.185707	1.52707
TRINITY_DN324541_c0_g1	-0.531435	-0.531435	0.0432439	-0.531435	-0.531435	-0.531435	-0.531435	-0.531435	-0.531435	-0.531435	-0.531435	-0.531435	0.665917	0.125739	0.16645	-0.531435	1.11739	-0.531435	2.93478	-0.531435	2.38658
TRINITY_DN406421_c1_g1	-0.485957	-0.485957	-0.485957	-0.485957	-0.485957	-0.485957	-0.485957	-0.485957	-0.485957	-0.485957	-0.485957	-0.485957	0.98374	0.135062	0.168725	-0.485957	0.490483	-0.485957	2.84281	-0.485957	2.66853
TRINITY_DN284751_c0_g1	-0.574253	-0.574253	-0.574253	-0.574253	-0.574253	-0.150687	0.232823	-0.574253	-0.574253	-0.574253	-0.224484	-0.574253	0.459264	0.583203	-0.114286	-0.574253	0.427678	-0.574253	3.50191	-0.187418	1.78879
TRINITY_DN436710_c0_g1	-0.449283	-0.449283	-0.449283	-0.449283	-0.449283	-0.449283	-0.449283	0.0303378	-0.0112537	-0.449283	-0.053225	-0.449283	-0.053225	0.0303378	-0.449283	-0.449283	0.311393	-0.449283	3.70635	-0.449283	1.87996
TRINITY_DN120460_c0_g1	-0.42327	-0.42327	-0.42327	-0.42327	-0.42327	-0.42327	-0.42327	-0.42327	-0.42327	-0.42327	-0.42327	-0.42327	-0.0498074	0.403787	-0.42327	-0.42327	0.288338	-0.42327	3.37455	-0.0498074	2.382
TRINITY_DN381759_c0_g1	-0.379953	-0.379953	-0.379953	-0.379953	-0.379953	-0.379953	-0.379953	-0.379953	-0.379953	-0.379953	-0.379953	-0.379953	-0.379953	0.164126	-0.379953	-0.379953	0.457107	-0.379953	3.28574	-0.379953	2.55222
TRINITY_DN452467_c0_g1	-0.393962	-0.393962	-0.393962	-0.393962	-0.393962	-0.393962	-0.393962	-0.393962	-0.393962	-0.393962	-0.393962	-0.393962	0.455234	-0.393962	-0.393962	-0.393962	0.540579	-0.393962	3.40223	-0.393962	2.29931
TRINITY_DN119636_c0_g1	-0.436638	-0.436638	-0.436638	-0.436638	-0.436638	-0.436638	-0.436638	-0.436638	-0.436638	-0.436638	-0.436638	-0.436638	0.269775	0.346037	-0.436638	-0.436638	0.812521	-0.436638	3.34986	-0.436638	2.20801
TRINITY_DN441567_c0_g1	-0.414751	-0.414751	-0.414751	-0.414751	-0.414751	-0.414751	-0.414751	-0.414751	-0.414751	-0.414751	-0.414751	-0.414751	0.58375	-0.414751	-0.414751	-0.414751	-0.414751	0.873956	3.20271	-0.414751	2.39035
TRINITY_DN381676_c0_g1	-0.422304	-0.422304	-0.422304	-0.422304	-0.422304	-0.422304	-0.422304	-0.422304	-0.422304	-0.422304	-0.422304	-0.422304	1.52792	-0.422304	-0.422304	-0.422304	-0.422304	0.332561	3.09458	-0.422304	2.2241
TRINITY_DN25303_c0_g1	-0.397757	-0.397757	-0.397757	-0.397757	-0.397757	-0.397757	-0.397757	-0.397757	-0.397757	-0.397757	-0.397757	-0.397757	0.927962	-0.397757	-0.397757	-0.397757	-0.397757	0.28062	3.46623	-0.397757	2.08706
TRINITY_DN463216_c0_g1	-0.70015	-0.289201	-0.70015	-0.314881	-0.70015	-0.70015	-0.70015	-0.70015	-0.70015	-0.263744	-0.70015	-0.70015	1.02815	-0.289201	0.452589	0.372026	-0.0440309	0.472389	2.93256	0.00264224	2.24205
TRINITY_DN274639_c0_g1	-0.56813	-0.56813	-0.56813	-0.56813	-0.56813	-0.56813	-0.56813	-0.56813	-0.56813	-0.56813	-0.56813	-0.56813	0.844125	-0.56813	0.573913	0.51851	-0.56813	0.737371	3.32719	0.406281	1.54642
TRINITY_DN372163_c0_g1	-0.503009	-0.503009	-0.503009	-0.503009	-0.503009	-0.503009	-0.503009	-0.503009	-0.503009	-0.503009	-0.503009	-0.503009	0.258557	-0.503009	0.3642	0.30129	0.215167	-0.503009	2.91507	0.236945	2.7509
TRINITY_DN255628_c0_g1	-0.50807	-0.50807	-0.50807	9.41241e-05	-0.50807	-0.50807	-0.50807	-0.50807	-0.50807	-0.50807	-0.50807	-0.50807	9.41241e-05	-0.50807	0.584801	9.41241e-05	0.414761	-0.50807	3.26204	9.41241e-05	2.34294
TRINITY_DN241041_c0_g1	-0.435051	-0.435051	-0.435051	-0.435051	-0.435051	-0.435051	-0.435051	-0.435051	-0.435051	-0.435051	-0.435051	-0.435051	0.174348	-0.435051	0.269523	-0.435051	0.126121	0.126121	3.0446	-0.435051	2.78505
TRINITY_DN473934_c0_g1	-0.0140194	-0.483012	-0.483012	-0.483012	-0.483012	-0.483012	-0.483012	-0.483012	-0.483012	-0.483012	-0.483012	-0.483012	0.339901	-0.483012	0.473407	-0.483012	0.30584	-0.483012	2.79866	-0.0511349	2.90952
TRINITY_DN373508_c0_g1	-0.470595	-0.470595	-0.470595	-0.470595	-0.470595	-0.470595	-0.470595	-0.470595	-0.470595	-0.470595	-0.470595	-0.470595	0.219723	-0.470595	0.321608	-0.470595	0.193738	-0.135692	2.91282	0.219723	2.85642
TRINITY_DN392892_c0_g1	-0.542071	-0.542071	-0.542071	-0.542071	-0.542071	-0.542071	-0.542071	-0.542071	-0.542071	-0.542071	-0.542071	-0.542071	0.697089	-0.542071	1.22776	-0.542071	0.306471	-0.0981451	3.07975	0.327338	2.04873
TRINITY_DN466276_c0_g2	-0.521057	-0.521057	-0.521057	-0.521057	-0.521057	-0.521057	-0.521057	-0.521057	0.228238	-0.521057	-0.521057	-0.521057	0.473709	-0.521057	0.979294	-0.134146	0.127022	-0.521057	3.4141	-0.187842	1.87337
TRINITY_DN409861_c0_g1	-0.481966	-0.481966	-0.481966	-0.481966	-0.481966	-0.481966	-0.481966	-0.481966	0.0169191	-0.481966	-0.481966	-0.481966	1.43677	-0.481966	1.25603	-0.481966	-0.481966	-0.481966	2.75825	-0.481966	2.24348
TRINITY_DN468642_c0_g1	-0.424972	-0.424972	-0.424972	-0.424972	-0.424972	-0.424972	-0.424972	-0.424972	-0.424972	-0.424972	-0.424972	-0.424972	0.75544	-0.424972	0.908904	-0.424972	-0.424972	-0.424972	2.58618	-0.424972	2.974
TRINITY_DN425472_c0_g1	-0.445411	-0.445411	-0.445411	-0.445411	-0.445411	-0.445411	-0.445411	-0.445411	-0.445411	-0.445411	-0.445411	-0.445411	1.11546	-0.445411	0.52695	-0.445411	-0.445411	-0.445411	2.56953	-0.0349608	2.94959
TRINITY_DN385904_c0_g1	-0.53624	-0.53624	-0.53624	-0.53624	-0.53624	-0.53624	-0.53624	-0.53624	-0.53624	-0.53624	-0.53624	-0.53624	0.723481	-0.53624	1.47234	0.80286	-0.53624	0.0834309	2.61451	-0.53624	2.34697
TRINITY_DN283338_c0_g1	-0.559595	-0.559595	-0.559595	0.200204	-0.559595	-0.559595	-0.559595	-0.109076	-0.559595	-0.109076	-0.559595	-0.559595	0.458734	-0.559595	1.3999	0.218307	-0.559595	-0.559595	2.75864	-0.559595	2.45709
TRINITY_DN421787_c0_g1	-0.0643986	-0.468756	-0.468756	-0.468756	-0.468756	-0.468756	-0.468756	-0.468756	-0.468756	-0.468756	-0.468756	-0.468756	0.538042	-0.468756	0.353258	0.601916	-0.468756	-0.468756	2.4628	-0.468756	3.13973
TRINITY_DN124790_c0_g2	0.698057	-0.587472	-0.587472	-0.587472	-0.587472	-0.587472	-0.587472	-0.587472	-0.587472	-0.587472	-0.587472	-0.587472	0.62753	-0.587472	0.197602	0.721244	-0.587472	0.0318647	2.7486	0.0600553	2.55219
TRINITY_DN271364_c0_g1	-0.495552	-0.495552	-0.495552	-0.495552	-0.495552	-0.495552	-0.495552	-0.495552	-0.495552	-0.495552	-0.495552	-0.495552	0.156979	0.245354	0.60494	0.525107	-0.495552	0.127029	3.61102	-0.495552	1.6673
TRINITY_DN340645_c0_g1	-0.54481	-0.54481	-0.54481	-0.54481	-0.54481	-0.54481	-0.54481	-0.54481	0.2102	-0.54481	-0.54481	-0.54481	0.165583	0.254135	0.913667	0.807727	-0.54481	-0.54481	3.02721	-0.54481	2.24882
TRINITY_DN479995_c0_g1	-0.51901	-0.51901	-0.51901	-0.51901	-0.51901	-0.51901	-0.51901	-0.225017	-0.51901	-0.20542	-0.51901	-0.51901	-0.51901	0.0348803	1.35956	-0.51901	-0.51901	-0.51901	2.43467	1.27039	2.59708
TRINITY_DN421629_c0_g1	-0.471556	-0.471556	-0.471556	-0.471556	-0.471556	-0.471556	-0.471556	-0.471556	-0.471556	-0.471556	-0.471556	-0.471556	-0.471556	0.221806	1.39137	-0.471556	-0.471556	-0.471556	2.94979	0.68168	2.30024
TRINITY_DN192249_c0_g1	-0.445785	-0.445785	-0.445785	-0.445785	-0.445785	-0.445785	-0.445785	-0.445785	-0.445785	-0.445785	-0.445785	-0.445785	-0.445785	-0.445785	1.65965	-0.445785	-0.445785	-0.445785	2.91775	0.848112	2.15283
TRINITY_DN406226_c0_g1	-0.47238	-0.47238	-0.47238	-0.47238	-0.47238	-0.47238	-0.47238	-0.47238	-0.47238	-0.47238	-0.47238	-0.47238	0.00917601	-0.47238	1.01779	-0.47238	-0.47238	-0.47238	2.99667	1.47779	2.05666
TRINITY_DN374525_c0_g1	-0.513608	-0.513608	-0.513608	-0.513608	-0.513608	-0.513608	-0.513608	0.0627697	-0.309029	-0.513608	-0.513608	-0.513608	-0.170937	-0.513608	0.732486	-0.513608	-0.337421	-0.0388766	3.31725	0.811541	2.09551
TRINITY_DN448207_c0_g1	-0.442627	-0.442627	-0.442627	-0.442627	-0.442627	-0.442627	-0.442627	-0.442627	-0.442627	-0.442627	-0.442627	-0.442627	-0.442627	-0.442627	0.97373	-0.442627	0.0210953	-0.442627	3.44329	0.790309	1.85361
TRINITY_DN444675_c0_g1	-0.434564	-0.434564	-0.434564	-0.434564	-0.434564	-0.434564	-0.434564	-0.434564	-0.434564	-0.434564	-0.434564	-0.434564	-0.434564	-0.434564	1.22442	-0.434564	-0.434564	-0.434564	3.28382	1.01446	1.86488
TRINITY_DN200309_c0_g1	-0.419745	-0.419745	-0.419745	-0.419745	-0.419745	-0.419745	-0.419745	-0.419745	-0.419745	-0.419745	-0.419745	-0.419745	-0.419745	-0.419745	0.936647	-0.419745	-0.419745	-0.419745	3.31111	0.738945	2.14896
TRINITY_DN373098_c0_g2	-0.431724	-0.431724	-0.431724	-0.431724	-0.431724	-0.431724	-0.431724	-0.431724	-0.431724	-0.431724	-0.431724	-0.431724	-0.431724	-0.431724	0.856987	-0.431724	-0.431724	-0.431724	3.14496	1.1042	2.23316
TRINITY_DN391305_c0_g1	-0.541575	-0.541575	-0.541575	-0.541575	-0.541575	-0.541575	-0.0318847	-0.541575	-0.541575	-0.541575	-0.541575	-0.541575	-0.16099	-0.541575	0.711444	-0.541575	0.123324	0.092806	2.91487	0.863418	2.52749
TRINITY_DN446280_c0_g1	-0.442692	-0.442692	-0.442692	-0.442692	-0.442692	-0.442692	-0.442692	-0.442692	-0.442692	-0.442692	-0.442692	-0.442692	-0.442692	-0.442692	1.03879	-0.442692	0.239852	-0.442692	3.15911	0.262249	2.38307
TRINITY_DN303750_c0_g1	-0.426727	-0.426727	-0.426727	-0.426727	-0.426727	-0.426727	0.00255489	-0.426727	-0.426727	-0.426727	-0.426727	-0.426727	-0.426727	-0.426727	0.823741	-0.426727	-0.426727	-0.426727	3.12453	0.318759	2.55805
TRINITY_DN107539_c0_g1	-0.674796	-0.674796	-0.674796	-0.674796	-0.674796	-0.674796	0.645979	-0.252639	0.0540679	-0.674796	-0.674796	-0.674796	0.272602	-0.252639	0.117347	0.0540679	-0.674796	-0.0382365	2.94619	0.892711	2.30851
TRINITY_DN458851_c0_g3	-0.468107	-0.468107	-0.468107	-0.468107	-0.468107	-0.468107	0.945578	-0.468107	-0.468107	-0.468107	-0.468107	-0.468107	-0.468107	-0.468107	0.545206	-0.468107	-0.0191348	-0.468107	2.8672	-0.0191348	2.70189
TRINITY_DN477860_c0_g1	-0.519246	-0.519246	-0.519246	-0.519246	-0.519246	-0.519246	-0.519246	-0.519246	-0.519246	-0.519246	-0.519246	-0.519246	-0.519246	0.287984	1.54011	-0.519246	0.179902	0.688726	2.6686	-0.519246	2.42337
TRINITY_DN381421_c0_g1	-0.499948	-0.499948	-0.499948	-0.499948	-0.499948	-0.499948	-0.499948	-0.499948	-0.499948	-0.499948	-0.499948	-0.499948	0.0556383	0.112205	1.41724	-0.499948	-0.499948	-0.00229156	2.72826	0.0364831	2.65174
TRINITY_DN412420_c0_g1	-0.430119	-0.430119	-0.430119	-0.430119	-0.430119	-0.430119	-0.430119	-0.430119	-0.430119	-0.430119	-0.430119	-0.430119	-0.430119	-0.430119	1.35469	-0.430119	-0.430119	0.533026	2.8219	-0.430119	2.60241
TRINITY_DN478689_c0_g1	-0.447521	-0.447521	-0.447521	-0.447521	-0.447521	-0.447521	-0.447521	-0.447521	-0.447521	-0.447521	-0.447521	-0.447521	-0.447521	0.0575666	1.29592	-0.447521	-0.447521	0.329873	2.79086	-0.447521	2.6861
TRINITY_DN338188_c1_g1	-0.685989	-0.685989	-0.685989	-0.685989	-0.685989	-0.685989	-0.685989	-0.685989	-0.685989	-0.685989	0.728535	-0.685989	-0.0595845	0.0101886	0.585534	0.544953	-0.0419435	0.766052	2.772	-0.0773607	2.3175
TRINITY_DN218168_c0_g1	-0.765154	-0.765154	-0.765154	-0.765154	-0.765154	-0.765154	-0.765154	-0.765154	-0.765154	-0.133684	-0.277546	0.220349	-0.23561	0.322683	0.780689	-0.194351	0.849642	0.500282	3.13294	0.202888	1.7181
TRINITY_DN413754_c0_g1	0.820225	-0.511999	-0.511999	-0.511999	-0.511999	-0.511999	-0.511999	-0.511999	-0.511999	-0.0152347	-0.0683633	-0.511999	-0.511999	-0.511999	-0.0152347	-0.0683633	-0.0683633	-0.0683633	3.21817	-0.511999	2.40951
TRINITY_DN445714_c0_g1	0.535431	-0.485068	-0.485068	-0.241222	-0.485068	-0.485068	-0.485068	-0.485068	-0.485068	-0.485068	-0.485068	-0.485068	-0.485068	-0.241222	0.0123872	-0.241222	-0.270696	0.0926049	3.7697	0.321748	1.59824
TRINITY_DN377742_c0_g1	0.301964	-0.471374	-0.471374	-0.471374	-0.471374	-0.471374	-0.471374	-0.471374	-0.471374	-0.471374	0.488674	-0.471374	-0.471374	-0.0306348	-0.0306348	-0.471374	-0.471374	-0.471374	3.43439	0.269956	2.16552
TRINITY_DN415461_c0_g1	-0.565522	-0.565522	-0.565522	-0.565522	-0.565522	-0.565522	-0.565522	0.276245	0.212615	-0.565522	0.115187	-0.565522	-0.565522	0.276245	0.994957	-0.565522	-0.565522	-0.565522	3.18858	0.180408	2.10755
TRINITY_DN438067_c0_g1	-0.436274	-0.436274	-0.436274	-0.436274	-0.436274	-0.436274	-0.436274	-0.436274	-0.436274	-0.436274	-0.436274	-0.436274	-0.436274	-0.436274	0.349145	0.286988	0.224269	-0.436274	3.71394	0.224269	1.74551
TRINITY_DN427358_c0_g1	-0.476884	-0.476884	-0.476884	-0.476884	-0.476884	-0.476884	-0.476884	-0.476884	-0.476884	-0.476884	-0.476884	-0.476884	-0.476884	-0.476884	0.458026	-0.0396443	0.286993	-0.0775606	3.57452	0.654456	1.8196
TRINITY_DN292696_c0_g1	-0.386805	-0.35154	-0.386805	-0.531343	-0.531343	-0.386805	-0.531343	-0.531343	-0.531343	-0.531343	-0.386805	-0.531343	-0.247723	0.140556	0.708638	0.109717	0.140556	-0.531343	3.83489	0.171139	1.29173
TRINITY_DN25310_c0_g1	-0.385054	-0.385054	-0.385054	-0.385054	-0.385054	-0.385054	-0.385054	-0.385054	-0.385054	-0.385054	-0.385054	-0.385054	0.245734	-0.385054	0.336017	-0.385054	-0.385054	-0.385054	3.91122	0.215133	1.45276
TRINITY_DN470048_c0_g1	-0.484932	-0.484932	-0.00392726	-0.484932	-0.484932	-0.484932	-0.484932	-0.484932	-0.484932	-0.484932	-0.484932	-0.484932	0.023063	-0.484932	1.20338	-0.484932	-0.484932	-0.0175773	3.50839	0.407109	1.66861
TRINITY_DN457755_c0_g1	-0.489697	-0.489697	-0.489697	-0.489697	-0.489697	-0.489697	-0.489697	-0.489697	-0.489697	-0.489697	-0.489697	-0.489697	0.100753	-0.489697	1.27786	0.132759	0.0684717	-0.489697	3.47529	0.100753	1.69986
TRINITY_DN401348_c0_g1	-0.443717	-0.443717	-0.443717	-0.443717	-0.443717	-0.443717	-0.443717	-0.443717	-0.443717	-0.443717	-0.443717	-0.443717	-0.443717	-0.443717	1.43604	0.264463	-0.443717	-0.443717	3.34415	0.183835	1.87099
TRINITY_DN474735_c0_g2	-0.425562	-0.425562	-0.425562	-0.425562	-0.0452408	-0.425562	-0.425562	-0.425562	-0.425562	-0.425562	-0.425562	-0.425562	-0.425562	-0.425562	1.00583	-0.425562	-0.425562	0.360065	3.41425	-0.425562	2.0741
TRINITY_DN470119_c0_g2	-0.446742	-0.446742	-0.446742	0.156974	-0.446742	-0.446742	-0.446742	-0.446742	-0.446742	-0.446742	-0.446742	-0.446742	0.156974	-0.446742	0.849254	-0.446742	-0.446742	0.113066	3.5809	-0.446742	1.84396
TRINITY_DN435278_c1_g1	-0.513088	-0.513088	-0.0350318	-0.513088	-0.0350318	-0.513088	-0.513088	-0.513088	-0.513088	-0.513088	-0.513088	-0.513088	0.00246453	-0.513088	0.65805	0.0764719	0.00246453	-0.513088	3.56595	0.00246453	1.91925
TRINITY_DN324753_c0_g1	-0.402449	-0.402449	-0.402449	-0.402449	-0.402449	-0.402449	-0.402449	-0.402449	-0.402449	-0.402449	-0.402449	-0.402449	-0.402449	-0.402449	0.955357	0.284364	-0.402449	-0.402449	3.33118	-0.402449	2.27074
TRINITY_DN259337_c0_g1	-0.40612	-0.40612	-0.40612	-0.40612	-0.40612	-0.40612	-0.40612	-0.40612	-0.40612	-0.40612	-0.40612	-0.40612	-0.40612	0.145212	0.637583	0.118465	-0.40612	-0.40612	3.59147	-0.40612	2.0052
TRINITY_DN203168_c0_g1	-0.57098	-0.57098	-0.57098	-0.57098	-0.57098	-0.57098	-0.57098	-0.57098	-0.57098	0.474934	-0.119196	-0.57098	-0.57098	-0.57098	0.910256	-0.0486364	-0.57098	0.254281	2.17226	0.713004	3.06583
TRINITY_DN423659_c0_g1	-0.193806	-0.509736	-0.509736	-0.509736	-0.509736	-0.193806	-0.509736	-0.509736	-0.509736	-0.509736	-0.509736	-0.193806	-0.509736	-0.509736	0.964291	-0.509736	-0.509736	-0.224078	2.47408	1.15021	2.84348
TRINITY_DN273801_c0_g1	-0.459316	-0.459316	-0.459316	-0.459316	-0.459316	0.177338	-0.459316	-0.459316	-0.459316	-0.459316	-0.459316	-0.459316	-0.459316	-0.459316	0.792603	-0.459316	-0.459316	-0.459316	2.15658	1.01603	3.2065
TRINITY_DN240777_c0_g1	-0.410785	-0.410785	-0.410785	-0.410785	-0.410785	-0.410785	-0.410785	-0.410785	-0.410785	-0.410785	-0.410785	-0.410785	-0.410785	-0.410785	0.762821	-0.410785	-0.410785	-0.410785	2.39739	0.589854	3.23327
TRINITY_DN372697_c0_g1	-0.486086	-0.486086	-0.486086	-0.486086	-0.486086	-0.486086	-0.486086	0.341952	-0.486086	-0.486086	0.187076	-0.486086	-0.486086	-0.486086	1.02187	0.291142	-0.486086	-0.486086	2.31983	-0.486086	3.12942
TRINITY_DN467857_c0_g1	-0.461917	-0.461917	-0.461917	-0.461917	-0.461917	-0.461917	-0.461917	-0.461917	-0.461917	-0.461917	-0.00747835	-0.461917	0.0281656	-0.461917	1.02802	0.496521	-0.461917	-0.461917	1.98319	-0.461917	3.40033
TRINITY_DN260292_c0_g1	-0.621923	-0.621923	-0.621923	-0.350527	-0.191491	-0.621923	-0.621923	-0.621923	-0.350527	0.15852	-0.397812	-0.374062	-0.147783	-0.621923	0.949642	0.119704	0.215677	-0.621923	2.41913	-0.147783	3.07269
TRINITY_DN478146_c0_g2	-0.490466	-0.490466	-0.490466	-0.490466	-0.490466	-0.490466	-0.409464	-0.490466	-0.409464	-0.180267	-0.237015	-0.422641	-0.214037	-0.490466	1.80139	-0.409464	0.0824214	-0.490466	1.95798	-0.284142	3.1389
TRINITY_DN475078_c0_g1	-0.560967	-0.560967	-0.560967	-0.560967	-0.560967	-0.560967	-0.560967	-0.560967	-0.560967	0.419288	-0.560967	-0.560967	-0.159999	-0.560967	1.80409	-0.121581	0.147795	-0.560967	2.19804	0.263484	2.74145
TRINITY_DN446402_c0_g1	-0.571443	-0.571443	-0.571443	-0.220398	-0.257942	-0.183196	-0.571443	0.171245	-0.571443	-0.571443	-0.571443	-0.571443	0.102781	-0.571443	1.13418	-0.571443	-0.257942	-0.571443	2.74995	0.369992	2.67721
TRINITY_DN407352_c0_g1	-0.440461	-0.440461	-0.440461	0.421836	-0.440461	-0.440461	-0.440461	-0.440461	-0.440461	-0.440461	-0.440461	-0.440461	-0.440461	-0.440461	1.00595	-0.440461	-0.440461	-0.440461	2.44517	0.0560861	3.11834
TRINITY_DN468366_c0_g2	-0.400238	-0.400238	-0.400238	-0.400238	-0.400238	-0.400238	-0.400238	-0.400238	-0.400238	-0.400238	-0.400238	-0.400238	0.0117728	-0.400238	1.21644	-0.400238	-0.400238	-0.400238	2.43303	-0.400238	3.14281
TRINITY_DN229727_c0_g1	-0.408374	-0.408374	-0.408374	-0.408374	-0.408374	-0.408374	-0.408374	-0.408374	-0.408374	-0.408374	-0.408374	-0.408374	-0.408374	-0.0740677	1.03713	-0.408374	-0.408374	-0.408374	2.58854	-0.1061	3.08849
TRINITY_DN444980_c0_g2	-0.471668	-0.471668	-0.471668	-0.471668	-0.471668	-0.471668	-0.471668	-0.471668	-0.471668	-0.471668	-0.471668	-0.471668	0.89962	-0.471668	1.56027	-0.471668	0.00519149	-0.471668	2.16309	-0.471668	2.91852
TRINITY_DN445176_c0_g1	-0.625929	-0.625929	-0.625929	-0.625929	-0.302881	-0.0473473	-0.625929	-0.408486	-0.625929	-0.408486	-0.625929	-0.625929	0.655376	-0.625929	1.51	-0.0473473	0.196925	-0.302881	2.04869	-0.250823	2.99062
TRINITY_DN380703_c0_g1	-0.470808	-0.470808	-0.470808	-0.470808	-0.470808	-0.470808	-0.470808	-0.470808	-0.470808	-0.470808	-0.470808	-0.470808	0.780217	-0.470808	1.78146	-0.470808	-0.470808	-0.470808	1.67855	0.157617	3.13508
TRINITY_DN195893_c0_g1	-0.574871	-0.574871	-0.574871	-0.574871	-0.574871	-0.574871	-0.574871	-0.574871	-0.574871	0.172062	-0.574871	-0.574871	0.593465	-0.574871	2.1629	-0.574871	0.0291486	-0.000153778	1.63552	0.0582058	2.82218
TRINITY_DN252128_c0_g2	-0.5661	-0.5661	-0.5661	0.0404237	-0.5661	-0.5661	-0.5661	-0.5661	-0.5661	-0.5661	-0.5661	-0.5661	-0.00757573	0.670787	1.70989	0.0404237	-0.00757573	-0.5661	2.0158	-0.5661	2.89713
TRINITY_DN378724_c0_g1	-0.433067	-0.433067	-0.433067	-0.433067	-0.433067	-0.433067	-0.433067	-0.433067	-0.433067	-0.433067	-0.433067	0.345962	-0.433067	-0.433067	2.31859	-0.433067	-0.433067	-0.433067	1.97298	-0.433067	2.72461
TRINITY_DN212816_c0_g1	-0.506973	-0.506973	-0.506973	-0.506973	-0.506973	-0.506973	-0.506973	-0.506973	-0.506973	-0.506973	-0.201556	-0.506973	-0.506973	-0.506973	1.55788	0.240173	0.123924	0.123924	1.44213	-0.159564	3.46374
TRINITY_DN178547_c0_g1	-0.542137	-0.542137	-0.542137	-0.542137	-0.542137	-0.206154	-0.542137	-0.542137	-0.542137	-0.169882	-0.542137	-0.542137	-0.542137	-0.542137	2.12647	0.994018	-0.243051	-0.542137	1.78013	0.0519865	2.71425
TRINITY_DN385323_c0_g1	-0.573379	-0.573379	-0.0398201	-0.573379	-0.573379	0.0240776	-0.573379	-0.573379	-0.235125	-0.573379	-0.573379	-0.573379	-0.301468	-0.235125	2.09759	0.33502	-0.301468	-0.301468	1.70963	-0.573379	2.98195
TRINITY_DN465373_c0_g2	-0.532702	-0.532702	-0.532702	-0.532702	-0.532702	-0.532702	-0.532702	-0.532702	-0.0675319	0.00511796	-0.532702	-0.532702	-0.0675319	-0.532702	2.51266	0.383215	-0.104345	-0.532702	1.52279	-0.532702	2.74075
TRINITY_DN432087_c0_g1	0.412991	-1.07634	0.276054	-1.07634	-1.07634	-1.07634	-0.631261	-1.07634	-1.07634	0.0284298	-0.189377	0.882496	0.118089	-0.267606	0.926822	0.644765	0.306199	-0.729375	2.27249	0.326046	2.08127
TRINITY_DN240257_c0_g1	-0.687348	-0.687348	-0.687348	-0.687348	-0.687348	-0.687348	-0.687348	-0.687348	-0.687348	-0.687348	-0.687348	1.17043	0.268164	-0.687348	0.831731	1.58582	0.268164	-0.687348	2.25138	0.650322	1.90951
TRINITY_DN132723_c0_g1	-0.555825	-0.555825	0.576428	-0.555825	-0.555825	-0.555825	-0.555825	-0.555825	0.348923	-0.555825	-0.555825	-0.555825	-0.555825	-0.555825	1.72058	0.718264	-0.124464	-0.555825	3.11203	-0.555825	1.42978
TRINITY_DN399843_c0_g1	-0.602537	-0.602537	-0.602537	-0.602537	-0.602537	-0.602537	-0.602537	-0.157382	0.180967	-0.602537	-0.602537	-0.602537	-0.222425	-0.602537	1.81118	1.41489	0.408685	-0.602537	2.36728	-0.602537	2.02979
TRINITY_DN454902_c0_g1	-0.648212	-0.150211	-0.648212	-0.648212	-0.257229	-0.648212	-0.648212	-0.648212	0.209472	-0.648212	-0.648212	-0.648212	0.159439	-0.648212	1.08602	1.33731	0.778334	-0.648212	2.84399	-0.648212	1.77142
TRINITY_DN420672_c0_g1	-0.519069	-0.519069	-0.519069	-0.519069	-0.519069	-0.519069	-0.519069	-0.519069	-0.519069	-0.519069	-0.519069	-0.519069	-0.519069	0.178366	1.83901	0.807462	0.106335	-0.519069	2.20766	-0.519069	2.6472
TRINITY_DN477426_c0_g1	-0.534327	-0.534327	-0.534327	-0.534327	-0.534327	-0.534327	-0.534327	-0.534327	-0.534327	-0.534327	-0.209224	-0.534327	-0.174127	-0.534327	1.56788	1.19933	0.220728	-0.534327	2.21909	-0.534327	2.6569
TRINITY_DN474470_c0_g1	-0.482282	-0.482282	-0.482282	-0.482282	-0.482282	-0.482282	-0.482282	-0.482282	-0.482282	-0.482282	-0.482282	-0.482282	-0.482282	-0.482282	1.40122	0.94315	0.201866	-0.482282	2.68222	-0.482282	2.48806
TRINITY_DN253163_c0_g1	-0.0416397	-0.310067	-0.599163	-0.599163	-0.599163	-0.310067	-0.599163	-0.599163	-0.599163	-0.599163	-0.599163	-0.599163	-0.599163	-0.599163	1.58787	1.25911	0.528147	-0.345011	1.6503	-0.345011	2.91717
TRINITY_DN475373_c0_g2	-0.505708	-0.505708	-0.505708	-0.505708	-0.505708	-0.505708	-0.505708	-0.505708	-0.505708	-0.505708	-0.505708	-0.505708	-0.100541	-0.505708	1.4385	0.688071	0.542646	-0.505708	1.90362	-0.505708	3.11333
TRINITY_DN400353_c0_g1	-0.51023	-0.51023	-0.51023	-0.51023	-0.51023	0.062001	-0.51023	-0.51023	-0.51023	-0.51023	-0.51023	-0.51023	-0.51023	-0.51023	1.60397	0.575933	0.45227	-0.51023	1.89442	-0.51023	3.06486
TRINITY_DN474719_c0_g1	-0.639333	-0.639333	-0.639333	-0.639333	-0.639333	-0.639333	-0.639333	-0.639333	-0.27266	-0.639333	-0.322191	-0.639333	-0.297316	-0.248219	1.17154	0.587092	-0.0373591	0.640738	2.54481	-0.0148816	2.64177
TRINITY_DN353468_c0_g1	-0.6043	-0.6043	-0.6043	-0.6043	-0.6043	-0.6043	-0.6043	-0.6043	-0.6043	-0.6043	-0.6043	-0.6043	-0.6043	-0.6043	1.40525	1.27129	0.580307	0.541128	2.25349	0.0450976	2.36363
TRINITY_DN294310_c0_g2	-0.520273	-0.520273	-0.520273	-0.520273	-0.520273	-0.520273	-0.520273	-0.520273	-0.520273	-0.520273	-0.520273	-0.520273	-0.520273	-0.520273	0.397832	1.10316	0.254983	-0.144972	2.64694	0.254983	2.7709
TRINITY_DN388879_c0_g1	-0.618461	-0.618461	-0.618461	-0.618461	-0.618461	-0.618461	-0.618461	0.00852754	-0.618461	-0.618461	-0.618461	-0.618461	-0.100711	-0.325333	0.817538	0.476916	0.324808	-0.156084	2.81195	0.37594	2.56952
TRINITY_DN458541_c0_g1	-0.63429	-0.63429	-0.63429	-0.63429	-0.63429	-0.63429	-0.63429	-0.63429	-0.63429	-0.63429	-0.63429	-0.63429	0.0536208	0.138485	0.84283	0.732219	0.58076	0.0106335	2.75272	0.0536208	2.44659
TRINITY_DN22052_c0_g1	-0.60483	-0.60483	-0.60483	-0.60483	-0.60483	0.492248	-0.60483	-0.60483	-0.60483	-0.60483	-0.60483	-0.60483	-0.60483	-0.000715022	1.14676	1.02015	0.354532	-0.147441	2.41933	-0.60483	2.57792
TRINITY_DN432212_c0_g1	-0.705551	-0.705551	-0.705551	-0.705551	-0.473767	0.271412	-0.410324	-0.705551	-0.705551	-0.410324	-0.473767	-0.705551	-0.705551	0.322544	0.795818	0.883104	-0.0243299	-0.256676	2.60713	0.219505	2.59408
TRINITY_DN475062_c0_g1	-0.345582	-0.682884	-0.378448	-0.682884	-0.682884	-0.682884	-0.682884	-0.682884	-0.682884	-0.682884	-0.682884	-0.682884	-0.361946	0.467598	1.64389	0.973857	0.837129	-0.395092	1.9857	-0.100971	2.5027
TRINITY_DN416469_c0_g1	-0.630769	-0.630769	-0.630769	-0.630769	-0.630769	-0.630769	-0.630769	-0.630769	-0.295809	-0.630769	-0.342295	-0.630769	-0.630769	0.434191	1.07025	1.20875	0.271857	-0.630769	2.41485	0.312942	2.49449
TRINITY_DN328823_c0_g2	-0.594711	-0.594711	-0.594711	-0.594711	-0.594711	-0.594711	-0.594711	-0.594711	-0.594711	-0.594711	0.164144	-0.594711	-0.594711	0.285673	1.21868	1.12755	0.693446	-0.594711	2.35992	-0.594711	2.47655
TRINITY_DN469523_c0_g1	-0.453035	-0.453035	-0.453035	-0.453035	-0.453035	-0.453035	-0.453035	-0.453035	-0.453035	-0.453035	-0.453035	-0.453035	-0.453035	1.08951	-0.453035	1.84629	-0.453035	-0.453035	1.85436	-0.453035	2.91144
TRINITY_DN122448_c0_g1	-0.561868	-0.561868	-0.561868	-0.561868	-0.561868	-0.561868	-0.561868	-0.561868	0.0565576	0.688031	-0.561868	-0.561868	-0.561868	0.643588	-0.561868	1.7985	-0.561868	-0.561868	1.8297	0.00248504	2.84729
TRINITY_DN473500_c0_g2	-0.634841	-0.25001	-0.634841	-0.634841	-0.634841	-0.25001	-0.634841	-0.634841	-0.634841	-0.25001	0.288202	-0.634841	-0.634841	-0.25001	0.514016	1.04692	0.288202	-0.634841	1.90959	0.0543939	3.24714
TRINITY_DN450303_c0_g1	-0.585674	-0.585674	-0.585674	-0.585674	-0.585674	0.0430386	-0.585674	-0.585674	-0.585674	0.00375052	-0.585674	-0.585674	-0.585674	0.345569	0.418127	1.23829	-0.323554	-0.585674	1.98285	0.158885	3.16113
TRINITY_DN467179_c0_g1	-0.485726	-0.485726	-0.485726	-0.485726	-0.485726	-0.485726	-0.485726	-0.485726	-0.485726	-0.485726	-0.485726	-0.485726	-0.485726	0.0139231	0.492815	1.10794	-0.485726	-0.485726	2.06657	0.349223	3.25542
TRINITY_DN372660_c0_g1	-0.543906	-0.543906	-0.543906	-0.293522	-0.111974	-0.543906	-0.543906	-0.293522	-0.543906	-0.543906	-0.543906	-0.543906	-0.293522	0.00625143	0.23633	1.08173	0.292577	-0.543906	2.04458	-0.543906	3.31404
TRINITY_DN13446_c0_g1	-0.436618	-0.436618	-0.436618	-0.436618	-0.436618	-0.436618	-0.436618	-0.436618	-0.436618	-0.436618	-0.436618	-0.436618	0.130184	-0.436618	-0.436618	1.28899	0.130184	-0.436618	2.23018	-0.436618	3.20636
TRINITY_DN381141_c0_g1	-0.44956	-0.44956	-0.44956	-0.44956	-0.44956	-0.44956	-0.44956	-0.44956	-0.44956	-0.44956	-0.44956	-0.44956	-0.44956	-0.44956	-0.44956	1.82345	0.287436	-0.44956	2.13205	-0.0186111	2.96863
TRINITY_DN391508_c0_g1	-0.554565	-0.554565	-0.554565	-0.554565	-0.554565	-0.554565	-0.554565	-0.554565	-0.554565	-0.554565	-0.554565	-0.554565	0.25411	0.776529	-0.0519033	0.327425	0.216993	-0.554565	2.29234	0.25411	3.13975
TRINITY_DN386421_c0_g3	-0.652354	-0.652354	-0.652354	-0.652354	-0.652354	0.0335504	-0.652354	-0.652354	-0.652354	0.115693	-0.652354	-0.652354	0.670419	0.822771	0.115693	0.115693	-0.0493559	-0.652354	2.59748	0.0335504	2.72041
TRINITY_DN253054_c0_g1	-0.856066	-0.856066	-0.856066	-0.649531	-0.491265	0.351132	-0.856066	-0.856066	-0.414297	-0.856066	-0.649531	-0.856066	0.745902	0.944145	0.286992	0.888445	0.054527	-0.301407	2.26444	0.598391	2.36452
TRINITY_DN454840_c0_g2	-0.617026	-0.617026	-0.617026	-0.617026	-0.617026	0.0403682	-0.617026	-0.617026	-0.617026	-0.617026	-0.617026	-0.617026	0.502205	0.650764	0.724085	1.15127	-0.039092	-0.617026	2.67385	-0.617026	2.31788
TRINITY_DN452802_c0_g1	-0.7155	-0.7155	0.14452	-0.7155	-0.7155	-0.2394	-0.7155	-0.173941	-0.7155	0.3289	-0.7155	-0.7155	-0.2394	0.3289	0.3289	1.1307	-0.7155	-0.7155	2.93514	0.567459	2.04322
TRINITY_DN253747_c0_g1	-0.722103	-0.722103	-0.722103	-0.447826	-0.0642314	-0.447826	-0.447826	-0.722103	-0.722103	-0.447826	-0.722103	-0.722103	-0.230871	0.328253	-0.146814	1.46073	-0.0642314	-0.492444	2.32387	1.31034	2.42143
TRINITY_DN395734_c0_g1	-0.4833	-0.4833	-0.4833	-0.4833	-0.4833	-0.4833	-0.4833	-0.4833	-0.4833	-0.4833	-0.4833	-0.4833	-0.4833	0.714369	-0.4833	0.671258	-0.4833	-0.4833	2.78947	1.00682	2.55088
TRINITY_DN409875_c0_g2	-0.516469	-0.516469	-0.516469	-0.516469	-0.516469	-0.516469	-0.516469	-0.516469	-0.516469	-0.516469	-0.516469	-0.516469	-0.516469	0.709674	-0.516469	1.19426	0.0545586	-0.516469	2.4363	0.555477	2.79676
TRINITY_DN411443_c0_g2	-0.597123	-0.597123	-0.597123	-0.597123	-0.597123	-0.597123	-0.597123	-0.597123	0.33341	-0.597123	-0.597123	-0.597123	-0.597123	0.795008	-0.0438972	0.758166	-0.176438	1.18292	2.97801	-0.597123	1.93542
TRINITY_DN477315_c0_g1	-0.777534	-0.777534	0.147542	-0.777534	-0.29017	-0.777534	-0.777534	-0.777534	-0.214054	-0.139261	-0.777534	-0.777534	-0.251943	0.35075	0.383704	0.760627	-0.29017	1.24369	3.09357	-0.251943	1.67794
TRINITY_DN477982_c0_g1	0.0483772	-0.556807	-0.556807	-0.556807	-0.556807	-0.556807	-0.556807	-0.556807	-0.556807	-0.556807	-0.556807	-0.556807	0.500476	-0.556807	-0.556807	1.09695	-0.0570621	1.26878	2.02193	-0.556807	2.91585
TRINITY_DN410911_c0_g2	-0.432952	-0.432952	-0.432952	-0.432952	-0.432952	-0.432952	-0.432952	-0.432952	-0.432952	-0.432952	-0.432952	-0.432952	-0.432952	-0.432952	-0.432952	1.73408	-0.432952	0.40323	2.56392	-0.432952	2.65896
TRINITY_DN474687_c0_g1	-0.465465	-0.465465	-0.465465	-0.465465	-0.465465	-0.465465	-0.465465	-0.465465	-0.465465	-0.465465	-0.465465	-0.465465	-0.465465	-0.465465	-0.465465	0.989241	-0.0823103	1.26515	2.50956	-0.465465	2.76579
TRINITY_DN444844_c0_g2	-0.510136	-0.510136	-0.510136	-0.510136	-0.510136	-0.510136	-0.510136	-0.510136	-0.510136	-0.510136	-0.510136	-0.510136	-0.510136	-0.510136	0.197378	1.43948	-0.193382	1.36273	2.84116	-0.510136	2.00468
TRINITY_DN32425_c0_g1	0.127088	-0.95443	-0.95443	-0.95443	1.1439	-0.482216	-0.441634	-0.2055	-0.0918997	-0.690771	-0.01772	-0.95443	-0.733661	-0.690771	0.267405	1.25633	0.568059	0.301814	2.48811	-0.95443	1.97362
TRINITY_DN446465_c0_g1	-0.579473	-0.579473	-0.579473	-0.579473	1.08553	-0.579473	-0.579473	-0.579473	-0.579473	-0.579473	-0.579473	-0.579473	-0.579473	-0.579473	0.323396	1.61058	0.172668	-0.579473	2.67539	0.196683	2.04837
TRINITY_DN438414_c0_g1	0.14958	-0.565882	-0.565882	-0.565882	0.546338	0.14958	-0.565882	-0.565882	-0.565882	-0.565882	-0.565882	-0.565882	-0.565882	-0.565882	0.822237	1.21015	-0.565882	-0.565882	2.91584	-0.565882	2.12862
TRINITY_DN136660_c0_g1	-0.770706	-0.770706	-0.770706	-0.770706	0.529782	-0.770706	-0.770706	-0.264273	0.091759	-0.770706	-0.0983646	-0.770706	0.691976	-0.332683	0.502075	1.34782	0.638664	-0.770706	2.15176	-0.770706	2.44854
TRINITY_DN426089_c0_g1	-0.640957	-0.640957	-0.640957	-0.640957	-0.640957	-0.640957	-0.640957	-0.640957	0.514831	-0.640957	-0.640957	-0.640957	0.43596	-0.640957	0.0288829	1.68351	0.375365	-0.0884748	2.20544	-0.06462	2.60059
TRINITY_DN311513_c0_g1	-0.681686	-0.681686	-0.681686	-0.681686	-0.552589	-0.681686	-0.681686	-0.510391	0.787841	-0.510391	-0.265423	-0.681686	-0.345562	-0.681686	0.756533	1.7873	0.756533	-0.38619	2.30171	-0.510391	2.14451
TRINITY_DN479030_c0_g1	-0.517414	0.0448865	-0.517414	-0.517414	-0.517414	-0.517414	-0.517414	-0.517414	0.46922	-0.517414	-0.517414	-0.517414	0.387207	-0.517414	-0.517414	0.897552	-0.0445155	-0.517414	2.6933	-0.517414	2.79614
TRINITY_DN312865_c0_g1	-0.463235	-0.463235	-0.463235	-0.463235	-0.463235	-0.463235	-0.463235	-0.463235	-0.463235	-0.463235	-0.463235	-0.463235	-0.463235	0.00213258	-0.463235	1.63263	0.56735	-0.463235	2.67205	-0.463235	2.53759
TRINITY_DN424026_c0_g1	-0.504629	-0.504629	-0.504629	-0.504629	-0.504629	-0.504629	-0.504629	-0.504629	-0.504629	-0.504629	-0.504629	-0.504629	-0.504629	0.296283	-0.504629	1.48954	0.764933	-0.504629	2.52424	-0.13222	2.62666
TRINITY_DN383246_c0_g1	-0.581853	-0.581853	-0.581853	-0.581853	-0.581853	-0.581853	-0.581853	-0.581853	-0.581853	-0.581853	-0.0294473	-0.581853	0.454609	0.54586	-0.581853	1.18405	1.05034	-0.581853	2.62054	-0.581853	2.31999
TRINITY_DN467219_c0_g1	-0.576424	-0.576424	-0.576424	-0.576424	-0.576424	-0.576424	-0.576424	-0.576424	-0.576424	-0.576424	0.219597	-0.576424	0.272656	-0.0528784	-0.576424	1.15609	0.923298	-0.576424	2.82335	-0.165385	2.31679
TRINITY_DN462967_c0_g1	-0.804776	-0.804776	-0.804776	0.335809	-0.804776	-0.804776	-0.804776	-0.804776	0.335809	1.21845	0.871485	-0.804776	0.658199	1.42927	0.421104	-0.804776	-0.214531	-0.804776	1.39933	-0.804776	2.39761
TRINITY_DN417613_c0_g1	-0.699681	-0.699681	-0.699681	0.746975	-0.699681	-0.699681	-0.250987	-0.699681	-0.699681	0.155275	-0.699681	0.0482282	-0.289896	1.99153	0.558647	-0.699681	-0.329161	-0.024646	2.61138	-0.699681	1.77946
TRINITY_DN340979_c0_g1	0.0726663	-0.731104	-0.731104	-0.312608	-0.731104	-0.731104	-0.731104	-0.731104	-0.731104	0.154285	-0.731104	-0.731104	0.971754	2.01417	0.868059	0.0726663	-0.731104	0.274197	2.43671	-0.731104	1.49024
TRINITY_DN415462_c0_g1	-0.606284	-0.606284	-0.114235	0.00307953	-0.606284	-0.606284	-0.606284	-0.606284	-0.606284	-0.606284	-0.606284	-0.606284	1.35961	1.63563	-0.606284	0.00307953	-0.606284	-0.606284	1.98605	0.451929	2.55655
TRINITY_DN132624_c0_g1	-0.619905	-0.619905	-0.619905	-0.619905	-0.619905	-0.619905	-0.619905	-0.619905	-0.619905	-0.619905	-0.619905	-0.619905	1.91763	1.29464	-0.619905	0.148358	-0.380392	0.994655	2.20672	-0.0266676	1.90383
TRINITY_DN249994_c0_g1	-0.493431	-0.493431	-0.493431	-0.493431	-0.493431	-0.493431	-0.493431	-0.493431	-0.493431	-0.493431	-0.493431	-0.493431	0.873938	1.00972	-0.493431	-0.493431	-0.493431	0.774193	2.55358	-0.493431	2.68347
TRINITY_DN389144_c0_g1	-0.60669	-0.60669	-0.60669	-0.60669	-0.60669	-0.60669	-0.60669	-0.60669	-0.60669	-0.60669	-0.60669	-0.60669	-0.0561786	1.69779	0.0298672	-0.60669	1.66858	-0.0897018	1.83288	0.342052	2.46168
TRINITY_DN217646_c0_g1	-0.536165	-0.536165	-0.536165	-0.536165	-0.536165	-0.536165	-0.536165	-0.536165	-0.536165	-0.536165	-0.536165	-0.536165	-0.536165	1.47021	-0.536165	-0.536165	1.78039	0.112967	2.47533	0.156091	2.04749
TRINITY_DN251619_c0_g1	-0.545706	-0.545706	-0.545706	-0.545706	-0.545706	-0.545706	-0.545706	-0.545706	-0.545706	-0.545706	-0.545706	0.0648267	0.0382467	0.688241	-0.545706	-0.545706	1.30111	-0.545706	1.87606	0.531972	3.13943
TRINITY_DN435831_c0_g1	-0.497396	-0.497396	-0.497396	0.0730544	-0.497396	-0.497396	-0.497396	-0.497396	-0.497396	-0.497396	-0.497396	-0.497396	-0.497396	0.63418	-0.497396	-0.497396	0.851985	-0.497396	2.30579	0.499206	3.09672
TRINITY_DN473198_c0_g1	-0.495536	-0.495536	-0.495536	-0.495536	-0.495536	-0.495536	-0.495536	-0.495536	-0.495536	-0.495536	-0.495536	-0.495536	0.00212838	0.952265	-0.495536	-0.495536	1.10132	-0.495536	2.49541	0.0594474	2.82248
TRINITY_DN303657_c0_g1	-0.394575	-0.394575	-0.394575	-0.394575	-0.394575	-0.394575	-0.394575	-0.394575	-0.394575	-0.394575	-0.394575	-0.394575	-0.394575	1.86701	-0.394575	-0.394575	-0.394575	-0.394575	2.67891	-0.394575	2.55643
TRINITY_DN474573_c0_g2	-0.441361	-0.441361	-0.441361	-0.441361	0.219678	-0.441361	-0.441361	-0.441361	-0.441361	-0.441361	-0.441361	-0.441361	-0.441361	1.0253	-0.441361	0.333399	-0.441361	-0.441361	3.30684	-0.441361	2.17655
TRINITY_DN127862_c0_g1	-0.460294	-0.460294	-0.460294	-0.460294	0.0917714	-0.460294	-0.460294	-0.460294	-0.460294	-0.460294	-0.460294	-0.460294	-0.460294	1.28991	-0.460294	0.202963	-0.460294	0.0917714	3.46077	-0.460294	1.76722
TRINITY_DN399519_c0_g1	-0.724757	-0.390899	-0.724757	-0.724757	-0.0206307	-0.41732	-0.724757	-0.724757	-0.724757	-0.724757	-0.470884	0.0707232	0.469714	1.54393	-0.390899	1.13492	0.0254004	-0.724757	2.42194	-0.44398	2.26604
TRINITY_DN466860_c0_g1	-0.54386	-0.54386	-0.54386	-0.172954	-0.54386	-0.172954	-0.54386	-0.54386	-0.54386	-0.54386	-0.54386	-0.54386	-0.172954	1.2135	-0.54386	1.1461	0.414482	-0.54386	3.27789	-0.54386	1.53707
TRINITY_DN373607_c0_g1	-0.461097	-0.461097	-0.499791	0.0798691	-0.499791	-0.781222	-0.781222	-0.781222	-0.461097	-0.781222	-0.499791	-0.499791	0.277982	0.93298	-0.42276	0.373608	0.877518	-0.499791	3.11253	-0.199872	1.97528
TRINITY_DN464391_c0_g1	-0.676955	-0.676955	-0.676955	-0.676955	-0.676955	-0.676955	-0.676955	-0.676955	0.0709402	-0.676955	-0.676955	-0.676955	0.0306532	1.30739	0.129521	0.0709402	0.0101206	-0.0211838	2.43981	0.849615	2.5587
TRINITY_DN418881_c0_g1	-0.65703	-0.65703	-0.65703	-0.65703	-0.65703	-0.65703	-0.65703	-0.65703	-0.65703	-0.193091	-0.65703	-0.65703	0.467947	1.6308	0.270848	-0.193091	0.42916	-0.65703	2.14974	0.803782	2.51828
TRINITY_DN437385_c0_g2	-0.708282	-0.708282	-0.708282	-0.708282	-0.708282	-0.440888	-0.708282	-0.14743	-0.708282	-0.397799	-0.484386	-0.708282	-0.229378	1.56186	0.388556	0.0512568	0.35228	-0.484386	2.33276	0.600392	2.56341
TRINITY_DN308598_c0_g2	-0.586489	-0.586489	-0.586489	-0.0516381	-0.586489	-0.586489	-0.586489	-0.586489	-0.586489	0.541544	-0.586489	-0.586489	0.351981	0.504236	-0.00968694	-0.586489	-0.586489	-0.136676	2.6848	0.351981	2.80133
TRINITY_DN169526_c0_g1	-0.454425	-0.454425	-0.454425	-0.454425	-0.454425	-0.454425	-0.454425	-0.454425	-0.454425	0.370492	-0.454425	-0.454425	-0.454425	1.00285	0.370492	-0.454425	-0.454425	-0.454425	2.49703	-0.454425	3.02994
TRINITY_DN378023_c0_g1	-0.475142	-0.475142	-0.475142	-0.475142	-0.475142	-0.475142	-0.475142	-0.475142	-0.475142	0.2711	-0.475142	-0.475142	0.177665	0.867129	-0.475142	0.209069	-0.475142	-0.475142	2.90296	-0.475142	2.69921
TRINITY_DN428450_c0_g1	-0.480721	-0.480721	-0.480721	-0.480721	-0.480721	-0.480721	-0.480721	-0.480721	-0.480721	-0.480721	-0.480721	-0.480721	0.716592	0.871534	-0.480721	-0.480721	-0.480721	-0.480721	2.63427	0.716592	2.75255
TRINITY_DN399714_c0_g3	-0.429963	-0.429963	-0.429963	-0.429963	-0.429963	-0.429963	-0.429963	-0.429963	-0.429963	-0.429963	-0.429963	-0.429963	0.354375	0.441539	-0.429963	-0.429963	-0.429963	-0.429963	3.0117	0.324851	2.74694
TRINITY_DN34969_c0_g1	-0.439297	-0.439297	-0.439297	-0.439297	-0.439297	-0.439297	-0.439297	-0.439297	-0.439297	-0.439297	-0.439297	-0.439297	0.414982	0.499556	-0.439297	-0.439297	-0.439297	-0.439297	2.91661	0.400556	2.79705
TRINITY_DN391265_c0_g1	-0.432355	-0.432355	-0.432355	-0.432355	-0.432355	-0.432355	-0.432355	-0.432355	-0.432355	-0.432355	-0.432355	-0.432355	0.197225	0.919514	-0.432355	-0.432355	-0.432355	-0.432355	2.36313	0.197225	3.24059
TRINITY_DN373879_c0_g1	-0.487824	-0.487824	-0.487824	-0.487824	-0.487824	-0.487824	-0.487824	0.0577814	-0.487824	-0.487824	-0.487824	-0.487824	0.375951	0.493561	-0.487824	-0.487824	-0.0336869	-0.487824	2.1965	0.375951	3.36348
TRINITY_DN474102_c0_g1	-0.414969	-0.414969	-0.414969	-0.414969	-0.414969	-0.414969	-0.414969	-0.414969	-0.414969	-0.414969	-0.414969	-0.414969	-0.414969	0.434617	-0.414969	-0.414969	-0.414969	-0.414969	2.74547	0.977841	2.89654
TRINITY_DN444683_c0_g1	-0.444237	-0.444237	-0.444237	-0.444237	-0.444237	-0.444237	-0.444237	-0.444237	-0.444237	-0.444237	-0.444237	-0.444237	-0.444237	0.506861	-0.444237	-0.444237	-0.0427621	-0.444237	2.56372	1.12129	2.95868
TRINITY_DN374580_c0_g2	-0.427135	-0.427135	-0.427135	-0.427135	-0.427135	-0.427135	-0.427135	-0.427135	-0.427135	-0.427135	-0.427135	-0.427135	-0.427135	0.323697	-0.427135	-0.427135	-0.101741	-0.101741	3.18074	0.504973	2.60111
TRINITY_DN367090_c0_g1	-0.418109	-0.418109	-0.418109	-0.418109	-0.418109	-0.418109	-0.418109	-0.418109	-0.418109	-0.418109	-0.418109	-0.418109	-0.418109	0.368772	-0.418109	-0.0323908	-0.418109	-0.418109	3.05585	0.578505	2.71901
TRINITY_DN127904_c0_g1	-0.399313	-0.399313	-0.399313	-0.399313	-0.399313	-0.399313	-0.399313	-0.399313	-0.399313	-0.399313	-0.399313	-0.399313	-0.399313	0.557968	-0.399313	-0.399313	-0.399313	-0.399313	2.99719	0.44011	2.79306
TRINITY_DN450084_c0_g1	-0.490472	-0.490472	-0.490472	-0.490472	-0.490472	-0.490472	-0.490472	0.0433391	-0.490472	-0.490472	-0.490472	-0.490472	-0.0350151	0.497907	-0.490472	-0.490472	0.338161	-0.490472	3.06929	0.361498	2.59143
TRINITY_DN458658_c0_g1	-0.503751	-0.503751	-0.503751	-0.503751	-0.503751	-0.503751	-0.503751	-0.503751	-0.503751	-0.503751	-0.503751	-0.503751	-0.0444678	0.076414	-0.503751	0.076414	0.388827	-0.0138543	2.85899	0.334057	2.87239
TRINITY_DN382828_c0_g1	-0.495155	-0.495155	-0.495155	-0.495155	-0.495155	-0.495155	-0.495155	-0.495155	-0.495155	-0.495155	-0.495155	-0.495155	-0.495155	0.494042	-0.495155	0.114787	0.306955	-0.217562	2.74238	0.616075	2.8755
TRINITY_DN429136_c0_g2	-0.721163	-0.721163	-0.721163	-0.721163	-0.245533	0.755995	-0.721163	-0.721163	-0.721163	-0.721163	0.142586	-0.721163	1.44595	0.852562	-0.721163	-0.721163	1.70171	0.196094	1.65981	-0.721163	2.14478
TRINITY_DN422269_c0_g1	-0.623533	-0.623533	-0.623533	-0.623533	-0.623533	-0.623533	-0.623533	-0.623533	-0.623533	-0.623533	-0.623533	-0.623533	2.12767	0.476997	-0.0195001	-0.0572459	0.705376	-0.133741	2.35049	-0.0953242	2.12767
TRINITY_DN429291_c0_g1	-0.170437	-0.592488	-0.592488	-0.592488	-0.592488	-0.592488	-0.592488	-0.592488	-0.592488	-0.592488	-0.592488	-0.592488	1.60077	0.621189	-0.134166	0.211701	0.739276	-0.592488	2.70499	-0.592488	2.12902
TRINITY_DN400104_c0_g1	-0.806028	-0.806028	-0.500323	-0.278664	-0.806028	-0.806028	-0.806028	-0.806028	-0.806028	-0.806028	0.00740422	-0.806028	1.23897	1.23897	-0.206157	0.283344	0.615074	0.146595	2.03618	0.215269	2.4576
TRINITY_DN23702_c0_g1	-0.815576	-0.815576	-0.292824	-0.815576	-0.815576	-0.526185	-0.815576	-0.486397	-0.815576	-0.486397	-0.566347	-0.815576	1.57802	0.371916	-0.180751	0.306613	0.773683	1.11377	2.29631	-0.255139	2.06275
TRINITY_DN431092_c1_g1	-0.934794	-0.934794	-0.934794	0.155208	-0.934794	-0.362744	0.24434	-0.313582	0.155208	-0.934794	0.461029	-0.934794	2.06974	-0.313582	-0.313582	0.199955	0.503357	0.018732	1.57258	-0.934794	2.4669
TRINITY_DN448687_c0_g1	-0.841738	-0.841738	-0.841738	0.9174	-0.841738	-0.392782	-0.841738	-0.841738	0.181041	-0.344314	-0.442085	-0.841738	1.41288	-0.368445	0.0792678	0.0164186	1.52753	0.0584712	1.11159	-0.621666	2.75686
TRINITY_DN349806_c0_g1	-0.726999	-0.726999	-0.726999	0.860273	-0.363943	-0.277383	-0.726999	-0.726999	0.133084	-0.234691	-0.320464	-0.726999	1.63536	-0.234691	-0.726999	0.133084	0.993167	-0.726999	1.24822	-0.726999	2.97097
TRINITY_DN23652_c0_g1	-0.809701	-0.809701	-0.122551	-0.397458	-0.809701	-0.397458	-0.397458	-0.809701	-0.809701	-0.36203	-0.809701	-0.809701	1.51217	-0.809701	0.712162	0.316813	0.712162	0.404925	2.13986	-0.0894944	2.44596
TRINITY_DN256674_c0_g1	-0.714458	-0.714458	-0.714458	-0.187289	-0.714458	-0.714458	-0.187289	-0.714458	-0.714458	-0.714458	-0.714458	-0.714458	1.70957	-0.714458	0.385404	-0.187289	0.945448	0.51977	1.56496	0.607567	2.68819
TRINITY_DN463162_c0_g1	-0.603928	-0.603928	-0.603928	-0.603928	0.267011	-0.603928	-0.603928	-0.603928	-0.603928	-0.603928	0.235661	-0.603928	1.1066	-0.603928	0.479681	-0.0584311	0.681359	-0.603928	2.52632	-0.603928	2.61287
TRINITY_DN453701_c0_g2	-0.616301	-0.616301	-0.616301	-0.616301	-0.107799	-0.616301	-0.616301	-0.616301	-0.616301	-0.616301	0.31178	-0.616301	1.6526	-0.011666	-0.011666	-0.616301	0.783473	-0.107799	2.57863	-0.616301	2.30805
TRINITY_DN190178_c0_g1	-0.434902	-0.434902	-0.434902	-0.434902	-0.434902	-0.434902	-0.434902	-0.434902	-0.434902	-0.434902	-0.434902	-0.434902	0.815595	-0.434902	-0.434902	-0.434902	1.22964	-0.434902	2.28266	-0.434902	3.06543
TRINITY_DN480190_c0_g1	-0.478482	-0.478482	-0.478482	-0.478482	-0.478482	-0.478482	-0.478482	-0.478482	-0.478482	-0.478482	-0.478482	-0.478482	1.36548	-0.478482	-0.478482	0.118382	1.10831	-0.478482	2.07889	-0.478482	2.98466
TRINITY_DN454668_c0_g3	-0.502653	-0.502653	-0.502653	-0.502653	-0.502653	-0.502653	-0.502653	-0.502653	-0.502653	-0.502653	-0.502653	-0.502653	1.52427	-0.502653	0.189947	-0.502653	0.530553	-0.502653	2.53762	0.088749	2.66866
TRINITY_DN472116_c0_g1	-0.501654	-0.501654	-0.501654	-0.501654	0.0532952	-0.501654	-0.501654	-0.501654	-0.501654	-0.501654	-0.501654	-0.501654	1.61893	-0.501654	-0.501654	0.170382	0.564192	-0.501654	2.27885	-0.501654	2.83917
TRINITY_DN454382_c0_g1	-0.730173	-0.730173	-0.37093	-0.730173	-0.730173	-0.730173	-0.730173	1.46373	-0.730173	-0.730173	-0.730173	-0.730173	2.01353	0.90664	0.198032	-0.730173	0.348621	0.90664	1.7741	-0.730173	1.52172
TRINITY_DN442366_c0_g1	0.000296933	-0.759496	-0.759496	-0.759496	-0.759496	-0.759496	-0.759496	-0.759496	-0.0243546	-0.759496	-0.118647	-0.759496	1.62118	0.839084	0.0325051	1.3352	-0.759496	0.652646	1.88215	-0.759496	2.13439
TRINITY_DN22810_c0_g1	-0.466024	-0.795444	-0.466024	-0.795444	-0.795444	-0.412939	-0.412939	-0.412939	-0.795444	-0.795444	-0.466024	-0.795444	1.45902	0.600167	-0.0546823	2.06983	-0.795444	0.0921689	1.89692	0.140284	2.0013
TRINITY_DN430500_c0_g1	-0.627686	-0.627686	-0.627686	-0.627686	-0.627686	-0.627686	-0.627686	-0.627686	-0.627686	-0.627686	-0.627686	-0.627686	0.713296	0.832465	0.268163	1.25135	-0.627686	0.0811102	2.25543	0.125774	2.63234
TRINITY_DN189946_c0_g1	-0.832798	-0.832798	-0.832798	-0.832798	-0.832798	-0.832798	-0.563672	0.390282	-0.346653	-0.276868	-0.601022	-0.832798	0.961443	-0.0418299	-0.563672	1.54919	1.03673	0.360927	2.02255	-0.346653	2.24883
TRINITY_DN190334_c0_g1	-0.825364	-0.825364	-0.364292	-0.825364	-0.364292	-0.825364	-0.825364	0.443994	-0.825364	-0.265442	-0.825364	-0.825364	0.679039	1.0409	-0.265442	1.13181	0.77898	-0.605542	2.33319	-0.106239	2.16624
TRINITY_DN383901_c0_g1	-0.734074	-0.920058	-0.643748	-0.643748	-0.920058	-0.826154	-0.826154	-0.216253	-0.734074	-0.826154	-0.511405	-0.643748	1.27896	-0.0161398	0.0999962	1.09655	1.51174	0.906849	2.48393	-0.135192	1.21893
TRINITY_DN196963_c0_g1	-0.767807	-0.767807	-0.229217	-0.767807	-0.767807	-0.767807	-0.767807	-0.418629	-0.767807	-0.767807	-0.229217	-0.767807	0.300569	-0.137056	0.215962	1.35904	0.931691	0.894429	2.91164	-0.182931	1.49398
TRINITY_DN376566_c0_g1	-0.699981	-0.699981	-0.699981	-0.699981	-0.699981	-0.699981	-0.699981	-0.699981	-0.699981	-0.135516	-0.699981	-0.699981	1.03333	1.25029	0.3798	1.16445	0.179022	0.179022	2.64803	-0.699981	1.70135
TRINITY_DN379785_c0_g1	-0.762375	-0.762375	-0.762375	-0.762375	-0.762375	-0.762375	-0.762375	-0.398451	-0.762375	-0.398451	-0.762375	-0.762375	1.76569	0.480734	0.607301	0.970056	0.262939	0.730958	2.71828	-0.201041	1.08573
TRINITY_DN478051_c0_g2	-0.664151	-0.664151	-0.664151	-0.355731	-0.664151	-0.664151	-0.664151	-0.664151	-0.664151	-0.664151	-0.664151	-0.664151	1.09058	0.366216	0.0853399	1.75382	0.227032	0.434895	3.03182	-0.355731	1.02742
TRINITY_DN418706_c0_g1	-0.724815	-0.724815	-0.291956	0.158236	-0.4504	-0.724815	0.253567	-0.724815	-0.724815	-0.724815	-0.4504	-0.724815	-0.724815	0.439515	1.20767	0.575049	1.0046	-0.724815	3.20177	-0.291956	1.16764
TRINITY_DN271772_c0_g1	-0.502778	-0.651859	-0.651859	0.103988	-0.466404	-0.651859	0.0727028	-0.576587	-0.502778	-0.394683	-0.576587	-0.651859	0.0093502	-0.576587	0.786605	-0.0550763	1.40955	-0.466404	3.57439	-0.120614	0.889343
TRINITY_DN194505_c0_g1	-0.568314	0.109385	-0.568314	-0.568314	-0.568314	-0.568314	-0.568314	-0.568314	-0.568314	0.135893	-0.568314	-0.568314	-0.568314	-0.568314	1.42787	0.082661	0.715108	-0.286195	3.29023	-0.256298	1.60112
TRINITY_DN380194_c0_g1	-0.577467	-0.577467	-0.577467	-0.577467	-0.577467	-0.577467	-0.577467	-0.577467	-0.577467	-0.577467	-0.577467	-0.577467	-0.00125245	-0.577467	1.28033	0.6546	1.20089	0.242021	2.93733	-0.577467	1.77061
TRINITY_DN295892_c0_g1	-0.654209	-0.654209	-0.654209	-0.654209	-0.654209	-0.252669	-0.654209	-0.252669	-0.654209	0.123416	-0.308395	-0.654209	-0.654209	-0.654209	1.17065	0.427831	1.38492	-0.0348543	3.12374	-0.308395	1.46851
TRINITY_DN314921_c0_g1	-0.54107	-0.54107	-0.54107	-0.193011	-0.54107	-0.193011	-0.54107	-0.54107	-0.54107	-0.54107	-0.25884	-0.54107	-0.54107	-0.54107	0.936535	0.112315	1.53318	-0.236703	3.28094	-0.54107	1.51143
TRINITY_DN390265_c0_g2	-0.565633	-0.565633	-0.176588	0.190443	-0.565633	-0.565633	-0.565633	-0.565633	-0.565633	-0.0994622	-0.565633	-0.565633	-0.565633	-0.565633	1.97127	-0.124949	0.167337	-0.229141	3.19615	-0.150656	1.47756
TRINITY_DN443188_c0_g2	-0.547234	-0.547234	-0.547234	0.368856	-0.547234	-0.547234	-0.547234	-0.547234	-0.547234	-0.547234	-0.547234	-0.0891888	-0.547234	-0.547234	1.71153	-0.547234	0.676535	0.248201	3.06395	-0.547234	1.6814
TRINITY_DN445701_c0_g2	-0.506696	-0.506696	-0.506696	-0.506696	-0.506696	-0.506696	-0.506696	-0.506696	-0.0420231	-0.506696	-0.506696	-0.506696	-0.506696	-0.506696	1.65286	-0.506696	0.644226	-0.506696	2.76774	0.284423	2.29323
TRINITY_DN439655_c0_g1	-0.0691687	-0.540476	-0.540476	-0.540476	-0.540476	-0.0691687	-0.540476	-0.540476	0.335096	-0.540476	-0.540476	-0.540476	-0.540476	-0.540476	1.67867	-0.540476	0.850769	-0.540476	2.93587	-0.540476	1.90459
TRINITY_DN425968_c0_g1	-0.559075	-0.559075	-0.559075	-0.559075	-0.559075	-0.559075	-0.559075	0.134932	0.0684335	-0.559075	0.00132186	-0.559075	-0.559075	-0.559075	1.40714	0.0684335	0.521655	-0.559075	3.17508	-0.559075	1.89097
TRINITY_DN478952_c0_g1	-0.641041	-0.641041	-0.641041	-0.641041	-0.349859	-0.641041	-0.641041	-0.641041	0.397119	-0.641041	-0.349859	-0.29329	-0.641041	-0.237251	1.77879	0.0883588	0.83223	-0.349859	3.09458	-0.29329	1.45169
TRINITY_DN374323_c0_g1	0.107054	-0.708096	-0.308603	-0.708096	-0.333568	0.128465	-0.708096	-0.708096	-0.25932	-0.708096	-0.708096	-0.708096	-0.708096	-0.708096	0.875118	-0.25932	1.70972	-0.00247632	3.20399	0.653162	0.858643
TRINITY_DN446886_c0_g1	-0.409709	-0.777663	-0.444965	-0.777663	-0.777663	-0.0737927	-0.0417543	-0.374771	-0.0737927	-0.777663	-0.480547	-0.444965	-0.444965	-0.777663	1.17896	-0.0737927	1.06089	-0.480547	3.39875	0.437695	1.15563
TRINITY_DN442062_c0_g1	-0.613275	-0.422488	-0.804063	-0.613275	-0.357384	0.00757859	-0.804063	-0.422488	-0.278874	-0.406012	-0.48978	-0.159331	-0.173889	-0.59516	0.880548	-0.4391	1.28538	-0.650006	3.4079	0.293141	1.35465
TRINITY_DN429208_c0_g1	-0.604645	-0.604645	0.174213	-0.604645	-0.195889	-0.125944	-0.604645	-0.604645	-0.604645	-0.604645	-0.604645	-0.604645	-0.604645	-0.0914346	0.362255	-0.125944	1.16213	-0.604645	3.51121	1.21171	0.768806
TRINITY_DN441796_c1_g1	-0.598731	-0.598731	0.392003	-0.598731	-0.598731	-0.598731	-0.598731	-0.598731	0.0110542	-0.598731	-0.598731	-0.598731	-0.022479	-0.598731	0.999244	-0.598731	0.764292	-0.598731	3.20465	0.787783	1.64696
TRINITY_DN450320_c0_g1	-0.706698	-0.706698	-0.706698	-0.254399	0.0127876	-0.706698	-0.706698	-0.706698	-0.706698	-0.219159	0.292715	-0.706698	-0.706698	-0.706698	0.818635	0.120136	0.818635	-0.326633	2.91215	0.861688	2.03043
TRINITY_DN124407_c0_g1	-0.572163	-0.572163	-0.572163	0.145534	-0.572163	-0.572163	-0.572163	-0.572163	-0.572163	-0.572163	0.307224	-0.572163	-0.572163	-0.572163	0.504345	-0.572163	1.42828	-0.240048	3.32093	0.59609	1.37577
TRINITY_DN375419_c0_g1	-0.709805	-0.709805	-0.469475	-0.214426	-0.490316	-0.448821	-0.177579	-0.709805	-0.709805	-0.428351	-0.270827	-0.233073	-0.709805	-0.709805	0.976759	-0.448821	1.77366	-0.490316	2.83932	0.630975	1.71012
TRINITY_DN381716_c0_g2	-0.711713	-0.711713	-0.711713	-0.711713	-0.711713	-0.711713	-0.711713	-0.711713	-0.151715	-0.711713	-0.496632	-0.711713	0.305249	0.430707	1.02747	0.368248	1.30844	-0.711713	2.79861	0.554039	1.68443
TRINITY_DN139264_c0_g1	-0.787945	-0.632527	-0.945946	-0.514185	-0.469323	-0.514185	-0.620268	-0.774366	-0.0814839	-0.945946	-0.272692	-0.537125	0.0416733	0.140862	0.686764	0.602043	1.07922	-0.945946	2.66925	0.681606	2.14052
TRINITY_DN451068_c0_g1	-0.829642	-0.829642	-0.829642	-0.401088	-0.15471	-0.829642	-0.829642	-0.365153	0.213892	-0.580465	-0.46285	-0.607829	-0.103674	-0.377041	0.854653	0.764261	0.876468	-0.829642	3.10747	0.758437	1.45549
TRINITY_DN431230_c0_g1	-0.700781	-0.700781	-0.700781	-0.420958	-0.239831	-0.700781	-0.700781	-0.700781	-0.420958	-0.700781	-0.44777	-0.700781	0.0239802	-0.394389	1.31953	0.697404	1.00856	-0.44777	2.96041	0.223478	1.74457
TRINITY_DN402901_c0_g1	-0.605062	-0.605062	-0.605062	-0.180696	-0.605062	-0.180696	-0.605062	-0.605062	-0.605062	-0.605062	-0.605062	-0.605062	-0.605062	-0.605062	1.01651	0.905853	1.01651	-0.605062	2.92089	0.492968	1.87447
TRINITY_DN183744_c0_g1	-0.591664	-0.591664	-0.591664	-0.591664	-0.141036	-0.591664	-0.591664	-0.591664	-0.591664	-0.591664	-0.591664	-0.591664	-0.591664	-0.591664	0.524469	0.899334	1.12199	-0.141036	2.81736	0.377467	2.23307
TRINITY_DN480869_c0_g1	-0.613234	-0.789966	-0.789966	-0.319801	-0.50967	-0.789966	-0.439391	-0.14909	-0.789966	-0.439391	-0.789966	-0.789966	0.00597723	-0.613234	1.31699	0.450287	1.15851	-0.385195	2.81214	0.808523	1.65638
TRINITY_DN392530_c0_g1	-0.819961	-0.681619	-0.819961	-0.555323	-0.395154	-0.555323	-0.681619	-0.0930898	-0.555323	-0.819961	-0.484504	-0.567469	-0.0930898	-0.681619	1.31065	0.401567	1.62245	-0.484504	2.3547	0.50421	2.09495
TRINITY_DN11354_c0_g1	-0.594184	-0.594184	-0.594184	-0.594184	-0.594184	-0.594184	-0.594184	0.0264783	-0.594184	-0.594184	-0.0816578	-0.594184	-0.594184	0.588446	2.08851	-0.594184	-0.594184	0.780311	2.73403	-0.027344	1.61562
TRINITY_DN400735_c0_g2	-0.724181	-0.724181	-0.724181	-0.724181	-0.724181	-0.724181	-0.724181	-0.0230812	-0.724181	-0.724181	0.383501	-0.724181	-0.117787	-0.0230812	2.23952	-0.724181	0.426827	0.383501	2.50937	0.960294	1.22693
TRINITY_DN402625_c0_g2	-0.587754	-0.587754	-0.587754	-0.587754	-0.587754	-0.587754	-0.587754	-0.587754	-0.587754	-0.587754	-0.587754	-0.587754	-0.241952	-0.17477	2.286	0.87947	-0.587754	0.402816	2.69899	0.46418	1.32608
TRINITY_DN396510_c0_g1	-0.569648	-0.569648	-0.569648	-0.569648	-0.569648	0.0168617	-0.569648	0.0790157	-0.569648	-0.569648	-0.569648	-0.569648	-0.569648	0.0790157	2.58644	0.0168617	-0.569648	-0.569648	2.4568	0.498891	1.67153
TRINITY_DN374409_c0_g2	-0.421066	-0.421066	-0.421066	-0.421066	-0.421066	-0.421066	-0.421066	-0.421066	-0.421066	-0.421066	-0.421066	-0.421066	-0.421066	0.277386	1.87152	-0.421066	-0.421066	-0.421066	3.16046	-0.421066	1.84877
TRINITY_DN478527_c0_g2	-0.422104	-0.422104	-0.422104	-0.422104	-0.422104	-0.422104	-0.422104	-0.422104	-0.422104	-0.422104	-0.422104	-0.422104	-0.422104	-0.422104	2.29254	-0.422104	-0.422104	-0.422104	2.88931	0.166488	1.82743
TRINITY_DN447289_c0_g1	-0.586507	-0.586507	-0.586507	-0.586507	-0.586507	-0.586507	-0.586507	0.326928	-0.586507	0.34625	-0.586507	0.550183	-0.586507	-0.586507	1.82389	-0.586507	0.496067	-0.586507	3.21734	-0.160283	1.02422
TRINITY_DN463733_c0_g1	-0.563476	-0.563476	-0.563476	-0.563476	0.158025	-0.563476	-0.563476	0.341438	-0.563476	-0.563476	-0.563476	-0.563476	-0.563476	-0.563476	1.53276	-0.563476	0.764084	-0.563476	3.29193	0.793849	1.00658
TRINITY_DN117966_c0_g1	-0.55054	-0.55054	-0.55054	-0.55054	-0.219307	-0.55054	-0.55054	0.189245	-0.55054	-0.55054	-0.55054	-0.55054	-0.55054	-0.148386	1.5605	-0.55054	0.758697	0.0511052	3.43701	-0.201352	1.17896
TRINITY_DN377189_c0_g2	-0.599767	-0.599767	-0.599767	0.686999	-0.599767	-0.599767	-0.599767	-0.599767	-0.599767	-0.599767	0.525179	-0.599767	-0.599767	-0.599767	1.87259	-0.599767	1.19555	-0.191103	3.06373	0.252851	0.391176
TRINITY_DN290219_c0_g1	-0.574973	-0.574973	-0.574973	-0.574973	0.047434	-0.574973	-0.574973	-0.574973	-0.574973	-0.574973	-0.574973	-0.256357	-0.256357	-0.574973	1.80627	0.165101	0.882228	-0.574973	3.33563	0.669841	0.505891
TRINITY_DN422896_c0_g1	-0.447675	-0.447675	-0.447675	-0.447675	-0.447675	-0.447675	-0.447675	-0.447675	-0.447675	-0.447675	-0.447675	-0.447675	-0.447675	-0.447675	1.63349	-0.447675	0.278985	-0.447675	3.46703	1.35904	0.424244
TRINITY_DN417152_c0_g2	-0.14894	-0.572237	-0.572237	-0.572237	-0.572237	-0.572237	-0.572237	-0.572237	-0.572237	-0.572237	-0.572237	-0.572237	-0.572237	-0.572237	2.12915	-0.14894	0.823832	0.136789	2.85701	1.48801	0.302165
TRINITY_DN383806_c0_g1	-0.829722	-0.829722	-0.829722	0.429144	0.254334	-0.829722	-0.829722	-0.829722	-0.171639	0.543273	-0.829722	-0.829722	-0.234695	1.08723	1.68801	-0.829722	0.313097	-0.829722	2.50126	1.34393	0.543273
TRINITY_DN475495_c0_g1	-0.569659	-0.569659	-0.569659	-0.569659	-0.569659	0.325732	-0.569659	-0.569659	-0.569659	-0.569659	-0.569659	-0.569659	0.247424	1.50888	1.15012	-0.569659	-0.569659	-0.569659	3.18132	1.19902	0.362728
TRINITY_DN477486_c0_g1	-0.540088	-0.540088	-0.540088	-0.540088	-0.540088	-0.540088	-0.540088	-0.540088	-0.540088	0.304358	-0.540088	-0.540088	-0.540088	0.988143	0.304358	-0.540088	-0.540088	0.138378	3.43949	1.36306	1.02345
TRINITY_DN448077_c0_g1	-0.671432	-0.671432	-0.671432	-0.671432	1.06083	-0.671432	-0.671432	-0.671432	-0.671432	-0.671432	-0.671432	-0.671432	-0.671432	1.10343	1.59151	0.283951	0.798415	-0.227197	2.14875	-0.671432	1.96892
TRINITY_DN474353_c0_g1	-0.70213	-0.70213	-0.70213	-0.70213	-0.262941	1.08419	-0.70213	-0.70213	0.202872	-0.145961	-0.70213	-0.70213	-0.70213	1.34073	1.17832	-0.70213	0.118399	-0.70213	2.49906	-0.233014	1.94176
TRINITY_DN324516_c0_g1	-0.698012	-0.698012	-0.698012	-0.310734	-0.698012	0.0702131	-0.698012	-0.481777	0.21808	-0.277452	-0.698012	-0.698012	-0.698012	0.603268	2.19404	0.550629	-0.0214206	-0.698012	2.55083	-0.516953	1.70337
TRINITY_DN384267_c0_g2	-0.734052	-0.734052	-0.734052	-0.363728	-0.734052	0.262067	-0.734052	-0.734052	-0.06154	-0.734052	-0.734052	0.222786	-0.408489	1.43645	1.24895	0.262067	0.416059	-0.734052	2.85889	-0.734052	1.467
TRINITY_DN372393_c0_g1	-0.819269	-0.819269	-0.819269	-0.819269	-0.819269	0.483345	-0.819269	0.531984	-0.819269	-0.819269	-0.819269	-0.819269	-0.40956	1.98889	2.06458	0.483345	-0.40956	1.21825	1.26135	0.027064	0.953001
TRINITY_DN420051_c0_g1	-0.619457	-0.619457	-0.619457	-0.619457	-0.619457	-0.619457	-0.619457	-0.619457	-0.619457	-0.619457	-0.619457	-0.619457	-0.619457	1.54952	0.157092	0.96605	-0.619457	0.795213	2.75291	1.38827	1.06334
TRINITY_DN474973_c0_g1	-0.717905	-0.866765	-0.283353	-0.717905	-0.631804	-1.02289	-1.02289	-1.02289	-0.866765	-0.386585	-0.747128	-0.866765	0.295823	2.04694	0.712498	0.786062	0.253157	0.875701	1.85754	1.16296	1.16296
TRINITY_DN457162_c0_g1	-0.830814	-0.830814	-0.830814	0.0166605	-0.830814	-0.830814	-0.396984	-0.830814	-0.830814	-0.396984	-0.146495	-0.830814	1.63782	1.5702	1.63782	-0.396984	-0.482073	-0.482073	1.15332	1.29446	1.63782
TRINITY_DN384706_c0_g1	0.538704	-0.955993	-0.672809	-0.333767	-0.955993	-0.00993424	-0.955993	-0.603715	-0.603715	-0.955993	-0.400314	-0.955993	0.479763	1.21084	2.01955	-0.00993424	-0.400314	-0.955993	1.42167	1.62651	1.47343
TRINITY_DN35973_c0_g1	-0.787583	-0.787583	-0.787583	-0.787583	0.145232	0.282906	-0.787583	-0.787583	-0.787583	-0.787583	-0.787583	-0.787583	0.72292	1.17873	1.56077	1.45902	-0.787583	-0.787583	1.45902	1.74475	0.897647
TRINITY_DN394837_c1_g1	-0.753357	-0.753357	-0.753357	-0.753357	-0.753357	0.358287	-0.144279	-0.753357	-0.753357	-0.753357	-0.261539	-0.753357	0.249972	1.35105	0.972245	1.70865	-0.753357	-0.753357	2.52383	1.11694	0.411765
TRINITY_DN378592_c0_g1	-0.831441	-0.831441	-0.831441	-0.831441	-0.831441	0.303285	-0.174268	-0.487898	-0.831441	-0.174268	-0.831441	-0.831441	1.38598	0.355525	1.50102	0.532622	-0.056078	-0.296465	2.99383	0.653996	0.114244
TRINITY_DN315544_c0_g1	-0.876713	-0.876713	-0.876713	-0.876713	0.189382	0.374866	-0.152368	0.426172	-0.876713	-0.876713	-0.876713	-0.876713	0.270034	0.925295	1.84321	0.374866	-0.273801	-0.876713	2.67327	0.270034	0.969449
TRINITY_DN431573_c0_g1	-0.635359	-0.635359	-0.635359	-0.635359	-0.635359	-0.635359	-0.635359	-0.635359	-0.635359	-0.635359	-0.635359	-0.635359	1.80713	-0.162018	1.13372	-0.162018	0.805705	0.763291	2.59312	-0.635359	1.48074
TRINITY_DN414103_c0_g1	-0.743256	-0.743256	-0.743256	0.210267	-0.743256	-0.743256	-0.743256	-0.743256	-0.743256	-0.743256	-0.743256	-0.743256	1.64806	-0.183354	1.59894	0.244316	1.04595	0.106461	2.23997	-0.258987	1.52419
TRINITY_DN270670_c0_g2	-0.745297	-0.745297	-0.745297	-0.190659	-0.745297	-0.745297	-0.745297	-0.745297	-0.745297	-0.438254	-0.480866	-0.745297	1.89686	-0.150676	1.89686	-0.438254	1.63598	0.374982	1.7683	-0.230998	1.06439
TRINITY_DN125402_c0_g2	-0.746551	-0.746551	-0.746551	-0.746551	-0.746551	-0.746551	-0.21096	-0.746551	-0.746551	-0.21096	-0.746551	-0.746551	0.971411	1.23808	1.69376	-0.746551	0.522271	0.861814	1.18556	-0.275697	2.43678
TRINITY_DN299383_c0_g1	-0.668606	-0.668606	-0.668606	-0.668606	-0.668606	-0.668606	-0.668606	-0.668606	-0.668606	-0.668606	-0.668606	-0.668606	1.41587	0.860622	1.33989	-0.668606	-0.193929	0.943453	1.6377	0.243067	2.44521
TRINITY_DN479383_c0_g1	0.214384	-0.707784	-0.943197	-0.309971	-0.411099	-0.489202	-0.943197	-0.943197	-0.943197	-0.679592	-0.943197	-0.943197	1.28227	0.751056	1.31168	-0.117224	1.28227	-0.736239	1.55088	0.679917	2.03784
TRINITY_DN3221_c0_g1	-0.871511	-0.871511	-0.871511	-0.871511	-0.530614	-0.871511	-0.871511	-0.464386	-0.871511	0.402372	-0.205578	-0.871511	1.96148	1.06831	1.17337	-0.0796824	0.798503	-0.871511	1.42934	0.517862	1.77263
TRINITY_DN334010_c0_g1	-0.0137447	-0.384685	-0.471196	-0.881228	-0.881228	-0.881228	-0.881228	-0.881228	-0.881228	-0.384685	-0.881228	-0.881228	0.685594	0.475649	1.26498	0.0257409	2.19768	1.41415	1.78142	-0.427744	0.886666
TRINITY_DN433323_c0_g2	0.0826588	-0.943185	-0.297206	-0.613983	-0.943185	-0.943185	-0.943185	-0.533661	-0.943185	-0.943185	-0.943185	-0.943185	0.929789	1.51336	1.57577	0.156612	1.32331	1.06302	0.516907	0.00804867	1.82085
TRINITY_DN446876_c0_g1	0.168179	-0.961575	-0.650923	-0.617387	-0.961575	-0.961575	-0.961575	-0.961575	-0.961575	-0.584409	-0.961575	-0.961575	1.32123	1.25135	1.4364	0.580416	1.35833	0.56218	1.57291	0.297972	0.996355
TRINITY_DN375848_c0_g1	-0.828642	-0.828642	0.818097	-0.828642	-0.828642	-0.828642	-0.828642	-0.362182	-0.828642	-0.828642	-0.828642	-0.828642	1.50211	0.818097	0.492906	0.022708	1.12302	0.530124	1.41006	-0.406877	2.33837
TRINITY_DN268850_c0_g1	-0.335888	-0.891927	0.238439	-0.602417	-0.891927	-0.891927	-0.891927	-0.891927	-0.602417	-0.571736	-0.63338	-0.891927	1.74156	0.66597	1.28199	0.96883	1.24663	-0.196471	1.00722	-0.891927	2.03515
TRINITY_DN131059_c0_g1	-1.14562	-1.14562	0.0187014	-1.14562	-0.901256	-0.861878	-0.822865	-0.523183	-0.0777113	-0.243495	-0.416102	-1.14562	0.877562	0.692318	1.69789	1.00504	1.27256	0.205122	1.05497	-0.381008	1.98582
TRINITY_DN102116_c0_g1	-0.778761	-0.778761	-0.40264	-0.778761	-0.778761	-0.778761	-0.778761	-0.322003	-0.778761	-0.778761	-0.778761	-0.778761	2.11408	-0.322003	0.469045	0.97841	1.46025	0.509807	1.7305	-0.0190568	1.59122
TRINITY_DN375871_c0_g1	-0.723275	-0.723275	-0.324346	-0.723275	-0.723275	-0.723275	-0.723275	-0.723275	-0.723275	-0.723275	-0.723275	-0.723275	2.5085	0.235024	0.272508	0.596861	1.09155	0.419477	1.6783	-0.28207	1.76023
TRINITY_DN239478_c0_g1	-0.886669	-0.886669	-0.555049	-0.886669	-0.886669	-0.178331	-0.886669	-0.476587	-0.507585	-0.886669	-0.886669	-0.886669	2.06356	0.782299	0.158254	1.34852	1.1821	0.180166	1.62289	0.0212101	1.4519
TRINITY_DN338175_c0_g1	-0.907979	-0.30497	-0.644692	-0.907979	-0.907979	-0.599639	-0.907979	-0.599639	-0.907979	-0.907979	-0.427068	-0.907979	1.84681	0.38581	0.197683	1.01144	1.66244	0.340077	1.57911	0.246046	1.66244
TRINITY_DN407209_c0_g1	-0.872971	-0.872971	-0.872971	-0.872971	-0.733207	-0.872971	-0.872971	0.0496654	-0.872971	-0.872971	-0.599947	-0.872971	1.47536	0.858145	0.326461	1.38563	1.18334	0.663861	1.18334	0.0496654	2.01441
TRINITY_DN415550_c0_g1	-0.318045	-0.882506	-0.713546	-0.882506	-0.882506	-0.672321	-0.882506	-0.471916	-0.882506	-0.882506	-0.713546	-0.882506	1.55283	0.892834	0.313513	0.536112	1.22226	0.597655	1.74432	0.147162	2.06023
TRINITY_DN130711_c0_g1	-0.962774	-0.962774	-0.525145	-0.696206	-0.962774	-0.863514	-0.962774	-0.591854	-0.787452	-0.57497	-0.525145	-0.962774	1.39721	0.696028	0.321504	1.48459	1.5507	1.01221	1.33898	0.0560178	1.52092
TRINITY_DN121985_c0_g1	-0.944241	-0.944241	-0.702825	-0.42586	-0.944241	-0.944241	-0.944241	-0.944241	-0.658342	-0.375423	-0.49105	-0.944241	1.43299	0.638501	0.0517638	1.46754	1.5056	0.739151	1.41546	0.369926	1.64225
TRINITY_DN474075_c0_g1	-0.789487	-0.789487	-0.710597	-0.445847	-0.910743	-0.910743	-0.789487	-0.519762	-0.789487	-0.789487	-0.789487	-0.910743	1.47762	0.228156	0.165526	1.43153	1.43153	0.860512	1.80773	0.196961	1.5458
TRINITY_DN476988_c0_g1	-0.788217	-0.913504	-0.850246	-0.66766	-0.913504	-0.788217	-0.913504	-0.638218	-0.66766	-0.384785	-0.697375	-0.913504	1.78854	0.138423	0.444971	1.33247	1.42597	0.627558	1.53171	0.184059	1.6627
TRINITY_DN135383_c0_g1	-0.864176	-0.992589	-0.618207	-0.310518	-0.992589	-0.992589	-0.992589	-0.423363	-0.864176	-0.539218	-0.739451	-0.739451	2.29223	0.768872	0.246313	0.994601	1.18293	0.561256	1.56093	0.278855	1.18293
TRINITY_DN434939_c0_g1	-0.834672	-0.834672	-0.638048	-0.614501	-0.834672	-0.834672	-0.834672	-0.834672	-0.834672	-0.591169	-0.834672	-0.834672	1.97212	0.521004	0.550886	1.61632	0.695266	0.550886	1.74051	0.505931	1.20284
TRINITY_DN125752_c0_g1	-0.869966	0.292511	-0.869966	-0.276397	-0.614175	-0.869966	-0.869966	-0.869966	-0.869966	-0.869966	-0.869966	-0.869966	1.95296	0.786902	0.835372	0.26461	0.737802	0.292511	0.953896	0.179649	2.42405
TRINITY_DN374552_c0_g1	-0.567781	0.041996	-0.894818	-0.894818	-0.894818	-0.567781	-0.894818	-0.894818	-0.894818	-0.894818	-0.638059	-0.894818	1.62003	0.743761	1.00558	1.272	1.54097	0.841072	0.888808	-0.602757	1.5807
TRINITY_DN377161_c0_g1	-0.883541	-0.499054	-0.723242	-0.697411	-0.571772	-0.883541	-0.883541	-0.883541	-0.883541	-0.67182	-0.883541	-0.883541	1.79749	0.995667	0.70273	0.925305	1.82845	0.510721	1.15754	0.0223782	1.4078
TRINITY_DN416970_c0_g1	-1.02162	-1.02162	-0.0634789	-1.02162	-0.706647	-1.02162	0.155375	-0.23263	-1.02162	-0.175753	1.01067	-1.02162	0.622246	1.15051	0.915732	0.770657	1.33237	-0.706647	2.21118	-1.02162	0.867735
TRINITY_DN416338_c0_g1	-0.895767	-0.895767	-0.895767	-0.686418	-0.727479	-0.895767	-0.44798	0.229983	-0.686418	-0.645747	0.0958853	-0.895767	0.486226	0.757314	1.27888	1.40621	1.30465	-0.525996	2.20521	-0.895767	1.33027
TRINITY_DN406313_c0_g2	-0.710229	-0.710229	-0.710229	-0.710229	-0.710229	-0.710229	-0.710229	-0.710229	-0.710229	-0.710229	-0.710229	-0.710229	-0.000440086	2.21813	1.77105	0.738068	1.10624	0.257847	1.34895	-0.366621	1.44952
TRINITY_DN385283_c0_g1	-0.914479	-0.587865	-0.914479	-0.914479	-0.115477	-0.914479	-0.542958	-0.239794	-0.914479	-0.239794	-0.914479	-0.587865	0.675198	2.00279	1.64707	0.812155	1.75934	-0.115477	1.29369	-0.914479	0.640343
TRINITY_DN413100_c0_g1	-0.901515	-0.901515	-0.235353	-0.901515	-0.901515	-0.901515	-0.098758	-0.901515	-0.901515	-0.901515	0.623178	-0.901515	0.316455	1.21326	2.08948	1.16505	1.55027	-0.249545	1.48018	-0.221262	0.480681
TRINITY_DN442114_c0_g1	-0.878153	-0.878153	0.094946	-0.878153	-0.665386	-0.878153	-0.878153	-0.878153	-0.878153	-0.878153	-0.0830732	-0.878153	0.860856	1.56226	1.11662	0.976382	1.48685	-0.0830732	2.2095	0.332562	0.094946
TRINITY_DN274583_c0_g1	0.301689	-0.762603	-0.264854	-0.762603	-0.762603	-0.762603	-0.762603	-0.762603	-0.762603	-0.762603	-0.762603	-0.762603	0.263379	1.32767	0.909868	0.339693	0.633296	0.185824	3.25128	0.263379	0.414805
TRINITY_DN426276_c0_g1	-0.727599	-0.727599	-0.727599	-0.727599	-0.727599	-0.727599	-0.727599	-0.727599	-0.727599	-0.727599	-0.727599	0.0738697	0.737542	1.71641	0.944075	-0.42964	0.258265	0.629992	2.86606	0.288161	0.918853
TRINITY_DN462599_c0_g2	-0.638496	-0.638496	-0.638496	-0.638496	-0.638496	-0.638496	-0.638496	-0.638496	-0.638496	-0.638496	-0.638496	-0.638496	0.895146	1.95949	0.490895	0.10569	0.851625	-0.307553	2.82472	-0.307553	1.1495
TRINITY_DN272150_c0_g1	-0.764536	-0.764536	-0.764536	-0.764536	-0.764536	-0.374512	-0.374512	-0.374512	-0.374512	-0.764536	-0.764536	-0.421655	0.243203	1.80392	0.406695	0.603911	0.446757	-0.14516	3.0435	-0.421655	1.29028
TRINITY_DN425726_c0_g1	-0.0227076	-0.835847	-0.835847	-0.381834	-0.45569	-0.835847	-0.835847	-0.835847	-0.835847	-0.835847	-0.835847	-0.835847	1.38617	1.26812	0.519541	0.453788	0.9649	-0.093221	2.57889	-0.0227076	1.32737
TRINITY_DN326122_c0_g1	-0.759339	-0.759339	-0.759339	-0.459964	-0.759339	-0.759339	-0.759339	-0.759339	-0.759339	-0.759339	-0.759339	-0.759339	1.78624	1.80621	0.664444	0.571863	1.0845	-0.288627	1.93577	0.16055	1.09174
TRINITY_DN386907_c0_g1	-0.750386	-0.750386	-0.750386	-0.750386	-0.750386	-0.750386	-0.750386	-0.750386	-0.750386	-0.0715653	-0.750386	-0.750386	-0.177816	1.7271	1.52746	0.762623	1.23135	-0.214343	2.34603	0.266107	0.857306
TRINITY_DN376063_c0_g1	-0.818509	-0.469826	-0.526547	-0.818509	-0.526547	-0.526547	-0.818509	-0.818509	-0.641628	-0.641628	-0.818509	-0.818509	0.272508	1.32183	1.48691	1.23754	0.468724	-0.413638	2.53025	0.0178305	1.32183
TRINITY_DN128152_c0_g1	-0.718494	-0.960825	-0.523081	-0.248606	-0.960825	-0.685176	-0.960825	-0.685176	-0.960825	-0.161598	-0.752125	-0.960825	1.08424	1.14443	1.20364	1.06394	0.39461	-0.752125	2.05339	0.918581	1.46767
TRINITY_DN155184_c0_g1	-0.711375	-0.711375	-0.711375	-0.711375	-0.711375	-0.711375	-0.711375	-0.711375	-0.711375	-0.711375	-0.711375	-0.711375	0.568821	1.2711	1.56707	0.362766	0.255112	-0.370238	1.67893	0.810753	2.39217
TRINITY_DN466745_c0_g1	-0.428252	-0.86202	-0.86202	-0.428252	-0.86202	-0.63997	-0.86202	-0.86202	-0.86202	-0.86202	-0.63997	-0.86202	0.636682	1.49907	1.21978	0.603822	-0.0703373	0.401516	2.13043	0.952859	1.65878
TRINITY_DN470959_c0_g1	0.126154	-1.17352	-0.817832	-1.17352	-0.677412	-0.966995	-0.945109	-0.563272	-0.436636	-0.201827	-0.838581	-0.797262	0.964143	0.812095	0.832934	0.812095	0.694123	-0.233995	2.1003	0.40222	2.08189
TRINITY_DN330703_c0_g1	-0.594347	-0.88622	-0.370687	-0.88622	-0.88622	-0.88622	-0.88622	-0.88622	-0.594347	-0.537643	-0.88622	-0.88622	0.90907	0.352183	1.4185	1.49934	0.819781	-0.102381	1.96271	0.90907	1.4185
TRINITY_DN358884_c0_g1	-0.8405	-0.8405	-0.199511	-0.8405	-0.8405	-0.8405	-0.8405	-0.8405	-0.8405	-0.8405	-0.8405	-0.8405	1.11654	0.562788	1.18526	1.30447	0.960432	0.00983128	1.4196	0.986478	1.89962
TRINITY_DN34500_c0_g1	-0.854604	-0.854604	-0.457585	-0.854604	-0.854604	-0.854604	-0.854604	-0.854604	-0.854604	-0.60291	-0.457585	-0.854604	0.769411	0.255092	0.844176	1.66583	0.990532	0.21332	1.72875	0.769411	1.97299
TRINITY_DN383532_c0_g1	-0.823732	-0.823732	-0.581252	-0.305079	-0.823732	-0.823732	-0.823732	-0.823732	-0.823732	-0.823732	-0.823732	-0.823732	1.02288	1.2572	0.91898	1.51212	0.245339	0.205097	2.04195	0.285258	1.63483
TRINITY_DN347148_c0_g2	-0.84969	-0.84969	-0.84969	-0.84969	-0.84969	-0.84969	-0.84969	-0.84969	-0.430495	-0.84969	-0.84969	-0.84969	1.37493	1.01047	0.833657	1.14767	0.584844	0.739619	1.82204	0.833657	1.43021
TRINITY_DN289209_c0_g1	-0.744036	-1.01945	-0.368763	-1.01945	-1.01945	-0.876637	-0.859534	-0.859534	-0.381877	-0.712316	-0.665729	-1.01945	1.17906	1.17338	0.830504	0.897744	0.573897	0.485326	1.95214	0.943403	1.51075
TRINITY_DN230127_c0_g1	-0.794725	-0.794725	-0.414521	-0.365672	-0.414521	-0.794725	-0.794725	-0.333758	-0.794725	-0.794725	-0.414521	-0.794725	1.26603	-0.333758	1.4875	0.567755	0.666029	-0.414521	2.69416	-0.0674215	1.6403
TRINITY_DN446352_c0_g1	-0.848705	-0.848705	-0.473969	-0.413582	-0.119872	-0.848705	-0.848705	-0.848705	-0.848705	-0.848705	-0.119872	-0.848705	0.936786	0.0501245	1.88625	0.377203	0.215743	0.482634	2.85958	0.270014	0.838598
TRINITY_DN395373_c0_g1	-0.396897	-0.599071	-0.844093	-0.844093	-0.646243	-0.599071	-0.844093	-0.599071	-0.844093	-0.844093	-0.44047	-0.844093	0.737418	0.458827	1.62219	0.709474	0.859536	-0.844093	2.34694	1.3194	1.13569
TRINITY_DN315298_c0_g1	-0.550363	-0.766732	-0.342161	-0.766732	-0.766732	-0.766732	-0.497571	-0.766732	-0.766732	-0.766732	-0.550363	-0.550363	1.16774	-0.043888	1.61528	1.12875	0.76488	-0.766732	2.71581	0.638053	0.638053
TRINITY_DN35138_c0_g1	-0.882938	-0.882938	-0.664612	-0.179575	-0.664612	-0.882938	-0.882938	-0.595827	-0.882938	-0.882938	-0.882938	-0.882938	1.24912	0.782849	1.12606	0.996715	0.947994	0.0931011	2.43848	0.885744	0.64806
TRINITY_DN350974_c0_g1	-0.778079	-0.778079	-0.301051	-0.778079	-0.778079	-0.778079	-0.778079	-0.778079	-0.778079	-0.778079	-0.778079	-0.778079	2.05718	0.352005	1.21829	1.1278	0.555247	0.034074	2.17376	0.989547	0.352005
TRINITY_DN440709_c0_g1	-0.167466	-0.985606	-0.261422	-0.985606	-0.985606	-0.985606	-0.383119	-0.985606	-0.985606	-0.669411	-0.484123	-0.985606	1.60314	0.342238	1.48482	1.18934	0.675117	0.119206	2.15555	0.727207	0.56817
TRINITY_DN475749_c0_g1	-1.41971	-1.41971	-0.473434	0.0432023	-0.736058	0.0571566	-0.594706	0.716044	-0.374703	0.735892	0.438278	0.755454	-1.41971	-0.115258	1.91692	0.0432023	1.32188	-1.04069	1.20725	-1.01001	1.36871
TRINITY_DN357868_c0_g1	-0.701598	-0.701598	-0.701598	-0.178105	-0.701598	-0.701598	-0.145675	-0.701598	0.664212	0.338301	-0.701598	0.223043	-0.701598	-0.701598	2.40183	-0.701598	0.866726	-0.277114	2.00537	-0.701598	1.81899
TRINITY_DN480129_c0_g1	-0.615361	-0.615361	-0.615361	-0.00126575	-0.34227	-0.298263	-0.254665	-0.615361	-0.298263	-0.254665	0.430455	-0.615361	-0.615361	-0.615361	3.36908	-0.615361	0.685827	-0.615361	1.12606	-0.298263	1.67449
TRINITY_DN404679_c0_g1	-1.09398	-0.52297	-0.781485	-0.852679	-0.623624	-0.547393	-0.429733	0.538049	-0.55564	-0.255091	-0.107441	-0.973332	0.0659435	-0.614924	3.15019	1.2157	1.1137	-0.467751	0.725692	0.0557756	0.960995
TRINITY_DN326138_c0_g2	-0.828851	-0.828851	-0.828851	-0.828851	-0.516463	-0.828851	-0.828851	0.421665	-0.0697168	0.819992	-0.516463	-0.828851	-0.0697168	0.421665	3.06263	-0.440243	1.38245	-0.516463	0.754972	-0.0697168	1.13736
TRINITY_DN444934_c0_g1	-0.832975	-0.832975	-0.832975	-0.311154	-0.832975	-0.832975	-0.311154	1.45946	1.31345	-0.832975	-0.411615	0.0732131	-0.361154	-0.832975	1.87548	0.165232	0.769385	-0.832975	1.74029	-0.832975	1.49536
TRINITY_DN459310_c0_g1	-0.78879	-0.227584	-0.78879	-0.78879	-0.78879	-0.252016	-0.78879	0.26424	0.941714	-0.78879	-0.78879	-0.78879	-0.78879	-0.78879	1.96716	0.958025	1.33893	0.424503	1.58556	-0.78879	1.67615
TRINITY_DN414429_c0_g1	-0.586417	-0.586417	-0.586417	-0.586417	-0.586417	-0.586417	-0.586417	-0.586417	0.543215	-0.137416	-0.586417	-0.586417	-0.203021	0.927584	3.27407	0.203856	-0.586417	-0.236268	1.71314	-0.586417	0.951834
TRINITY_DN471947_c0_g1	-0.615445	-0.615445	-0.615445	-0.319145	-0.615445	-0.319145	-0.615445	-0.615445	-0.615445	-0.615445	-0.615445	-0.615445	0.698814	0.600397	2.73679	0.291139	-0.080213	-0.360266	2.42008	-0.615445	1.10144
TRINITY_DN473602_c0_g2	-0.713321	-0.713321	-0.713321	-0.713321	-0.713321	-0.277801	-0.713321	-0.713321	0.476803	-0.713321	-0.713321	-0.713321	0.381591	1.19563	2.57711	0.476803	0.630815	-0.35368	2.20017	-0.713321	0.539091
TRINITY_DN23142_c0_g1	-0.652981	-0.652981	-0.652981	-0.300996	-0.652981	0.344243	-0.652981	-0.652981	-0.652981	-0.652981	-0.652981	-0.652981	-0.300996	-0.267574	3.18882	1.15137	0.509632	0.455321	1.41371	-0.652981	0.989267
TRINITY_DN456536_c0_g1	-0.642594	-0.642594	-0.642594	-0.642594	-0.642594	0.610762	-0.642594	-0.642594	-0.642594	-0.642594	-0.642594	-0.642594	-0.642594	-0.176637	2.74557	0.203587	0.80452	1.03831	1.68996	-0.642594	1.43765
TRINITY_DN399161_c0_g1	-0.588424	-0.588424	-0.588424	-0.184789	-0.588424	0.497298	-0.588424	-0.588424	-0.588424	-0.588424	0.0525677	-0.588424	-0.588424	-0.184789	3.0991	0.497298	-0.233577	-0.233577	2.25589	-0.588424	0.907247
TRINITY_DN120983_c0_g1	-0.473001	-0.473001	-0.473001	-0.473001	-0.473001	-0.473001	-0.473001	-0.16455	-0.473001	-0.473001	-0.473001	-0.473001	-0.223933	-0.16455	3.27101	0.522109	-0.473001	-0.473001	1.50038	-0.473001	1.88156
TRINITY_DN439332_c0_g1	-0.534466	-0.534466	-0.534466	-0.534466	-0.534466	-0.177591	-0.534466	-0.534466	-0.534466	-0.534466	-0.534466	-0.534466	-0.534466	-0.128525	3.37898	1.0874	-0.227119	-0.534466	1.12605	0.427213	1.46165
TRINITY_DN118776_c0_g2	-0.613493	-0.613493	-0.613493	-0.613493	-0.613493	0.243695	-0.613493	-0.613493	-0.613493	-0.613493	-0.613493	-0.613493	-0.613493	0.659716	2.76271	0.953507	1.06543	-0.613493	1.86612	-0.613493	1.03773
TRINITY_DN250271_c0_g1	-0.666602	-0.666602	-0.666602	-0.666602	-0.666602	-0.319878	-0.666602	-0.666602	-0.666602	-0.666602	-0.666602	-0.666602	-0.068477	0.721363	2.43332	1.16347	0.413843	0.175972	2.24455	-0.666602	1.23505
TRINITY_DN440710_c0_g1	-0.685709	-0.685709	-0.685709	-0.685709	-0.685709	-0.685709	-0.685709	-0.685709	-0.685709	-0.428873	-0.685709	-0.685709	-0.281358	0.696747	2.58734	1.12714	0.998369	0.220995	1.3908	-0.474167	1.70581
TRINITY_DN259568_c0_g1	-0.579187	-0.579187	-0.579187	-0.579187	-0.579187	0.00883545	-0.579187	-0.579187	-0.579187	-0.579187	-0.579187	-0.579187	-0.579187	-0.579187	2.52673	1.53384	0.688741	-0.579187	2.09252	-0.050098	1.30805
TRINITY_DN444547_c0_g2	-0.60383	-0.60383	-0.60383	-0.60383	-0.60383	-0.60383	-0.60383	-0.60383	-0.60383	-0.60383	-0.60383	-0.60383	0.215931	-0.11203	2.91496	1.33825	0.176163	-0.60383	1.66962	0.215931	1.43096
TRINITY_DN402250_c0_g1	-0.699983	-0.699983	-0.699983	-0.699983	-0.699983	-0.21613	-0.699983	-0.699983	-0.699983	-0.699983	-0.699983	-0.699983	0.517578	0.252721	2.60769	1.30668	0.452888	-0.29306	2.21647	0.149004	0.705968
TRINITY_DN398326_c0_g1	-0.677502	-0.677502	-0.677502	-0.677502	-0.677502	-0.677502	-0.677502	-0.677502	-0.677502	-0.677502	0.0210892	-0.677502	-0.405787	-0.0814518	2.39659	1.40596	-0.18668	0.977518	1.7713	-0.151297	1.70528
TRINITY_DN477789_c0_g1	-0.594416	-0.594416	-0.594416	-0.594416	-0.594416	-0.0847818	-0.594416	-0.594416	-0.594416	-0.594416	-0.594416	-0.594416	-0.594416	-0.594416	2.47229	2.023	-0.153624	0.57284	1.13519	-0.119051	1.88155
TRINITY_DN384936_c0_g1	-0.591844	-0.591844	-0.591844	-0.591844	-0.591844	-0.591844	-0.591844	-0.591844	-0.591844	-0.591844	-0.591844	-0.591844	0.607726	0.357257	2.40169	2.03755	-0.148977	-0.591844	1.335	-0.591844	1.69558
TRINITY_DN473272_c1_g2	-0.547075	-0.547075	-0.547075	-0.547075	-0.547075	-0.547075	-0.547075	-0.547075	-0.0195387	-0.547075	-0.547075	-0.547075	-0.547075	0.509236	2.40153	1.61291	-0.547075	-0.547075	1.97303	-0.547075	1.72895
TRINITY_DN199706_c0_g2	-0.581577	-0.581577	-0.581577	-0.581577	-0.581577	0.535748	-0.581577	-0.581577	-0.581577	-0.581577	-0.581577	-0.581577	-0.581577	0.575918	2.14728	0.0296272	0.432863	-0.581577	2.0155	-0.581577	2.40515
TRINITY_DN477429_c0_g1	-0.644281	-0.644281	-0.644281	-0.644281	-0.644281	0.716657	-0.644281	-0.644281	-0.644281	-0.644281	-0.33138	-0.644281	-0.644281	0.325914	1.90624	0.0285438	1.18298	-0.33138	1.81453	-0.644281	2.41927
TRINITY_DN118083_c0_g1	-0.642649	-0.642649	-0.642649	-0.642649	-0.642649	1.2078	-0.642649	-0.642649	-0.355861	-0.642649	-0.136099	-0.642649	-0.0824181	-0.0292234	2.04608	0.22976	-0.355861	-0.41211	1.70135	-0.642649	2.61307
TRINITY_DN401805_c0_g1	-0.760656	-0.760656	-0.760656	-0.760656	-0.760656	1.36013	-0.760656	-0.760656	-0.324163	-0.760656	-0.760656	-0.760656	-0.370846	0.4897	2.13138	0.409934	-0.0527564	0.833873	1.42634	-0.370846	2.07382
TRINITY_DN379551_c0_g1	-0.68392	-0.68392	-0.68392	-0.68392	-0.68392	1.05175	-0.68392	-0.332198	0.25933	-0.68392	-0.68392	-0.68392	-0.113501	-0.332198	2.02075	1.45768	-0.369814	-0.369814	1.05175	-0.68392	2.51546
TRINITY_DN457784_c0_g1	-0.75606	-0.75606	-0.75606	-0.75606	-0.75606	1.31273	-0.75606	-0.263019	-0.298878	-0.75606	-0.75606	-0.75606	-0.157316	0.601311	2.46118	1.16513	-0.0883544	-0.483117	0.572392	-0.157316	2.13979
TRINITY_DN449803_c0_g2	-0.626039	-0.626039	-0.626039	-0.626039	-0.626039	0.67723	-0.626039	-0.626039	-0.340001	-0.626039	-0.626039	-0.626039	-0.626039	0.516774	2.61225	1.30214	-0.374575	-0.139052	1.14396	-0.626039	2.11374
TRINITY_DN449605_c0_g1	-0.67182	-0.67182	-0.67182	-0.67182	-0.67182	1.36011	-0.67182	-0.67182	-0.67182	-0.348547	-0.67182	-0.67182	-0.393412	0.507677	2.16309	1.77845	-0.393412	-0.173188	0.96985	-0.67182	1.9194
TRINITY_DN402936_c0_g1	-0.762551	-0.762551	-0.762551	-0.762551	-0.762551	1.18917	-0.762551	-0.762551	-0.301866	-0.762551	-0.762551	-0.762551	-0.00901044	0.546038	2.06529	0.874143	-0.00901044	-0.762551	1.95394	0.410886	1.66848
TRINITY_DN478388_c0_g1	-0.706323	-0.706323	-0.706323	-0.706323	-0.706323	0.306534	-0.706323	-0.706323	-0.479762	-0.706323	-0.706323	-0.706323	-0.0987291	0.359647	2.50325	1.0494	0.49625	-0.140794	1.33044	-0.479762	2.21676
TRINITY_DN380140_c0_g1	-0.74385	-0.74385	-0.53048	-0.74385	-0.74385	0.317258	-0.74385	-0.74385	0.107715	-0.74385	-0.74385	-0.74385	0.0835488	0.406098	2.59203	1.39441	-0.116749	-0.53048	1.78536	-0.303093	1.48903
TRINITY_DN128554_c0_g1	-0.695643	-0.695643	-0.695643	-0.695643	-0.695643	-0.695643	-0.695643	-0.130106	-0.695643	-0.695643	-0.251636	-0.695643	-0.695643	0.821016	1.32221	0.768725	0.924363	0.555293	0.768725	-0.251636	3.12512
TRINITY_DN390410_c0_g2	-0.692306	-0.692306	-0.692306	-0.692306	-0.692306	-0.415134	-0.692306	-0.692306	-0.692306	-0.415134	-0.255098	-0.692306	-0.415134	-0.099447	2.18688	1.41851	1.17844	0.575351	0.841692	-0.692306	2.32214
TRINITY_DN445422_c0_g1	-0.666419	-0.666419	-0.666419	-0.666419	-0.666419	-0.232591	-0.666419	-0.666419	-0.666419	-0.666419	-0.666419	-0.666419	-0.666419	0.615478	2.03435	1.23867	0.416476	0.991333	1.30716	-0.666419	2.29256
TRINITY_DN450155_c0_g1	-0.683519	-0.683519	-0.683519	-0.683519	-0.683519	-0.683519	-0.683519	-0.683519	0.645147	-0.683519	-0.683519	-0.683519	-0.683519	0.307192	2.18234	1.02821	0.148972	1.38287	1.06156	-0.683519	2.12946
TRINITY_DN130846_c0_g1	-0.678095	-0.678095	-0.678095	-0.678095	-0.678095	-0.678095	-0.678095	-0.678095	0.826436	-0.678095	-0.678095	-0.678095	-0.678095	-0.216984	1.56045	1.14204	0.671364	0.901645	1.43326	-0.678095	2.49703
TRINITY_DN478879_c0_g2	-0.732917	-0.732917	-0.732917	-0.732917	-0.732917	-0.732917	-0.732917	-0.732917	-0.076971	-0.00856116	-0.732917	-0.732917	-0.732917	0.455809	2.22079	0.423762	0.69482	0.637758	1.44741	-0.133482	2.40075
TRINITY_DN447570_c0_g1	-0.26499	-0.712856	-0.712856	-0.712856	-0.712856	-0.712856	-0.712856	-0.712856	0.143879	-0.712856	0.0249098	-0.712856	-0.712856	0.182875	1.9702	0.143879	1.00061	0.335703	2.1011	-0.712856	2.20325
TRINITY_DN44854_c0_g1	-0.742372	-0.742372	-0.363512	-0.742372	-0.584657	0.16298	-0.742372	-0.742372	-0.742372	-0.742372	-0.518699	-0.742372	-0.126588	0.741726	2.48416	1.94822	1.12883	-0.062367	0.185164	-0.65308	1.5968
TRINITY_DN474964_c0_g1	-0.694814	-0.694814	-0.694814	-0.694814	-0.694814	-0.215725	-0.694814	-0.694814	-0.694814	-0.694814	-0.413415	-0.694814	0.402483	0.787721	2.7989	1.45436	0.561481	-0.280441	0.63846	-0.551408	1.76573
TRINITY_DN427544_c0_g2	-0.704094	-0.704094	-0.704094	-0.704094	-0.704094	-0.181971	-0.704094	-0.704094	-0.704094	-0.704094	-0.704094	-0.704094	0.638307	1.26098	2.5271	1.55444	0.573184	0.101254	0.307053	-0.704094	1.66877
TRINITY_DN382201_c0_g1	-0.607943	-0.303898	-0.607943	-0.607943	-0.607943	-0.607943	-0.607943	-0.607943	-0.607943	0.00578558	-0.369235	-0.607943	-0.607943	0.938274	2.77676	0.869319	0.31771	0.290466	-0.303898	-0.607943	2.46609
TRINITY_DN447636_c0_g1	-0.637331	-0.637331	-0.637331	-0.637331	-0.637331	-0.637331	-0.637331	-0.637331	0.338157	-0.637331	-0.637331	-0.637331	-0.637331	1.53895	2.37063	0.705303	0.585824	-0.243488	0.705303	-0.637331	2.28462
TRINITY_DN457161_c0_g1	-0.672995	-0.672995	-0.672995	-0.672995	-0.672995	-0.186382	-0.672995	-0.672995	-0.672995	-0.672995	0.083469	-0.672995	-0.218698	1.72662	2.26317	1.66299	-0.672995	0.083469	1.50165	-0.672995	1.15964
TRINITY_DN477050_c0_g2	-0.662673	-0.662673	-0.662673	-0.662673	-0.662673	0.167383	-0.662673	-0.662673	-0.662673	-0.662673	0.0461008	-0.662673	-0.266933	1.76652	2.82023	0.575586	-0.662673	0.403637	1.01391	-0.662673	1.42565
TRINITY_DN480259_c0_g1	-0.698422	-0.698422	-0.698422	0.0830069	-0.698422	0.118576	-0.698422	-0.408437	-0.698422	-0.698422	-0.698422	-0.698422	-0.698422	1.31601	1.77294	1.39563	-0.212696	-0.212696	1.60098	-0.698422	2.22933
TRINITY_DN394245_c0_g1	-0.608048	-0.608048	-0.608048	-0.608048	-0.167666	0.381462	-0.608048	-0.608048	-0.608048	-0.608048	-0.608048	-0.608048	-0.608048	0.889036	2.33015	0.808912	-0.133125	-0.608048	1.21833	-0.608048	2.57752
TRINITY_DN158192_c0_g1	-0.632541	-0.632541	-0.632541	-0.632541	-0.632541	0.507279	-0.632541	-0.632541	-0.212441	-0.632541	-0.632541	-0.632541	-0.632541	1.46303	2.47106	0.507279	0.0740724	-0.632541	1.42066	-0.632541	1.99209
TRINITY_DN104334_c0_g1	-0.719142	-0.719142	-0.299171	-0.234247	-0.719142	-0.719142	-0.719142	-0.202548	0.484544	0.582991	1.21149	0.116908	-0.719142	-0.719142	0.221638	-0.719142	0.381075	-0.719142	2.11343	-0.719142	2.81531
TRINITY_DN375161_c0_g1	-0.593616	-0.593616	-0.593616	-0.593616	-0.593616	-0.593616	-0.593616	-0.593616	0.295521	-0.593616	0.704541	0.245498	-0.593616	-0.593616	0.974931	-0.593616	1.18466	-0.593616	2.58861	-0.593616	2.31687
TRINITY_DN194357_c0_g1	-0.553392	-0.553392	-0.553392	-0.553392	-0.553392	-0.553392	-0.553392	-0.553392	1.10157	-0.553392	0.500575	-0.553392	-0.553392	-0.553392	1.21933	-0.553392	0.550888	-0.553392	2.40532	-0.553392	2.5232
TRINITY_DN402225_c0_g1	-0.674082	-0.674082	-0.674082	-0.674082	0.842441	-0.674082	-0.674082	-0.213395	-0.240269	-0.674082	1.49289	-0.674082	-0.674082	0.18767	1.18467	-0.674082	0.89905	-0.674082	1.0982	-0.674082	2.83772
TRINITY_DN269786_c0_g1	-0.654839	-0.654839	-0.654839	-0.654839	-0.654839	-0.654839	-0.654839	-0.654839	0.0897889	-0.654839	0.796842	-0.654839	0.0394894	1.00443	1.06977	-0.654839	1.1529	-0.654839	1.54937	-0.654839	2.81031
TRINITY_DN121403_c0_g1	-0.666637	-0.666637	-0.666637	-0.666637	-0.666637	-0.666637	-0.666637	-0.666637	0.192886	-0.666637	0.939868	-0.666637	0.143311	0.209044	1.53927	-0.666637	1.56174	-0.666637	2.26998	-0.666637	1.81018
TRINITY_DN467518_c0_g1	-0.739491	-0.739491	0.746957	0.30236	-0.739491	-0.739491	-0.739491	-0.739491	-0.739491	0.976737	0.700067	-0.739491	-0.739491	-0.739491	1.6629	-0.125485	-0.175417	-0.201117	2.02673	-0.739491	2.22067
TRINITY_DN33284_c0_g1	-0.91893	-0.91893	-0.411255	0.166585	-0.91893	-0.91893	-0.91893	0.243803	-0.91893	1.24431	0.821031	-0.91893	0.127511	-0.91893	1.24431	-0.91893	0.504805	0.0484097	2.57311	0.955237	0.752514
TRINITY_DN474688_c0_g1	0.592383	-1.01125	-1.01125	-1.01125	-1.01125	-1.01125	-1.01125	-0.561467	0.277181	0.821908	-0.301766	-0.561467	1.19219	-0.0491812	2.28607	-0.561467	0.436129	-0.301766	1.82338	-0.2168	1.19219
TRINITY_DN477852_c0_g2	-0.952331	-0.952331	-0.952331	-0.206063	-0.952331	-0.952331	-0.952331	0.282839	-0.952331	0.585031	0.0687187	-0.952331	0.13484	0.489893	1.1202	-0.219762	1.47592	0.0755364	2.20931	-0.286368	1.88856
TRINITY_DN475302_c0_g1	-0.840372	-1.0381	-1.0381	-0.476452	-0.68397	-1.0381	-0.840372	0.103664	0.17561	1.22807	-0.534459	-1.0381	0.382724	0.0793385	1.34774	-0.280898	1.62194	-0.39126	2.50387	-0.0449731	0.802187
TRINITY_DN111074_c0_g1	-0.629668	-0.629668	-0.629668	-0.629668	-0.629668	-0.629668	-0.629668	-0.629668	-0.0740051	0.545918	-0.133433	-0.629668	-0.629668	1.01223	1.98472	-0.629668	0.757343	-0.629668	2.59927	-0.629668	1.49364
TRINITY_DN461922_c0_g2	-0.549878	-0.549878	-0.549878	-0.549878	-0.549878	-0.549878	-0.549878	-0.549878	-0.549878	1.18013	-0.207954	-0.549878	-0.549878	-0.549878	1.90754	-0.549878	1.7579	-0.549878	2.43042	-0.549878	1.18013
TRINITY_DN449534_c0_g1	-0.651419	-0.651419	-0.651419	-0.651419	-0.651419	-0.0677433	-0.651419	-0.651419	-0.651419	0.551438	-0.146587	-0.651419	-0.106991	-0.651419	2.25441	-0.651419	1.12496	0.306811	2.45848	-0.651419	1.44225
TRINITY_DN477471_c0_g1	-0.987911	1.38693	-0.747732	0.703477	-0.299905	-0.987911	-0.131592	-0.987911	-0.701071	-0.654848	-0.299905	-0.701071	-0.215029	-0.386271	2.17174	-0.430028	0.378786	-0.987911	2.17174	0.633151	1.07327
TRINITY_DN216084_c0_g1	0.54863	0.880244	-0.805924	-0.805924	-0.805924	-0.805924	-0.805924	-0.805924	-0.805924	-0.805924	-0.805924	-0.805924	0.49801	0.527798	1.25423	-0.805924	1.27216	-0.805924	1.78044	1.3872	1.52238
TRINITY_DN439010_c1_g1	-0.609503	-0.609503	-0.609503	-0.609503	-0.609503	-0.609503	-0.609503	1.47555	-0.609503	-0.609503	0.397078	-0.609503	-0.609503	-0.609503	1.49973	-0.609503	0.451178	-0.609503	2.75287	0.46897	1.48767
TRINITY_DN19835_c0_g1	-0.698395	-0.698395	0.0392046	-0.698395	-0.698395	-0.698395	-0.698395	0.842941	-0.698395	-0.698395	-0.198581	-0.698395	-0.698395	-0.698395	2.08189	0.727458	0.239464	-0.698395	2.06239	0.630583	1.95539
TRINITY_DN417708_c0_g1	-0.786745	-0.786745	-0.786745	-0.786745	-0.786745	-0.786745	-0.184831	0.574743	-0.786745	-0.175191	0.344796	-0.786745	-0.264338	-0.786745	1.4358	0.74805	0.0958987	-0.786745	2.34924	0.861024	2.08226
TRINITY_DN447245_c0_g1	-0.764045	0.637724	-0.764045	-0.764045	-0.764045	-0.764045	-0.764045	0.942257	-0.764045	-0.120157	-0.764045	-0.764045	-0.209958	-0.764045	1.37244	-0.179419	2.39178	-0.764045	1.2807	0.739054	1.55006
TRINITY_DN449161_c0_g1	-1.14073	0.455465	-1.14073	-0.51065	-1.14073	-0.499826	0.317321	0.620446	-1.14073	-1.14073	-0.278941	-1.14073	0.465165	-0.517948	0.465165	0.524004	1.21099	-0.273523	1.91169	1.04542	1.90959
TRINITY_DN379728_c0_g1	-0.622937	-0.622937	-0.622937	-0.622937	-0.622937	1.3692	1.19339	-0.622937	-0.622937	-0.622937	-0.622937	-0.622937	-0.622937	-0.622937	0.745686	-0.117573	1.86514	-0.622937	2.33398	-0.622937	1.33129
TRINITY_DN367102_c0_g1	-0.649937	-0.649937	-0.649937	-0.158421	-0.649937	0.317854	-0.649937	-0.649937	-0.649937	-0.649937	-0.649937	-0.649937	1.30641	-0.119869	1.60011	-0.649937	1.80187	-0.649937	1.80187	-0.649937	1.89934
TRINITY_DN355576_c0_g1	-0.622795	-0.622795	-0.622795	-0.299351	-0.622795	-0.622795	-0.622795	-0.622795	-0.622795	-0.248836	-0.324948	-0.622795	0.891636	0.0593674	1.50828	-0.622795	2.18009	-0.622795	1.41199	-0.622795	2.29531
TRINITY_DN458431_c0_g1	-0.678461	-0.678461	-0.678461	0.222505	-0.678461	-0.678461	-0.678461	-0.678461	-0.678461	-0.678461	-0.228603	-0.191977	0.674275	0.53166	1.2098	-0.678461	1.51734	-0.678461	2.45391	-0.678461	1.95262
TRINITY_DN403300_c0_g1	-0.654231	-0.654231	-0.654231	0.039609	-0.654231	-0.654231	-0.654231	-0.654231	-0.654231	-0.654231	-0.654231	-0.654231	0.486706	1.34741	0.636516	0.039609	1.67186	-0.654231	2.08386	-0.654231	2.19943
TRINITY_DN169547_c0_g1	-0.697559	-0.697559	-0.697559	-0.20115	-0.697559	0.234312	-0.697559	-0.697559	-0.697559	-0.697559	-0.697559	-0.697559	-0.23217	0.261529	2.26079	-0.697559	1.35047	-0.263464	2.36727	0.836055	1.05951
TRINITY_DN453918_c0_g1	-0.68496	-0.68496	-0.68496	-0.68496	-0.68496	0.913834	-0.68496	-0.68496	-0.68496	-0.68496	-0.68496	-0.68496	0.147125	0.785929	2.61034	-0.358288	0.955829	-0.201823	2.05416	-0.411428	1.03889
TRINITY_DN435440_c0_g1	-0.557068	-0.557068	-0.557068	-0.557068	-0.557068	-0.557068	-0.557068	-0.557068	0.387267	-0.557068	-0.557068	-0.557068	-0.557068	0.405289	1.87889	-0.557068	1.29365	-0.557068	2.50124	-0.557068	1.88969
TRINITY_DN400873_c0_g1	-0.552211	-0.552211	-0.552211	-0.552211	-0.552211	-0.552211	-0.552211	-0.552211	-0.26088	-0.213933	-0.552211	-0.26088	-0.552211	0.0588487	2.21708	-0.552211	1.40791	-0.552211	2.07131	-0.552211	2.15928
TRINITY_DN414839_c0_g1	-0.541276	-0.541276	-0.541276	-0.174721	-0.209843	-0.541276	-0.541276	-0.541276	-0.541276	-0.541276	-0.541276	-0.541276	-0.541276	-0.139916	2.1437	-0.541276	1.11933	-0.541276	2.40265	-0.209843	2.10524
TRINITY_DN372968_c0_g1	-0.659429	-0.474208	-0.367264	-0.510537	-0.402579	-0.659429	-0.474208	-0.474208	-0.510537	-0.297606	-0.659429	-0.659429	-0.367264	0.000943778	1.7168	-0.332275	1.33258	-0.402579	2.66408	-0.510537	2.04712
TRINITY_DN440388_c0_g2	-0.640932	-0.640932	-0.640932	-0.640932	-0.426307	-0.19076	-0.640932	0.0611917	-0.391721	-0.640932	-0.426307	-0.640932	0.180986	-0.391721	2.34602	-0.640932	1.91218	-0.426307	1.85651	-0.640932	1.66463
TRINITY_DN414115_c0_g1	-0.579255	-0.579255	-0.579255	-0.579255	-0.103891	-0.579255	-0.579255	-0.579255	-0.579255	-0.579255	-0.579255	-0.579255	0.160996	-0.288636	2.24027	-0.579255	1.09891	-0.579255	2.4348	0.160996	1.82687
TRINITY_DN476369_c0_g1	-0.778831	-0.778831	-0.778831	-0.778831	-0.391053	-0.354233	0.0963679	0.472197	-0.778831	-0.778831	-0.0710872	-0.778831	-0.354233	-0.317744	1.78955	-0.778831	1.61263	-0.0710872	1.10791	-0.00327588	2.71471
TRINITY_DN450599_c0_g2	-0.590872	-0.590872	-0.590872	-0.590872	-0.590872	-0.590872	-0.590872	-0.590872	-0.590872	-0.590872	0.191152	-0.590872	0.231024	-0.590872	1.54037	-0.590872	2.23851	0.191152	1.74647	-0.590872	2.13351
TRINITY_DN451688_c0_g1	-0.553737	-0.553737	-0.0136355	-0.553737	-0.409203	-0.381124	-0.553737	-0.381124	-0.553737	-0.553737	-0.271394	-0.409203	-0.409203	-0.553737	1.34766	-0.553737	2.31082	-0.553737	1.70004	-0.553737	2.45374
TRINITY_DN348398_c0_g1	-0.73482	-0.73482	-0.73482	-0.73482	-0.327541	-0.73482	-0.73482	-0.73482	-0.73482	-0.216063	0.412641	-0.73482	-0.271544	-0.216063	1.50185	0.158611	1.41824	0.751182	0.608418	-0.271544	3.06519
TRINITY_DN372232_c0_g2	-0.761917	-0.761917	-0.761917	-0.761917	-0.761917	-0.234593	-0.761917	-0.189275	-0.761917	-0.189275	0.117057	-0.761917	-0.280321	-0.189275	2.03683	0.242863	0.902032	0.48545	1.51734	-0.761917	2.63842
TRINITY_DN445952_c0_g1	-0.449639	-0.778458	-0.778458	-0.449639	-0.778458	-0.404429	-0.778458	-0.404429	-0.0992188	-0.404429	-0.778458	-0.778458	-0.141664	-0.0571409	1.94126	-0.404429	1.71385	1.6553	0.821949	-0.778458	2.13187
TRINITY_DN453483_c0_g2	-0.729272	-0.729272	-0.729272	-0.53049	-0.729272	-0.135836	-0.729272	-0.729272	-0.312331	-0.729272	-0.193659	-0.729272	0.165775	-0.729272	2.29974	0.059158	0.809558	1.12085	1.86619	-0.53049	1.94498
TRINITY_DN407981_c0_g2	-0.639805	-0.639805	-0.639805	-0.639805	-0.639805	-0.192308	-0.639805	-0.639805	-0.639805	-0.639805	-0.639805	-0.639805	-0.192308	-0.639805	1.63271	0.284586	1.19646	1.77196	1.86319	-0.639805	1.95318
TRINITY_DN441964_c0_g1	-0.704569	-0.704569	-0.365872	-0.300072	-0.365872	-0.300072	-0.704569	-0.704569	-0.300072	-0.704569	-0.365872	-0.704569	-0.704569	-0.704569	1.58143	0.788713	0.899786	0.561089	1.77837	-0.704569	2.72956
TRINITY_DN447498_c0_g1	-0.557809	-0.557809	-0.557809	-0.557809	-0.557809	0.0878639	-0.557809	-0.557809	-0.557809	-0.557809	-0.557809	-0.557809	-0.557809	-0.557809	1.81769	0.0878639	0.505803	0.447653	2.58373	-0.557809	2.27872
TRINITY_DN352513_c0_g1	-0.625808	-0.625808	-0.625808	-0.625808	-0.625808	0.332513	-0.0981005	-0.625808	-0.0981005	-0.625808	-0.625808	-0.625808	-0.625808	-0.625808	1.38097	-0.0981005	1.01309	0.212215	2.01586	-0.625808	2.84934
TRINITY_DN384274_c0_g2	-0.752712	-0.752712	-0.752712	-0.752712	-0.752712	-0.752712	-0.752712	-0.0882452	-0.752712	-0.0882452	-0.752712	0.36493	0.830506	-0.752712	1.09308	-0.14083	1.17806	0.740302	1.92925	-0.752712	2.46102
TRINITY_DN462298_c0_g1	-0.634384	-0.634384	-0.634384	-0.634384	-0.634384	-0.634384	-0.634384	0.61732	-0.634384	-0.634384	-0.100996	-0.634384	-0.0654435	-0.634384	1.14966	-0.634384	0.849999	1.20185	1.89185	-0.634384	2.70276
TRINITY_DN392938_c0_g1	-1.02115	-0.645505	-1.02115	-0.357653	-0.148614	-0.012343	-0.645505	-1.02115	0.572682	0.382571	-0.719181	-1.02115	-0.719181	0.635024	0.382571	0.879461	1.34622	-0.719181	1.73264	-0.428614	2.5492
TRINITY_DN407205_c0_g3	-0.952554	-0.952554	-0.580231	-0.111001	0.709667	-0.0705173	-0.952554	-0.952554	1.26038	-0.44768	-0.580231	-0.952554	-0.151827	-0.0303693	1.44069	-0.0705173	1.04115	-0.952554	1.32123	-0.535643	2.52022
TRINITY_DN179379_c0_g1	-0.854681	-0.854681	-0.854681	-0.854681	0.532825	-0.146253	-0.854681	-0.854681	0.227227	-0.496017	-0.530964	-0.854681	0.202681	-0.461652	1.16247	-0.146253	1.35476	0.190298	1.36883	-0.205591	2.9304
TRINITY_DN215741_c0_g1	-0.691719	-0.691719	-0.691719	-0.691719	0.0289438	-0.444533	-0.691719	-0.691719	0.621228	-0.691719	-0.444533	-0.691719	0.330329	-0.363735	0.762969	0.105314	0.692399	-0.691719	1.43773	0.105314	3.39404
TRINITY_DN475133_c0_g1	-1.02987	-1.02987	-0.568196	0.327593	-0.1877	-0.7587	-0.243629	-0.476672	1.15672	-0.726226	-0.791477	-1.02987	0.604086	-1.02987	0.445446	0.536971	1.23169	-0.1877	2.04011	-0.537423	2.25459
TRINITY_DN258348_c0_g1	-0.27199	-0.887207	-0.887207	0.792182	-0.887207	-0.569529	-0.887207	-0.525852	0.590924	-0.887207	0.160519	-0.887207	-0.0311524	-0.887207	0.985167	0.344672	1.26054	-0.355095	2.15114	-0.569529	2.24845
TRINITY_DN429282_c0_g1	-0.650574	-0.650574	-0.650574	0.955908	-0.650574	-0.650574	-0.650574	-0.650574	0.533415	-0.650574	-0.650574	-0.650574	0.858078	-0.650574	1.05844	-0.650574	1.88706	-0.650574	1.60668	-0.650574	2.20845
TRINITY_DN442052_c0_g1	-0.655226	-0.655226	0.0820051	-0.655226	-0.655226	-0.655226	-0.655226	0.234001	1.03852	-0.655226	-0.655226	-0.655226	0.105904	-0.655226	1.13145	-0.655226	1.64938	-0.655226	2.38534	-0.655226	1.89133
TRINITY_DN413597_c0_g1	0.142626	-1.21133	-0.816123	-0.759391	-0.816123	0.0123949	-0.515739	-0.100287	0.616688	-0.489765	-1.02291	-1.21133	0.523493	-0.289166	1.04618	0.48545	2.04804	-0.816123	1.64645	-0.413075	1.94004
TRINITY_DN184518_c0_g1	-0.171916	-0.973469	-0.628385	-0.429138	0.0150414	-0.429138	-0.973469	-0.764405	1.04355	-0.561344	-0.973469	-0.973469	0.0150414	0.0150414	0.374753	0.717053	2.08045	-0.833409	1.79937	-0.429138	2.08045
TRINITY_DN381380_c0_g1	-0.663498	-0.663498	-0.833335	-0.414886	-0.833335	-0.414886	-0.833335	-0.253061	1.41683	-0.579824	-0.663498	-0.833335	0.513208	-0.414886	0.365333	0.439589	1.99094	-0.663498	1.48255	-0.496959	2.35338
TRINITY_DN453011_c0_g3	-0.951572	0.128595	-0.48654	-0.951572	1.76655	-0.951572	0.128595	-0.951572	1.02154	-0.951572	-0.951572	-0.951572	0.46306	0.625992	-0.951572	-0.396195	0.786185	-0.0431444	0.128595	2.39064	1.09871
TRINITY_DN374748_c0_g1	-0.632604	-1.0876	-1.0876	-1.0876	1.55636	-1.0876	0.726463	0.338072	0.256844	-0.584387	-0.681265	-1.0876	0.535838	0.338072	0.378222	0.256844	1.36079	-1.0876	-0.584387	1.1577	2.10303
TRINITY_DN340487_c0_g1	-0.760786	-0.760786	-0.760786	0.214183	1.47828	-0.760786	-0.202718	-0.760786	0.214183	-0.202718	-0.760786	-0.760786	-0.760786	1.91712	-0.202718	-0.251112	-0.299949	0.0787956	0.723857	-0.299949	2.91903
TRINITY_DN288729_c0_g2	-1.03812	-0.493267	-1.03812	-1.03812	1.09348	-0.513777	0.33553	0.33553	-1.03812	-0.0280631	-0.597517	-1.03812	1.23158	1.64115	-0.0280631	0.260808	-1.03812	-1.03812	1.14749	0.981882	1.90009
TRINITY_DN287912_c0_g1	-0.627959	-0.627959	-0.627959	-0.627959	-0.627959	-0.627959	-0.627959	-0.627959	-0.627959	0.690969	-0.627959	-0.627959	-0.0409694	0.650661	0.690969	-0.627959	-0.0874229	-0.627959	1.60847	2.53034	2.12045
TRINITY_DN378780_c0_g1	-0.617612	-0.617612	-0.617612	-0.617612	-0.617612	0.00654243	-0.617612	-0.617612	-0.617612	0.547773	-0.617612	-0.617612	-0.617612	0.850952	0.529783	-0.617612	-0.055565	-0.617612	2.28269	1.21	2.65678
TRINITY_DN302632_c0_g2	-0.301587	-0.791093	-0.791093	-0.791093	-0.791093	-0.301587	-0.791093	-0.791093	-0.301587	0.706643	-0.791093	-0.791093	0.0931449	1.94687	0.765226	1.05123	-0.791093	-0.791093	0.647582	1.27216	2.33283
TRINITY_DN481493_c0_g1	-0.434203	-0.389357	-0.479454	-0.664671	-0.479454	-0.956032	-0.956032	-0.956032	-0.956032	0.199592	-0.712068	-0.434203	-0.712068	2.20051	0.199592	0.119586	0.581478	-0.0443728	1.60823	1.03796	2.22703
TRINITY_DN477548_c0_g1	-0.741141	-0.741141	-0.741141	-0.741141	-0.148265	-0.741141	-0.741141	-0.741141	-0.741141	1.258	-0.741141	-0.741141	-0.741141	1.68811	0.0204814	0.568756	-0.148265	-0.148265	1.12776	2.21682	1.71742
TRINITY_DN257881_c0_g1	-0.894881	-0.894881	-0.520976	-0.894881	-0.894881	-0.448335	-0.0263821	-0.894881	-0.0263821	0.815189	-0.520976	-0.894881	-0.894881	-0.448335	0.438217	1.40498	0.876253	-0.520976	2.10955	1.23276	1.89958
TRINITY_DN377395_c0_g2	-0.594856	-0.594856	-0.594856	-0.594856	-0.594856	-0.594856	-0.594856	-0.594856	-0.594856	1.19335	-0.594856	-0.594856	-0.594856	-0.594856	-0.594856	1.05872	-0.180112	0.160749	2.0708	1.84428	2.18018
TRINITY_DN474515_c0_g2	-0.850006	-0.850006	-0.850006	0.559543	0.323239	-0.850006	-0.850006	-0.850006	-0.850006	0.674806	-0.850006	-0.850006	-0.174402	0.617409	-0.0466783	0.559543	0.383058	-0.850006	2.30214	2.02412	1.27728
TRINITY_DN266875_c0_g1	-0.78248	-0.78248	-0.532475	-0.78248	-0.532475	-0.471477	-0.78248	-0.471477	-0.471477	-0.471477	-0.78248	-0.78248	-0.471477	0.938756	0.163595	0.889911	0.690698	-0.532475	2.44813	1.80208	1.71652
TRINITY_DN259328_c0_g1	-0.709778	-0.709778	-0.709778	-0.231955	-0.709778	-0.709778	-0.709778	-0.709778	-0.709778	0.302666	-0.709778	-0.709778	-0.231955	0.274935	0.302666	0.619972	0.793069	-0.709778	2.8579	1.70686	1.4134
TRINITY_DN382828_c0_g2	-0.652618	-0.652618	-0.652618	-0.652618	-0.257547	-0.652618	-0.652618	-0.652618	-0.652618	-0.149411	-0.257547	-0.652618	-0.652618	1.09975	-0.149411	1.39493	-0.257547	-0.652618	2.68143	1.55714	1.51701
TRINITY_DN413023_c0_g2	-0.64546	-0.64546	-0.64546	-0.64546	-0.64546	-0.64546	-0.64546	-0.181608	-0.64546	0.241856	-0.64546	-0.64546	-0.64546	0.20113	0.241856	1.1963	-0.270909	-0.64546	2.07806	2.07806	2.16078
TRINITY_DN288022_c0_g2	-0.732037	-0.732037	-0.732037	-0.732037	-0.732037	-0.732037	0.311159	0.728952	-0.732037	0.334545	-0.279362	-0.732037	-0.732037	1.0805	-0.732037	1.0245	0.850425	-0.732037	0.287603	0.559559	3.15453
TRINITY_DN258487_c0_g1	-0.616138	-0.616138	-0.616138	0.426439	-0.616138	-0.616138	-0.616138	-0.616138	0.426439	0.513862	-0.616138	-0.616138	-0.616138	0.92354	-0.616138	-0.0430869	0.306708	-0.616138	-0.0430869	1.45527	3.42757
TRINITY_DN190706_c0_g1	-0.117717	-0.0642703	-0.622058	-0.622058	0.246547	-0.622058	-0.622058	-0.622058	-0.622058	-0.622058	-0.622058	-0.622058	-0.622058	1.34709	-0.0642703	-0.117717	0.683855	-0.622058	-0.0642703	1.82838	3.16501
TRINITY_DN253793_c0_g2	-0.509883	-0.509883	-0.509883	-0.509883	-0.0403284	-0.509883	-0.509883	-0.509883	-0.509883	-0.509883	-0.509883	-0.509883	-0.509883	1.04106	-0.509883	0.549883	0.429226	-0.0403284	0.0484415	0.857896	3.78263
TRINITY_DN469376_c0_g1	-0.797661	-0.29546	0.0168017	-0.797661	-0.797661	-0.797661	-0.797661	-0.797661	-0.797661	-0.797661	-0.797661	-0.797661	-0.349171	0.59521	1.0369	0.907871	0.0168017	0.686266	0.951198	2.01368	2.39652
TRINITY_DN136558_c0_g1	-0.810139	-0.810139	-0.810139	-0.810139	-0.810139	-0.810139	-0.810139	-0.810139	-0.810139	-0.810139	-0.0615786	-0.810139	0.00502822	1.15455	0.758428	1.49061	0.541051	0.480183	0.666836	1.65084	2.22558
TRINITY_DN426792_c0_g1	-0.831579	-0.831579	-0.273799	-0.831579	-0.831579	-0.831579	-0.831579	-0.831579	-0.831579	-0.831579	-0.831579	-0.831579	0.348485	1.01422	1.1586	0.916154	1.20601	0.239702	1.06271	1.34621	2.12907
TRINITY_DN289541_c0_g1	-0.78137	-0.78137	-0.78137	-0.78137	-0.78137	-0.78137	-0.78137	-0.78137	-0.325321	-0.28955	-0.78137	-0.361412	0.0188319	0.305255	1.20935	0.929963	1.0081	-0.78137	1.10999	1.94713	2.26136
TRINITY_DN454602_c0_g1	-0.707819	-0.559159	-0.707819	-0.707819	-0.707819	-0.559159	-0.707819	-0.707819	-0.145258	-0.559159	-0.707819	-0.707819	-0.178074	0.286629	0.803676	0.594501	0.904088	-0.346561	0.373104	2.29789	2.75004
TRINITY_DN295706_c0_g1	-0.670525	-0.670525	-0.670525	-0.670525	-0.3141	-0.229121	-0.670525	-0.444566	-0.670525	-0.670525	-0.670525	-0.670525	0.135094	0.82112	0.472742	0.92072	-0.488885	-0.670525	0.95345	2.02585	2.85295
TRINITY_DN370587_c0_g1	-0.662712	-0.662712	-0.662712	-0.662712	-0.662712	-0.662712	-0.662712	-0.662712	-0.140009	-0.662712	-0.662712	-0.662712	-0.662712	0.97281	0.512681	1.339	0.273453	-0.662712	1.339	1.96269	2.35562
TRINITY_DN459947_c0_g1	-0.649246	-0.649246	-0.649246	-0.649246	-0.649246	-0.649246	-0.649246	-0.649246	-0.649246	-0.649246	-0.649246	-0.649246	0.14448	0.708162	0.290732	1.65344	0.14448	-0.649246	1.01286	2.05535	2.43069
TRINITY_DN409546_c0_g1	-0.623057	-0.623057	-0.623057	-0.623057	-0.623057	-0.294622	-0.623057	-0.623057	-0.623057	-0.623057	-0.623057	-0.623057	-0.318509	1.66155	0.31926	1.59174	-0.0886865	-0.342611	0.50214	0.802896	3.02047
TRINITY_DN308034_c0_g1	-0.512626	-0.512626	-0.512626	-0.512626	-0.512626	-0.512626	-0.512626	-0.512626	-0.512626	-0.512626	-0.512626	-0.512626	-0.264859	1.5133	0.248195	0.575849	-0.0823565	-0.512626	0.927248	0.149339	3.59743
TRINITY_DN469946_c1_g1	-0.806643	-0.806643	-0.806643	-0.264432	-0.806643	-0.806643	-0.806643	-0.806643	-0.806643	0.3188	-0.339725	-0.806643	-0.289318	0.682626	0.29836	0.990549	0.82343	0.0858463	1.34263	0.534823	3.0762
TRINITY_DN444154_c0_g2	-0.142152	-0.652288	-0.652288	-0.652288	-0.652288	-0.652288	-0.652288	-0.652288	-0.392314	-0.652288	-0.456358	-0.652288	0.274123	0.611238	-0.392314	1.18799	1.18799	-0.652288	0.826817	0.50076	3.3171
TRINITY_DN474966_c0_g1	-0.578287	-0.578287	-0.578287	-0.578287	-0.578287	-0.578287	-0.578287	-0.578287	-0.578287	-0.578287	-0.578287	-0.578287	0.235733	0.74196	-0.084131	1.34816	0.191228	-0.578287	1.09162	0.578649	3.41451
TRINITY_DN436272_c0_g1	-0.615476	-0.615476	-0.615476	-0.615476	-0.615476	-0.615476	-0.615476	-0.615476	-0.615476	-0.615476	-0.615476	-0.615476	0.213459	0.675297	0.308932	1.72305	0.763252	-0.237599	0.977266	-0.237599	3.19966
TRINITY_DN383570_c0_g1	-0.035601	-0.734056	-0.734056	-0.594955	-0.594955	-0.734056	-0.549486	-0.734056	-0.594955	-0.415659	-0.594955	-0.734056	0.0448443	0.815627	0.464274	1.95294	0.24014	-0.594955	0.882856	0.162991	3.08213
TRINITY_DN480239_c0_g1	-0.803645	-0.330253	-0.803645	-0.803645	-0.803645	-0.803645	-0.803645	-0.803645	-0.803645	-0.803645	-0.105238	-0.379271	-0.803645	0.796936	0.844338	0.94068	1.25019	0.164972	1.78336	0.652364	2.41837
TRINITY_DN284327_c0_g1	-0.715997	-0.715997	-0.715997	-0.715997	-0.715997	-0.715997	-0.715997	-0.715997	-0.0776463	-0.715997	-0.715997	-0.715997	-0.715997	1.48964	1.08487	0.970166	0.79217	-0.190342	1.83589	0.379213	2.30801
TRINITY_DN382899_c0_g1	-0.789258	-0.789258	-0.789258	-0.0348196	-0.427652	-0.789258	-0.789258	-0.789258	0.321128	-0.789258	-0.427652	-0.789258	-0.789258	0.993931	0.0573466	1.4408	0.20615	-0.129281	1.48272	0.799325	2.82132
TRINITY_DN476566_c0_g1	-0.802934	-0.802934	-0.802934	-0.388415	-0.282489	-0.802934	-0.802934	-0.802934	-0.388415	-0.802934	-0.802934	-0.802934	-0.213408	0.754261	0.269616	0.83397	0.645432	0.476385	1.55377	1.11327	2.85244
TRINITY_DN476285_c0_g1	-0.998568	-0.998568	-0.998568	-0.154344	0.363229	-0.998568	0.197335	-0.379587	-0.69892	0.491609	-0.998568	-0.998568	0.491609	1.42897	-0.657721	0.999168	0.999168	-0.740505	2.28734	-0.191098	1.55515
TRINITY_DN231685_c0_g1	-0.782266	-0.782266	-0.782266	-0.782266	0.470043	-0.782266	-0.782266	-0.782266	-0.782266	-0.199966	-0.341394	-0.27035	0.966363	1.59964	-0.199966	0.659999	1.59964	-0.782266	2.33582	-0.782266	1.20283
TRINITY_DN289766_c0_g1	-0.591594	-0.591594	-0.591594	-0.591594	-0.591594	-0.591594	-0.591594	-0.591594	-0.591594	-0.0522772	-0.162045	-0.591594	0.643647	1.51921	-0.591594	-0.088542	1.78177	-0.591594	2.83669	-0.591594	1.21228
TRINITY_DN477617_c0_g1	-0.926992	-0.926992	-0.926992	-0.477889	-0.926992	-0.477889	-0.0108037	-0.424106	-0.926992	-0.424106	-0.926992	-0.477889	0.952511	2.16946	-0.424106	-0.477889	0.867321	0.513549	2.10041	0.952511	1.20087
TRINITY_DN456854_c0_g1	-0.792404	-0.792404	-0.792404	-0.792404	-0.338649	-0.792404	-0.792404	-0.242912	-0.290563	-0.792404	-0.792404	-0.792404	1.27183	2.24366	0.297597	0.669423	0.5074	-0.792404	2.15417	0.903477	0.748603
TRINITY_DN381822_c0_g1	-0.817285	-0.817285	-0.817285	-0.817285	-0.648549	-0.817285	-0.60738	-0.216	-0.817285	-0.216	-0.817285	-0.446531	1.12334	1.7115	-0.178751	0.984094	0.537096	-0.648549	2.51575	1.33715	0.473827
TRINITY_DN477325_c1_g1	-1.26135	-1.05453	-0.97445	-1.26135	0.0478597	-0.895798	0.0792077	-0.705103	-0.145064	-0.522323	0.0478597	-0.780393	1.03067	1.72755	0.110334	-0.112317	1.13021	-0.558277	2.29143	0.928828	0.877011
TRINITY_DN4756_c0_g1	-0.80944	-0.312709	-0.80944	-0.80944	-0.42207	-0.80944	-0.80944	-0.312709	-0.80944	-0.534454	-0.42207	-0.80944	0.558089	2.46833	-0.0684281	0.0974852	0.945459	-0.42207	2.28271	0.558089	1.25043
TRINITY_DN479656_c0_g1	-0.874292	-0.874292	-0.874292	-0.874292	0.525712	-0.874292	-0.874292	-0.874292	-0.874292	0.38476	-0.332184	-0.874292	0.63893	2.24782	-0.187693	0.287491	0.571445	-0.332184	2.19145	1.01828	0.854802
TRINITY_DN443066_c0_g1	-0.725572	-0.725572	-0.725572	-0.725572	-0.135756	-0.725572	-0.725572	-0.354162	-0.0510876	-0.725572	-0.725572	-0.725572	-0.399054	1.63229	-0.354162	0.793689	1.26325	-0.444369	2.76217	0.427912	1.38942
TRINITY_DN481011_c0_g1	-0.661893	-0.661893	-0.661893	-0.661893	-0.117957	-0.661893	-0.661893	-0.661893	-0.0248805	-0.661893	-0.407593	-0.661893	-0.661893	2.40172	-0.309248	0.244772	0.624771	0.111689	2.54453	-0.0712108	1.62234
TRINITY_DN414224_c0_g1	-0.850188	-0.178868	-0.560892	-0.521116	0.171806	-0.850188	-0.850188	-0.850188	-0.850188	-0.142478	-0.0706132	0.034968	-0.560892	1.15946	-0.850188	1.07853	1.41868	-0.850188	2.91094	0.271635	0.940143
TRINITY_DN279092_c0_g1	-0.772145	-0.772145	-0.772145	-0.772145	-0.772145	-0.166543	-0.772145	-0.772145	-0.772145	-0.772145	0.566012	-0.190424	-0.772145	0.831337	-0.119358	0.762903	1.27019	-0.26326	2.77328	0.657154	1.60016
TRINITY_DN403321_c0_g1	-0.585258	-0.585258	-0.585258	-0.585258	-0.585258	-0.585258	-0.585258	-0.585258	-0.585258	-0.585258	-0.268613	-0.585258	-0.585258	0.833338	-0.585258	0.583101	0.667345	0.00102649	3.07027	0.703571	2.01832
TRINITY_DN428348_c0_g1	-0.826275	-0.826275	-0.826275	0.116851	-0.826275	-0.826275	0.642311	0.171396	-0.337231	-0.278664	-0.396342	-0.826275	-0.826275	1.49083	0.225477	-0.337231	1.79245	-0.826275	2.76598	0.0618339	0.692544
TRINITY_DN191694_c0_g1	-0.9837	-0.9837	-0.9837	-0.51779	-0.9837	-0.9837	-0.47775	0.356101	0.972866	0.421756	-0.9837	-0.9837	-0.558193	1.08662	0.796615	0.322908	1.33243	-0.598964	2.41288	0.221822	1.11461
TRINITY_DN404967_c0_g1	-0.55842	-0.961715	-0.76648	-0.739637	-0.961715	-0.739637	-0.961715	0.339904	-0.0323144	0.669549	-0.76648	-0.961715	-0.411663	1.83955	0.376431	0.149994	0.0297437	-0.43561	2.49219	0.920628	1.47911
TRINITY_DN275249_c0_g1	-0.797241	-0.797241	-0.439852	0.366739	-0.797241	-0.797241	-0.797241	-0.797241	-0.797241	-0.797241	-0.797241	-0.797241	0.101452	2.18979	0.22356	1.222	1.76698	-0.176225	1.31759	1.44096	-0.0405964
TRINITY_DN23309_c0_g1	-0.861623	-0.861623	-0.566856	-0.861623	-0.711405	-0.531556	-0.861623	-0.674753	-0.531556	-0.326324	-0.861623	-0.861623	0.344127	2.82741	0.113677	0.914515	1.10253	0.665721	1.2598	1.17073	0.113677
TRINITY_DN250075_c0_g1	-0.724621	-0.724621	-0.724621	-0.724621	-0.724621	-0.57425	-0.724621	-0.57425	-0.724621	-0.724621	-0.48075	-0.724621	0.149182	2.94262	0.0735401	0.743831	1.44127	-0.0762794	1.28301	0.527939	1.06572
TRINITY_DN445864_c0_g1	-1.12147	-1.12147	-0.749504	-0.53459	-0.468889	-0.896527	-1.12147	-0.335119	-0.896527	0.709826	-0.924764	-1.12147	0.750574	1.54431	0.434852	1.16119	0.471157	0.0021503	1.35551	1.73251	1.12971
TRINITY_DN447275_c0_g1	-1.15029	-1.15029	-0.802465	-0.327207	-0.192811	-0.139609	-0.848276	-0.848276	-0.629922	0.105359	-1.15029	-1.00986	1.06658	2.57673	-0.150126	0.634877	1.19211	0.0961666	0.607229	1.2905	0.829872
TRINITY_DN310335_c0_g1	-0.924271	-0.499731	-0.499731	-0.543718	-0.310253	-0.775168	-1.05518	-0.898838	0.189088	-0.133278	-0.823954	-1.05518	1.06037	1.62967	-0.611081	-0.413863	1.14441	0.0327434	1.33819	2.44073	0.709046
TRINITY_DN407873_c0_g2	-0.24389	-0.681497	-0.681497	-0.681497	-0.681497	-0.197516	-0.681497	-0.681497	-0.197516	-0.681497	-0.681497	-0.681497	0.492079	2.24652	-0.151561	-0.197516	0.532222	-0.681497	1.7368	2.55102	0.244325
TRINITY_DN463098_c0_g1	-0.753046	-0.753046	-0.753046	-0.753046	-0.753046	-0.753046	-0.753046	-0.753046	0.176337	-0.753046	-0.753046	-0.753046	0.700411	1.27384	0.240307	0.787671	1.10644	-0.753046	1.25599	2.60258	0.892979
TRINITY_DN409776_c0_g2	-0.71499	-0.71499	-0.71499	-0.71499	-0.71499	-0.71499	-0.71499	-0.71499	-0.71499	-0.71499	-0.71499	-0.71499	0.749346	1.69863	-0.304585	1.37211	-0.0909931	0.153281	1.86772	1.6409	1.49345
TRINITY_DN441178_c0_g2	-0.767858	-0.767858	-0.767858	-0.767858	-0.767858	-0.387736	-0.767858	-0.767858	-0.767858	-0.767858	-0.767858	-0.767858	1.39482	1.7001	-0.29499	1.54867	0.33051	0.243586	1.62468	1.7001	0.586698
TRINITY_DN381641_c0_g1	-0.725032	-0.725032	-0.725032	-0.725032	-0.725032	-0.725032	-0.725032	-0.725032	-0.271211	-0.725032	-0.725032	-0.725032	1.531	1.95017	-0.471643	0.382308	0.580006	-0.155241	1.26413	2.15674	1.00909
TRINITY_DN466512_c0_g1	-0.693579	-0.693579	-0.693579	-0.693579	-0.693579	-0.693579	-0.693579	-0.693579	0.484072	-0.693579	-0.693579	-0.693579	1.18694	1.96003	-0.693579	1.00681	-0.250611	-0.693579	1.50331	1.70291	1.42307
TRINITY_DN432638_c0_g1	-0.835805	-0.835805	-0.835805	-0.835805	-0.00161433	-0.835805	-0.835805	-0.835805	0.081737	0.858048	-0.835805	-0.835805	1.04768	1.68356	0.1372	-0.835805	1.38696	-0.835805	1.7515	1.35028	0.898508
TRINITY_DN445408_c0_g1	-0.803014	-0.803014	-0.803014	-0.26419	-0.803014	-0.523615	-0.803014	-0.490155	-0.523615	-0.490155	-0.803014	-0.803014	1.2493	1.12338	0.313279	-0.523615	1.85578	-0.557386	1.89052	1.8207	0.740878
TRINITY_DN24191_c0_g1	-0.185014	-0.549272	-0.768593	-0.768593	-0.442755	-0.768593	-0.768593	-0.549272	-0.549272	-0.338229	-0.768593	-0.768593	1.03249	0.434305	-0.134862	-0.549272	2.23147	-0.603301	2.16568	1.53592	1.11295
TRINITY_DN446457_c0_g1	-0.967106	-0.530463	-0.967106	-0.967106	-0.967106	-0.530463	-0.967106	-0.967106	-0.568328	0.616273	-0.967106	-0.568328	0.0983178	0.587517	0.288533	0.529405	0.893461	0.839473	2.11719	2.07696	0.920196
TRINITY_DN327548_c0_g1	-0.839196	-0.839196	-0.839196	-0.574387	-0.839196	-0.839196	-0.839196	-0.839196	-0.292182	0.00272761	-0.839196	-0.839196	0.126989	1.77462	0.00272761	1.16794	1.56858	-0.158361	2.15677	0.876089	0.901258
TRINITY_DN481358_c0_g1	-0.865952	-0.839977	-0.688962	-0.640369	-0.216272	-1.08285	-1.08285	-1.08285	-0.0946001	0.784792	-0.522432	-0.865952	0.294106	1.3371	-0.592601	0.395983	1.41948	0.0785912	2.27341	1.66373	0.328476
TRINITY_DN250885_c0_g1	-0.654782	-1.0179	-1.0179	-1.0179	-0.19953	-1.0179	-0.637313	-0.31553	-0.502592	-0.28592	-0.438357	-0.83801	0.0897626	1.21898	-0.28592	0.480559	1.27541	-0.31553	2.08435	1.76336	1.63267
TRINITY_DN395954_c0_g2	-0.753386	-0.753386	-0.753386	-0.753386	-0.753386	-0.753386	-0.753386	0.0792311	-0.753386	-0.753386	-0.429542	-0.753386	-0.385017	1.92518	0.0792311	0.991956	0.822807	-0.429542	2.11291	1.64354	1.1231
TRINITY_DN423347_c0_g2	-0.712221	-0.712221	-0.712221	-0.712221	-0.712221	-0.712221	-0.712221	0.647624	-0.712221	0.0422085	-0.712221	-0.712221	-0.0571547	1.6141	-0.712221	-0.0237557	1.31741	-0.712221	1.97127	0.944934	2.09001
TRINITY_DN279590_c0_g1	-0.698681	-0.698681	-0.698681	-0.698681	-0.698681	-0.698681	-0.698681	0.0996276	-0.698681	-0.698681	-0.698681	-0.698681	0.522704	0.639479	0.0996276	0.0510149	1.25616	-0.698681	1.77187	1.28491	2.65878
TRINITY_DN454020_c0_g1	-0.493367	-0.437212	-0.163948	-0.962271	-0.782177	-0.723309	-0.962271	-0.217629	-0.962271	-0.217629	-0.782177	-0.962271	0.299015	1.08777	0.299015	-0.271787	0.911157	-0.326431	2.51657	1.17419	1.97703
TRINITY_DN436311_c0_g1	-0.601788	-0.601788	-0.601788	-0.601788	-0.601788	-0.601788	-0.601788	-0.601788	-0.601788	-0.601788	-0.601788	0.540274	0.540274	1.27051	-0.601788	-0.601788	1.41695	-0.601788	2.64606	1.92759	0.0833708
TRINITY_DN476966_c0_g1	-0.962124	-0.470095	-0.741822	-0.706297	-0.741822	-0.962124	-0.694652	-0.962124	-0.489998	-0.45047	-0.741822	1.52366	0.41063	1.08781	0.340321	-0.302631	0.972513	-0.962124	1.98002	1.18527	1.68787
TRINITY_DN471028_c0_g1	0.0667517	-0.558296	-0.558296	0.561158	-0.0285254	1.01753	-0.558296	-0.558296	-0.558296	-0.558296	-0.558296	-0.558296	-0.558296	-0.558296	-0.558296	-0.558296	1.21349	-0.558296	2.0573	-0.558296	2.92843
TRINITY_DN426209_c0_g2	0.47935	-0.941399	-0.415239	0.214492	0.92293	1.28467	-0.562106	-0.270995	-0.636553	-0.199828	0.281525	-0.941399	-0.636553	-0.941399	-0.562106	-1.2582	0.54423	-0.711693	0.861034	0.413946	3.0753
TRINITY_DN476404_c0_g1	-0.91561	-0.91561	-0.258591	-0.349772	-0.258591	0.854877	-0.91561	-0.349772	1.09466	-0.91561	-0.91561	-0.91561	-0.168257	0.184902	-0.349772	0.44159	-0.441819	0.609021	1.17329	0.0978089	3.21408
TRINITY_DN460402_c0_g1	-0.520671	-0.520671	-0.520671	-0.520671	0.349628	1.32178	-0.520671	-0.520671	-0.520671	-0.520671	-0.520671	-0.520671	-0.0068615	-0.520671	0.582322	-0.520671	-0.520671	-0.520671	1.73478	-0.0068615	3.31461
TRINITY_DN192166_c0_g1	-0.425035	-0.425035	-0.425035	-0.425035	-0.425035	1.16033	-0.425035	-0.425035	-0.425035	-0.425035	-0.425035	-0.425035	-0.425035	-0.425035	-0.425035	-0.425035	-0.425035	0.965142	1.64304	-0.425035	3.45708
TRINITY_DN463840_c0_g2	-0.505311	-0.505311	-0.505311	-0.505311	-0.505311	2.04886	-0.505311	-0.505311	-0.505311	-0.505311	-0.505311	-0.505311	-0.505311	0.1721	-0.505311	0.692159	-0.505311	0.0525087	1.66829	-0.505311	2.94574
TRINITY_DN303225_c0_g1	0.00406097	-0.607598	-0.607598	-0.607598	-0.607598	1.67844	-0.607598	-0.607598	-0.607598	-0.607598	-0.607598	-0.607598	-0.607598	0.0688801	-0.607598	1.19976	-0.0613556	-0.607598	1.72968	0.506759	2.77254
TRINITY_DN327291_c0_g1	-0.581168	-0.581168	-0.581168	-0.581168	-0.581168	1.78157	-0.581168	-0.581168	-0.581168	-0.581168	-0.581168	-0.581168	-0.581168	-0.581168	0.19517	0.740951	0.0371616	-0.581168	1.32717	1.15289	2.90145
TRINITY_DN261251_c0_g1	-0.750437	-0.750437	-0.428947	-0.750437	-0.750437	1.22702	-0.750437	-0.750437	-0.00368697	-0.750437	-0.122415	-0.750437	-0.0627837	0.0548845	0.0548845	0.340178	-0.428947	-0.750437	1.56013	2.09468	2.46894
TRINITY_DN405258_c0_g1	-0.547836	-0.547836	-0.547836	-0.547836	-0.547836	1.07918	-0.547836	-0.547836	-0.547836	-0.547836	-0.547836	-0.547836	-0.547836	-0.547836	1.20644	0.0475619	-0.547836	-0.547836	1.57202	1.41242	2.89993
TRINITY_DN405040_c0_g1	-1.23697	-1.23697	-1.23697	-0.728642	-0.619661	0.845848	-0.0197009	-0.444142	-0.728642	-0.210231	0.102637	0.250666	0.717863	-0.444142	-0.177864	-0.478659	-0.375958	0.132667	2.17265	1.56193	2.15428
TRINITY_DN413160_c0_g1	-0.746912	-0.746912	-0.746912	-0.746912	-0.746912	0.839935	-0.746912	-0.746912	-0.287632	1.30237	0.627306	-0.746912	-0.746912	-0.287632	-0.746912	-0.287632	-0.33164	0.627306	2.08551	0.734793	2.44644
TRINITY_DN450971_c0_g1	1.61083	-1.01768	-0.704618	-0.256911	-1.01768	-0.628235	-1.01768	-1.01768	-0.628235	0.569552	-0.704618	-0.329807	0.37082	0.503856	0.952763	-0.628235	-0.704618	-0.329807	1.13768	2.00301	1.83729
TRINITY_DN374078_c0_g1	1.13676	-0.643953	-0.643953	1.10662	-0.643953	-0.643953	-0.643953	-0.643953	-0.643953	-0.643953	-0.643953	-0.643953	-0.643953	0.579218	0.601193	-0.643953	-0.643953	-0.643953	2.05292	1.26664	2.27199
TRINITY_DN405085_c0_g2	-0.593292	-0.593292	-0.593292	-0.593292	-0.0543352	-0.593292	-0.593292	-0.593292	0.0475553	-0.593292	-0.0543352	-0.593292	0.531164	-0.593292	1.26884	-0.593292	-0.0543352	-0.593292	0.623113	1.42927	3.38256
TRINITY_DN127103_c0_g1	-0.488487	-0.488487	-0.488487	-0.488487	-0.488487	-0.488487	-0.488487	-0.488487	-0.488487	-0.488487	-0.488487	-0.488487	0.892841	-0.488487	1.12193	-0.488487	-0.488487	-0.488487	1.0467	1.44741	3.3069
TRINITY_DN24462_c0_g2	-0.468976	-0.468976	-0.468976	-0.468976	-0.468976	-0.468976	-0.468976	-0.468976	-0.468976	-0.468976	-0.468976	-0.468976	-0.468976	0.020519	0.977409	-0.468976	-0.468976	1.02127	0.020519	1.44221	3.55272
TRINITY_DN326620_c0_g1	-0.467603	-0.467603	-0.467603	-0.467603	-0.467603	-0.467603	-0.467603	-0.467603	-0.467603	-0.467603	-0.467603	-0.467603	-0.467603	0.416311	1.68371	-0.467603	-0.467603	-0.467603	0.396352	1.8182	3.16708
TRINITY_DN473691_c0_g1	-0.436939	-0.436939	-0.436939	-0.436939	-0.436939	-0.436939	-0.436939	-0.436939	-0.436939	-0.436939	-0.436939	-0.436939	-0.436939	-0.436939	0.267735	-0.436939	0.62251	-0.436939	1.29433	1.12654	3.67991
TRINITY_DN407751_c0_g1	-0.409246	-0.409246	-0.409246	-0.409246	-0.409246	-0.409246	-0.409246	-0.409246	-0.409246	-0.409246	-0.409246	-0.409246	-0.409246	-0.409246	0.560585	-0.409246	-0.409246	-0.409246	1.20908	1.61356	3.57395
TRINITY_DN122501_c0_g1	-0.398177	-0.398177	-0.398177	-0.398177	-0.398177	-0.398177	-0.398177	-0.398177	-0.398177	-0.398177	-0.398177	-0.398177	-0.398177	-0.398177	0.453656	-0.398177	-0.398177	-0.398177	1.10543	1.53135	3.67858
TRINITY_DN399622_c0_g2	-0.392874	-0.392874	-0.392874	-0.392874	-0.392874	-0.392874	-0.392874	-0.392874	-0.392874	-0.392874	-0.392874	-0.392874	-0.392874	-0.392874	-0.392874	-0.392874	0.239481	-0.392874	0.984563	1.86955	3.58526
TRINITY_DN20021_c0_g1	-0.427585	-0.427585	-0.427585	-0.427585	-0.427585	-0.427585	-0.427585	-0.427585	-0.427585	-0.427585	-0.427585	-0.427585	0.499453	-0.427585	-0.427585	-0.427585	0.47077	-0.427585	0.569552	1.59583	3.70575
TRINITY_DN347387_c0_g1	-0.396008	-0.396008	-0.396008	-0.396008	-0.396008	-0.396008	-0.396008	-0.396008	-0.396008	-0.396008	-0.396008	-0.396008	0.310033	-0.396008	-0.396008	-0.396008	-0.396008	-0.396008	1.45581	1.30279	3.6635
TRINITY_DN450965_c0_g2	-0.433029	-0.433029	-0.433029	-0.433029	-0.433029	-0.433029	-0.433029	-0.433029	-0.433029	-0.433029	0.0273931	0.0761853	0.0761853	-0.433029	-0.433029	-0.433029	-0.433029	0.0273931	0.629373	1.32635	3.89954
TRINITY_DN477901_c0_g1	-0.38535	-0.38535	-0.38535	-0.38535	-0.38535	0.598878	-0.38535	-0.38535	-0.38535	-0.38535	-0.38535	-0.38535	-0.38535	-0.38535	-0.38535	-0.38535	-0.38535	-0.38535	0.525176	1.68498	3.74192
TRINITY_DN438267_c0_g1	-0.392038	0.193664	-0.392038	-0.392038	-0.392038	-0.392038	-0.392038	-0.392038	-0.392038	-0.392038	-0.392038	-0.392038	-0.392038	-0.392038	0.193664	-0.392038	-0.392038	-0.392038	0.64248	1.33499	3.9078
TRINITY_DN389779_c0_g1	-0.318275	-0.318275	-0.318275	-0.318275	-0.318275	-0.318275	-0.318275	-0.318275	-0.318275	-0.318275	-0.318275	-0.318275	-0.318275	-0.318275	-0.318275	-0.318275	-0.318275	-0.318275	0.701908	0.924759	4.10229
TRINITY_DN228204_c0_g1	-0.33624	-0.33624	-0.33624	-0.33624	-0.33624	-0.33624	-0.33624	-0.33624	-0.33624	-0.33624	-0.33624	-0.33624	-0.33624	-0.33624	-0.33624	-0.33624	-0.33624	-0.33624	0.516182	1.67854	3.85759
TRINITY_DN467075_c0_g2	-0.402801	-0.402801	-0.402801	-0.402801	0.228705	-0.402801	-0.402801	-0.402801	-0.402801	-0.402801	-0.402801	-0.402801	-0.402801	-0.402801	-0.402801	0.337345	-0.402801	-0.402801	0.337345	1.82984	3.71158
TRINITY_DN396274_c0_g1	-0.418529	-0.418529	-0.418529	-0.418529	-0.418529	-0.418529	-0.418529	-0.418529	-0.418529	-0.418529	-0.418529	-0.418529	-0.418529	-0.418529	-0.418529	0.856491	0.186015	-0.418529	0.280433	1.70872	3.66481
TRINITY_DN362677_c0_g2	-0.375549	-0.375549	-0.375549	-0.375549	-0.375549	-0.375549	-0.375549	-0.375549	-0.375549	-0.375549	-0.375549	-0.375549	0.259453	-0.375549	-0.375549	-0.375549	-0.375549	-0.375549	0.358626	2.25797	3.50828
TRINITY_DN12331_c0_g1	-0.357188	-0.357188	-0.357188	-0.357188	-0.357188	-0.357188	-0.357188	-0.357188	-0.357188	-0.357188	-0.357188	-0.357188	-0.357188	-0.357188	-0.357188	-0.357188	-0.357188	-0.357188	0.542034	2.74456	3.14279
TRINITY_DN471827_c0_g1	-0.338761	-0.338761	-0.338761	-0.338761	-0.338761	-0.338761	-0.338761	-0.338761	-0.338761	-0.338761	-0.338761	-0.338761	-0.338761	-0.338761	-0.338761	-0.338761	-0.338761	-0.338761	0.202922	2.43802	3.45676
TRINITY_DN412316_c0_g1	-0.351076	-0.351076	-0.351076	-0.351076	-0.351076	-0.351076	-0.351076	-0.351076	-0.351076	-0.351076	-0.351076	-0.351076	-0.351076	-0.351076	0.505892	-0.351076	-0.351076	-0.351076	-0.351076	2.34669	3.46678
TRINITY_DN445610_c0_g2	-0.302958	-0.302958	-0.302958	-0.302958	-0.302958	-0.302958	-0.302958	-0.302958	-0.302958	-0.302958	-0.302958	-0.302958	-0.302958	-0.302958	-0.302958	-0.302958	-0.302958	-0.302958	-0.302958	1.95907	3.79712
TRINITY_DN478939_c0_g2	-0.785333	-0.785333	0.406131	0.567496	-0.785333	-0.0447346	-0.785333	0.672901	-0.785333	-0.785333	-0.785333	-0.785333	-0.785333	-0.0447346	0.724973	0.620411	-0.785333	-0.785333	1.77665	1.55205	2.40752
TRINITY_DN383224_c0_g1	0.0538831	-0.95628	1.92597	-0.95628	-0.95628	-0.267403	-0.95628	-0.201993	-0.603638	-0.95628	-0.33341	-0.95628	0.30101	0.480963	0.827961	0.116461	-0.00924167	-0.95628	1.31909	0.59849	2.48582
TRINITY_DN336607_c0_g1	-0.520722	-0.520722	-0.520722	-0.520722	-0.520722	0.141306	-0.520722	-0.520722	-0.520722	-0.520722	0.31776	-0.520722	0.64995	-0.520722	-0.520722	-0.520722	-0.520722	-0.23543	3.22319	1.35436	1.83897
TRINITY_DN469146_c0_g1	-0.466772	-0.466772	-0.466772	-0.466772	-0.466772	-0.466772	-0.466772	-0.466772	-0.466772	-0.466772	-0.466772	0.106916	0.626352	-0.466772	-0.466772	-0.466772	-0.466772	-0.466772	2.94466	1.53775	2.25267
TRINITY_DN434595_c0_g1	-0.457621	-0.457621	-0.457621	-0.457621	-0.0619615	-0.457621	-0.457621	-0.457621	-0.457621	-0.457621	-0.457621	-0.457621	0.904441	-0.457621	-0.457621	-0.457621	-0.457621	-0.457621	3.02328	1.1303	2.32587
TRINITY_DN451448_c0_g1	-0.440267	-0.440267	-0.440267	-0.440267	-0.440267	-0.440267	-0.440267	-0.440267	-0.440267	-0.440267	-0.440267	-0.440267	1.16766	-0.440267	-0.440267	-0.440267	-0.440267	-0.440267	3.16314	1.15093	2.00281
TRINITY_DN457133_c1_g1	-0.255451	-0.658835	-0.658835	-0.658835	-0.302719	-0.255451	-0.658835	0.156806	-0.658835	-0.658835	-0.658835	-0.658835	1.08563	-0.658835	0.496981	-0.255451	-0.302719	-0.658835	2.86004	1.64011	1.72056
TRINITY_DN478803_c1_g2	-0.523655	-0.523655	-0.523655	-0.523655	-0.523655	0.0615023	-0.523655	-0.523655	-0.523655	-0.523655	-0.523655	-0.523655	0.484562	0.091337	0.120922	-0.523655	-0.523655	-0.523655	3.16659	1.89136	1.5149
TRINITY_DN478215_c0_g1	-0.436781	-0.436781	-0.436781	-0.436781	-0.436781	-0.436781	-0.436781	-0.436781	-0.436781	-0.436781	-0.436781	-0.436781	1.12221	-0.436781	-0.436781	-0.436781	-0.436781	-0.436781	3.31035	1.67072	1.322
TRINITY_DN407259_c0_g1	-0.432381	-0.432381	-0.432381	-0.432381	-0.432381	-0.432381	-0.432381	-0.432381	-0.432381	-0.432381	-0.432381	-0.432381	0.949177	-0.432381	-0.432381	-0.432381	-0.432381	-0.432381	3.24714	2.02574	1.12842
TRINITY_DN454281_c0_g1	-0.548343	-0.548343	-0.548343	-0.548343	-0.548343	-0.548343	-0.548343	-0.548343	-0.548343	-0.548343	-0.548343	-0.548343	0.893642	0.477877	-0.548343	-0.548343	0.423031	-0.548343	2.53518	1.58053	2.31488
TRINITY_DN445040_c0_g1	-0.520742	-0.520742	-0.520742	-0.520742	-0.520742	-0.520742	-0.520742	-0.520742	-0.520742	-0.520742	-0.520742	-0.520742	1.01402	0.128867	-0.520742	-0.520742	0.525394	-0.520742	3.02856	1.01402	2.10026
TRINITY_DN444271_c0_g1	-0.553201	-0.553201	-0.553201	-0.553201	-0.553201	-0.553201	-0.553201	-0.553201	-0.553201	-0.172043	-0.553201	-0.553201	0.526363	0.647774	-0.553201	-0.213901	-0.553201	0.00786919	3.0547	1.25953	2.08131
TRINITY_DN455598_c0_g1	-0.461946	-0.461946	-0.461946	-0.461946	-0.461946	-0.461946	-0.461946	-0.461946	-0.461946	-0.461946	-0.461946	-0.461946	0.27348	-0.0133516	-0.461946	-0.461946	-0.461946	-0.101525	3.16413	1.48796	2.11851
TRINITY_DN399687_c0_g1	-0.68108	-0.68108	-0.68108	-0.68108	-0.68108	-0.68108	-0.68108	-0.68108	-0.68108	-0.192224	0.0813782	-0.68108	1.39403	0.636095	0.274958	-0.68108	0.429413	-0.68108	2.80399	1.09761	1.64771
TRINITY_DN418090_c0_g1	-0.507334	-0.507334	-0.507334	-0.507334	-0.507334	-0.507334	-0.507334	-0.507334	-0.507334	-0.507334	-0.507334	-0.507334	0.903478	0.391277	0.435164	-0.507334	-0.507334	-0.507334	3.41887	0.868017	1.5932
TRINITY_DN377544_c0_g1	-0.786813	-0.786813	-0.786813	-0.786813	-0.128678	-0.50253	-0.786813	-0.786813	-0.786813	-0.786813	0.0572198	-0.525028	0.484527	0.021126	0.83643	-0.786813	0.263512	0.544255	2.48832	1.53167	2.01049
TRINITY_DN470923_c0_g1	-0.703243	-0.703243	-0.703243	-0.703243	-0.703243	-0.0321056	-0.703243	-0.703243	-0.0525615	-0.703243	-0.703243	-0.703243	0.236905	-0.0525615	-0.0122102	-0.703243	0.228903	1.22592	2.32097	1.76721	2.1052
TRINITY_DN460927_c0_g1	-0.717909	-0.717909	-0.717909	0.177331	0.073425	-0.717909	-0.161456	-0.717909	-0.717909	-0.717909	-0.717909	-0.717909	1.43483	-0.717909	0.233354	-0.717909	0.0963623	0.561377	2.70825	0.816984	1.95654
TRINITY_DN378731_c0_g1	-0.692762	-0.692762	-0.692762	-0.692762	-0.692762	-0.692762	-0.692762	-0.692762	-0.692762	-0.364197	-0.692762	-0.409795	1.73911	0.192631	0.506044	-0.692762	0.272901	0.467956	2.6245	0.764611	1.82661
TRINITY_DN410133_c0_g2	-0.573918	-0.573918	-0.573918	-0.573918	-0.573918	-0.573918	-0.573918	-0.573918	-0.573918	-0.573918	-0.573918	-0.573918	1.2542	-0.573918	-0.573918	-0.573918	0.663972	0.628843	2.39261	2.14608	1.52306
TRINITY_DN440340_c0_g1	-0.553402	-0.553402	-0.553402	-0.553402	-0.553402	-0.553402	-0.553402	-0.553402	-0.553402	-0.553402	-0.553402	-0.553402	1.44435	-0.553402	-0.553402	-0.553402	0.114111	0.516548	2.35059	1.88569	1.98975
TRINITY_DN376066_c0_g1	-0.617641	-0.617641	-0.617641	-0.283282	-0.617641	-0.617641	-0.263945	-0.617641	-0.617641	-0.617641	-0.617641	-0.617641	0.630146	-0.263945	0.0584317	-0.617641	0.384143	-0.0791861	2.3839	1.66128	2.56651
TRINITY_DN241670_c0_g1	-0.537952	-0.537952	-0.537952	-0.537952	-0.113753	-0.537952	-0.537952	-0.537952	-0.537952	-0.537952	-0.537952	-0.537952	0.741526	-0.537952	-0.537952	-0.537952	-0.09535	0.454079	2.77994	1.46104	2.30385
TRINITY_DN437044_c0_g1	-0.271378	-0.657282	-0.657282	-0.271378	-0.657282	-0.271378	-0.657282	-0.657282	-0.657282	-0.657282	-0.657282	-0.657282	0.720666	-0.261888	-0.243115	-0.657282	0.536314	0.338939	2.89587	1.35174	2.04842
TRINITY_DN477459_c0_g1	-0.727807	0.905246	-0.727807	-0.727807	-0.727807	-0.727807	-0.727807	-0.727807	-0.727807	-0.727807	-0.231793	-0.727807	1.13554	-0.727807	-0.727807	0.370647	0.663227	0.217314	1.68105	1.8221	2.17036
TRINITY_DN436184_c0_g2	-0.553794	-0.553794	-0.553794	-0.553794	-0.553794	-0.553794	-0.553794	-0.553794	-0.553794	-0.553794	-0.553794	-0.553794	1.44144	-0.553794	-0.553794	-0.553794	0.905873	0.257018	2.66322	0.91814	2.12122
TRINITY_DN262530_c0_g1	-0.559758	-0.559758	-0.559758	-0.559758	-0.559758	-0.559758	-0.559758	-0.559758	-0.559758	-0.559758	-0.559758	-0.559758	1.68482	-0.559758	-0.559758	-0.559758	1.59075	-0.0476657	2.26967	0.912849	1.98595
TRINITY_DN373413_c0_g1	-0.560702	-0.560702	-0.560702	-0.560702	-0.560702	-0.560702	-0.560702	-0.560702	-0.560702	-0.560702	-0.560702	-0.560702	0.715201	-0.560702	-0.560702	-0.560702	1.76451	0.103355	2.25517	1.48445	2.08785
TRINITY_DN35666_c0_g2	-0.588635	-0.588635	-0.588635	-0.588635	-0.588635	-0.588635	-0.588635	-0.588635	-0.588635	-0.588635	-0.588635	-0.588635	0.895723	-0.588635	-0.588635	-0.0153778	1.25818	0.341066	2.36943	0.895723	2.49614
TRINITY_DN376248_c0_g1	-0.660175	-0.660175	-0.660175	-0.0163375	-0.660175	-0.660175	-0.660175	-0.660175	-0.660175	-0.660175	-0.660175	0.948349	1.68099	-0.660175	0.0663831	-0.660175	0.427691	-0.660175	2.19682	1.30631	1.97206
TRINITY_DN475645_c0_g1	-0.560191	-0.560191	-0.560191	-0.560191	-0.560191	-0.560191	-0.560191	-0.560191	-0.560191	-0.560191	-0.560191	-0.560191	1.19261	-0.560191	-0.560191	0.603601	-0.560191	0.261573	2.1557	2.18191	2.00748
TRINITY_DN477749_c0_g1	-0.517913	-0.517913	-0.517913	-0.517913	-0.517913	-0.517913	-0.517913	-0.517913	-0.517913	-0.517913	-0.517913	-0.517913	1.77276	-0.517913	-0.517913	0.739926	-0.517913	-0.517913	1.71023	1.38514	2.67854
TRINITY_DN373524_c0_g1	-0.567014	-0.567014	-0.567014	-0.567014	-0.567014	-0.567014	-0.567014	-0.567014	-0.567014	-0.567014	-0.567014	-0.567014	1.52855	0.506495	-0.567014	0.486089	-0.567014	-0.567014	2.34294	1.48157	2.15956
TRINITY_DN463323_c0_g1	-0.629219	-0.629219	-0.629219	-0.629219	-0.629219	-0.629219	-0.629219	-0.629219	-0.629219	-0.629219	-0.629219	-0.629219	1.28508	0.44523	-0.629219	0.737482	-0.0407039	-0.0706319	2.80736	1.39989	1.61615
TRINITY_DN13670_c0_g1	-0.494231	-0.494231	-0.494231	-0.494231	-0.494231	-0.494231	-0.494231	-0.494231	-0.494231	-0.494231	-0.494231	-0.494231	1.9695	-0.494231	-0.494231	0.154123	-0.494231	-0.494231	2.64391	1.93649	1.20368
TRINITY_DN360061_c0_g1	-0.492121	-0.492121	-0.492121	-0.492121	-0.492121	-0.492121	-0.492121	-0.492121	-0.492121	-0.492121	-0.492121	-0.492121	1.58363	-0.492121	-0.492121	-0.492121	-0.492121	0.0948288	2.78346	1.56534	1.84668
TRINITY_DN413910_c0_g1	-0.602725	-0.602725	-0.602725	-0.602725	-0.602725	-0.602725	-0.602725	-0.602725	-0.602725	-0.602725	-0.602725	-0.602725	1.69033	-0.141042	0.26089	-0.167975	-0.222549	-0.250199	2.4405	1.67541	1.94732
TRINITY_DN292532_c0_g1	0.214025	-0.624949	-0.624949	-0.624949	-0.624949	-0.624949	-0.624949	-0.624949	-0.624949	-0.624949	-0.624949	-0.624949	0.135123	0.749883	-0.624949	-0.624949	0.114781	0.567165	2.16393	2.61177	1.56766
TRINITY_DN354393_c0_g1	-0.631933	-0.631933	-0.631933	-0.631933	-0.631933	-0.631933	-0.631933	-0.631933	-0.631933	-0.631933	-0.631933	-0.631933	0.252803	1.16146	-0.236981	-0.268258	0.216462	0.391617	2.91259	1.65167	1.50184
TRINITY_DN408663_c0_g1	-0.53606	-0.53606	-0.53606	-0.53606	-0.53606	-0.53606	-0.53606	-0.53606	-0.53606	-0.53606	-0.53606	-0.53606	0.897144	0.443062	-0.53606	-0.53606	-0.53606	0.32712	2.87768	2.05596	1.43992
TRINITY_DN448969_c0_g1	-0.672339	-0.672339	-0.216522	-0.167313	-0.672339	-0.53069	-0.672339	-0.672339	-0.672339	-0.672339	-0.558473	-0.291935	0.133689	0.241628	-0.53069	-0.53069	0.0893636	0.673986	2.92294	2.18971	1.28137
TRINITY_DN474743_c0_g1	-0.536251	-0.536251	-0.536251	-0.536251	-0.0159374	-0.536251	-0.536251	-0.536251	-0.536251	-0.536251	-0.536251	-0.536251	-0.536251	0.655429	-0.536251	0.0730963	-0.0159374	-0.536251	2.3386	2.42193	2.05033
TRINITY_DN306133_c0_g2	-0.437545	-0.437545	-0.437545	-0.437545	-0.437545	-0.437545	-0.437545	-0.437545	-0.437545	-0.437545	-0.437545	-0.437545	-0.437545	0.447969	-0.437545	-0.437545	-0.437545	-0.437545	2.40135	2.64738	1.94156
TRINITY_DN284106_c0_g2	-0.504968	-0.504968	-0.504968	-0.504968	-0.504968	-0.504968	-0.504968	-0.504968	-0.504968	-0.504968	-0.504968	-0.504968	-0.504968	0.560492	0.243612	-0.148072	-0.20613	-0.504968	3.12915	1.9785	1.51201
TRINITY_DN105216_c0_g1	-0.423792	-0.423792	-0.423792	-0.423792	-0.423792	-0.423792	-0.423792	-0.423792	-0.423792	-0.423792	-0.423792	-0.423792	-0.423792	0.454446	-0.423792	-0.423792	-0.423792	-0.423792	2.89751	2.60589	1.24663
TRINITY_DN338739_c0_g1	-0.482862	-0.482862	-0.131772	-0.482862	-0.131772	-0.482862	-0.482862	-0.482862	-0.482862	-0.482862	-0.482862	-0.482862	-0.482862	0.331853	-0.0356738	-0.482862	-0.482862	-0.482862	3.13986	2.17825	1.40932
TRINITY_DN477296_c0_g1	-0.639207	-0.639207	-0.639207	-0.639207	-0.639207	-0.639207	-0.639207	0.25265	-0.639207	-0.639207	-0.639207	-0.639207	-0.362372	0.25265	0.276895	-0.053522	-0.639207	0.870621	2.50354	2.03641	1.89361
TRINITY_DN293022_c0_g1	-0.64674	-0.64674	-0.40687	-0.64674	-0.64674	-0.64674	-0.64674	-0.64674	-0.64674	-0.64674	-0.64674	-0.64674	-0.162553	0.830228	0.591013	0.309619	-0.40687	-0.0932519	2.14867	2.2488	2.05536
TRINITY_DN448133_c0_g1	-0.569591	-0.0110015	-0.569591	-0.569591	-0.569591	-0.569591	-0.569591	-0.569591	-0.569591	-0.569591	-0.569591	-0.303269	-0.569591	0.206327	0.227664	0.173809	-0.569591	-0.332516	2.31904	2.16046	2.39458
TRINITY_DN441726_c0_g3	-0.511917	-0.511917	-0.511917	0.295519	-0.511917	-0.511917	-0.511917	-0.511917	-0.511917	-0.511917	-0.511917	-0.511917	-0.511917	1.47308	-0.511917	-0.511917	-0.121038	-0.511917	2.62121	0.959208	2.45078
TRINITY_DN376986_c0_g1	-0.571793	-0.571793	-0.571793	-0.571793	-0.571793	-0.0179932	-0.571793	0.0120265	-0.571793	-0.571793	-0.571793	-0.571793	-0.571793	0.974065	-0.571793	-0.571793	0.738824	-0.571793	2.78499	1.76571	1.74748
TRINITY_DN476283_c0_g1	-0.533358	-0.533358	-0.533358	-0.533358	-0.533358	-0.533358	-0.533358	-0.533358	-0.533358	-0.533358	-0.533358	-0.533358	-0.202445	0.408253	-0.533358	-0.533358	0.273747	0.250327	2.79278	1.7559	2.18846
TRINITY_DN472914_c0_g1	-0.485058	-0.485058	-0.485058	-0.485058	-0.485058	-0.485058	-0.485058	-0.485058	-0.485058	-0.485058	-0.485058	-0.485058	-0.485058	0.440213	-0.485058	-0.485058	0.638215	-0.485058	2.87839	1.66372	2.1404
TRINITY_DN399936_c0_g1	-0.712436	-0.712436	-0.712436	0.305093	-0.413618	0.319792	-0.712436	-0.055736	-0.712436	-0.712436	-0.712436	-0.712436	0.774307	0.334309	-0.712436	-0.712436	0.0530571	-0.413618	2.22872	1.39017	2.6019
TRINITY_DN459805_c0_g1	-0.521267	-0.521267	-0.521267	-0.521267	-0.521267	-0.521267	-0.521267	-0.521267	-0.521267	-0.521267	-0.521267	-0.521267	0.52071	0.66183	-0.521267	0.0751559	-0.521267	-0.521267	1.56269	2.129	2.86963
TRINITY_DN430928_c0_g2	-0.512191	-0.512191	-0.512191	-0.512191	-0.512191	-0.512191	-0.512191	-0.512191	-0.512191	-0.512191	-0.512191	-0.512191	-0.00676684	1.08265	-0.512191	0.0366692	-0.512191	-0.512191	2.22567	1.67241	2.67223
TRINITY_DN449575_c0_g1	-0.44853	-0.44853	-0.44853	-0.44853	-0.44853	-0.44853	-0.44853	-0.44853	-0.44853	-0.44853	-0.44853	-0.44853	-0.44853	-0.44853	0.298621	-0.44853	-0.44853	-0.178469	2.33713	2.53644	2.18275
TRINITY_DN384093_c0_g1	-0.42385	-0.42385	-0.42385	-0.42385	-0.42385	-0.42385	-0.42385	-0.42385	-0.42385	-0.42385	-0.42385	-0.42385	-0.42385	-0.42385	0.0929968	-0.42385	-0.42385	-0.42385	2.15432	2.43081	2.52733
TRINITY_DN410776_c0_g1	-0.470434	-0.470434	-0.470434	-0.470434	-0.470434	-0.470434	-0.470434	-0.470434	-0.470434	-0.470434	-0.470434	-0.470434	-0.470434	-0.470434	0.337823	-0.470434	0.204916	-0.470434	2.29936	2.48729	2.19756
TRINITY_DN373654_c0_g1	-0.489214	-0.489214	-0.489214	-0.489214	-0.489214	-0.489214	-0.489214	-0.489214	-0.489214	-0.489214	-0.489214	-0.489214	-0.489214	-0.489214	0.600434	-0.489214	0.381994	-0.489214	2.4564	2.17849	2.2101
TRINITY_DN441788_c0_g1	-0.483346	-0.483346	-0.483346	-0.483346	-0.483346	-0.483346	-0.483346	-0.483346	-0.483346	-0.483346	-0.483346	-0.483346	-0.272957	-0.483346	0.231161	-0.250661	0.138323	-0.483346	2.03031	2.91325	1.97742
TRINITY_DN440810_c0_g1	-0.476326	-0.476326	-0.476326	-0.476326	-0.476326	-0.476326	-0.476326	-0.476326	-0.476326	-0.476326	-0.476326	-0.476326	-0.476326	-0.112405	0.554713	-0.476326	-0.182468	-0.476326	2.44644	2.67061	1.76801
TRINITY_DN475390_c0_g1	-0.561586	-0.561586	-0.561586	-0.561586	-0.561586	-0.561586	-0.301276	-0.561586	-0.561586	-0.561586	-0.561586	-0.561586	-0.351391	-0.561586	0.704959	0.453224	-0.156223	-0.351391	2.20129	2.26024	2.27961
TRINITY_DN467355_c0_g1	-0.527674	-0.527674	-0.527674	-0.527674	-0.527674	-0.527674	-0.527674	-0.527674	-0.527674	-0.527674	-0.527674	-0.527674	-0.527674	-0.527674	0.202735	0.149939	0.0691133	0.0417218	2.36513	2.43207	2.12672
TRINITY_DN428771_c0_g1	-0.528824	-0.528824	-0.528824	-0.528824	-0.528824	-0.528824	-0.528824	-0.528824	-0.528824	-0.528824	-0.528824	-0.528824	-0.528824	-0.19993	0.106615	0.070411	0.212002	-0.262134	2.40575	2.48552	2.05648
TRINITY_DN301124_c0_g1	-0.494437	-0.494437	-0.494437	-0.494437	-0.494437	-0.494437	-0.494437	-0.494437	-0.494437	-0.494437	-0.494437	-0.494437	-0.494437	-0.494437	0.501369	0.061208	0.0141805	-0.494437	2.80156	2.21311	1.82513
TRINITY_DN476324_c0_g1	-0.452882	-0.452882	-0.452882	-0.452882	-0.452882	-0.452882	-0.452882	-0.452882	-0.452882	-0.452882	-0.452882	-0.452882	-0.452882	-0.452882	0.175019	0.129351	-0.452882	-0.452882	2.76292	2.48056	1.69827
TRINITY_DN477967_c0_g2	-0.521498	-0.521498	-0.521498	-0.521498	-0.521498	-0.521498	-0.521498	-0.521498	-0.521498	-0.521498	-0.521498	-0.521498	-0.170865	-0.521498	0.28757	-0.521498	0.151934	0.186269	2.79599	1.98152	2.06855
TRINITY_DN477265_c0_g1	-0.554403	-0.554403	-0.554403	-0.554403	-0.554403	-0.554403	-0.554403	-0.554403	-0.554403	-0.554403	-0.554403	-0.554403	0.275915	-0.554403	0.413622	-0.554403	0.588134	-0.151498	2.73011	1.92546	1.97989
TRINITY_DN349497_c0_g1	-0.607253	-0.607253	-0.607253	-0.607253	-0.372264	-0.112448	-0.607253	-0.607253	-0.607253	-0.607253	-0.607253	-0.607253	-0.143963	-0.607253	-0.0742006	-0.33414	0.622079	0.382152	2.28817	1.9906	2.4338
TRINITY_DN372367_c0_g1	-0.595205	-0.595205	-0.595205	-0.595205	-0.595205	-0.595205	-0.595205	-0.595205	-0.595205	-0.595205	-0.595205	-0.595205	-0.265301	-0.595205	0.437053	0.0464329	0.484038	0.484038	2.37567	1.70043	2.47529
TRINITY_DN414025_c0_g1	-0.499568	-0.499568	-0.499568	-0.499568	-0.499568	-0.499568	-0.499568	-0.499568	-0.499568	-0.499568	-0.499568	-0.499568	-0.499568	-0.499568	0.52896	-0.499568	0.860632	-0.499568	2.16449	1.74566	2.69334
TRINITY_DN453072_c0_g1	-0.489704	-0.489704	-0.489704	-0.489704	-0.489704	-0.489704	-0.489704	-0.489704	-0.489704	-0.489704	-0.489704	-0.489704	-0.489704	-0.489704	0.317531	-0.489704	0.706432	-0.489704	2.0908	2.20184	2.51866
TRINITY_DN379407_c0_g1	-0.281417	-0.721946	-0.721946	-0.721946	-0.507502	-0.274668	-0.721946	-0.248106	-0.721946	-0.721946	-0.721946	-0.721946	-0.148184	-0.0902979	0.527303	0.0317119	0.84299	-0.507502	2.42689	1.70887	2.29548
TRINITY_DN479727_c0_g1	-0.558252	-0.558252	-0.558252	-0.558252	-0.558252	-0.558252	-0.558252	-0.558252	-0.558252	-0.558252	-0.558252	-0.558252	-0.558252	-0.558252	0.803671	0.281905	0.959658	-0.558252	2.32848	1.64164	2.35843
TRINITY_DN449559_c0_g1	-0.589133	-0.589133	-0.589133	0.690454	-0.589133	-0.589133	-0.589133	-0.589133	-0.589133	-0.0974518	-0.589133	-0.589133	-0.589133	-0.589133	0.535852	-0.589133	0.773338	-0.589133	2.47099	2.21762	1.65706
TRINITY_DN383427_c0_g1	-0.562235	-0.562235	-0.562235	-0.0207732	-0.562235	-0.562235	-0.562235	-0.562235	-0.562235	-0.562235	-0.562235	-0.562235	-0.562235	-0.562235	-0.562235	-0.0207732	1.06006	0.30974	1.9482	2.2641	2.33074
TRINITY_DN34326_c0_g1	-0.544807	-0.544807	-0.544807	0.361238	-0.544807	-0.544807	-0.544807	-0.544807	-0.544807	-0.544807	-0.544807	-0.544807	-0.544807	-0.544807	-0.544807	-0.544807	0.665542	0.628553	2.22254	1.68918	2.60504
TRINITY_DN261509_c0_g1	0.189431	-0.457612	-0.457612	-0.457612	-0.457612	-0.457612	-0.457612	-0.457612	-0.457612	-0.457612	-0.457612	-0.457612	-0.457612	-0.457612	-0.457612	-0.457612	0.0766983	-0.457612	2.25961	2.41759	2.37847
TRINITY_DN374126_c0_g2	-0.437842	-0.437842	-0.437842	-0.437842	-0.437842	-0.437842	-0.437842	-0.437842	-0.437842	-0.437842	-0.437842	-0.437842	-0.437842	-0.437842	-0.437842	-0.437842	0.421748	-0.437842	2.2988	2.61273	2.11004
TRINITY_DN472880_c0_g1	-0.446182	-0.446182	-0.446182	-0.446182	-0.446182	-0.446182	-0.446182	-0.446182	-0.446182	-0.446182	-0.446182	-0.446182	-0.446182	-0.446182	-0.446182	-0.446182	0.615124	-0.446182	2.15244	2.40585	2.41168
TRINITY_DN468922_c0_g1	-0.450019	-0.450019	-0.450019	-0.450019	-0.450019	-0.450019	-0.450019	-0.450019	-0.450019	-0.450019	-0.450019	-0.450019	-0.450019	-0.450019	-0.450019	-0.450019	0.724304	-0.450019	2.35623	2.42499	2.1448
TRINITY_DN426632_c0_g1	-0.479046	-0.479046	-0.479046	-0.479046	-0.479046	-0.479046	-0.479046	0.0557084	-0.479046	-0.479046	-0.479046	-0.479046	-0.479046	-0.479046	-0.479046	-0.479046	0.745708	-0.479046	2.3296	2.08699	2.44673
TRINITY_DN447480_c0_g1	-0.43525	-0.43525	-0.43525	-0.43525	-0.43525	-0.43525	-0.43525	-0.43525	-0.43525	-0.43525	-0.43525	-0.43525	-0.43525	-0.43525	-0.43525	-0.43525	0.357366	-0.43525	2.504	2.06217	2.47572
TRINITY_DN329279_c0_g1	-0.43303	-0.43303	-0.43303	-0.43303	-0.43303	-0.43303	-0.43303	-0.43303	-0.43303	-0.43303	-0.43303	-0.43303	-0.43303	-0.43303	-0.43303	-0.43303	0.33079	-0.43303	2.10886	2.19334	2.72851
TRINITY_DN117810_c0_g1	-0.551212	-0.551212	-0.551212	0.18147	0.105798	-0.551212	-0.551212	-0.551212	-0.551212	-0.551212	-0.551212	-0.551212	-0.551212	-0.551212	-0.551212	-0.551212	0.711188	0.105798	2.81664	1.74533	2.05074
TRINITY_DN377933_c0_g1	-0.582757	-0.582757	-0.582757	-0.582757	0.220208	-0.582757	-0.582757	-0.582757	-0.582757	-0.582757	-0.582757	-0.582757	-0.582757	-0.582757	-0.0426518	-0.0800444	1.1062	-0.156674	2.31807	1.9612	2.24954
TRINITY_DN300197_c0_g1	-0.477112	-0.477112	-0.477112	-0.477112	-0.477112	-0.477112	-0.477112	-0.477112	-0.477112	-0.477112	-0.477112	-0.477112	-0.477112	-0.117586	-0.477112	-0.477112	0.991685	-0.477112	2.54695	2.10637	2.10637
TRINITY_DN320091_c0_g1	-0.460482	-0.460482	-0.460482	-0.460482	-0.460482	-0.460482	-0.460482	-0.460482	-0.460482	-0.460482	-0.460482	-0.460482	-0.460482	-0.460482	-0.460482	-0.460482	1.24387	-0.460482	2.53145	1.68959	2.36328
TRINITY_DN462346_c0_g1	-0.457856	-0.457856	-0.457856	-0.457856	-0.457856	-0.457856	-0.457856	-0.457856	-0.457856	-0.457856	-0.457856	-0.457856	-0.457856	-0.457856	-0.457856	-0.457856	1.21832	-0.457856	2.78595	1.73325	2.04603
TRINITY_DN461632_c0_g1	0.727749	-0.649424	-0.649424	-0.649424	-0.649424	-0.649424	0.835051	-0.649424	-0.649424	-0.649424	-0.649424	-0.649424	0.0448371	-0.649424	-0.649424	0.104502	0.56348	-0.649424	2.43559	1.68334	2.04796
TRINITY_DN427736_c0_g1	1.09757	-0.455294	-0.455294	-0.455294	-0.455294	-0.455294	-0.455294	-0.455294	-0.455294	-0.455294	-0.455294	-0.455294	-0.455294	-0.455294	-0.455294	-0.455294	-0.455294	-0.455294	2.47171	1.60338	2.56733
TRINITY_DN475564_c0_g2	0.785504	-0.474766	0.113298	-0.474766	-0.474766	-0.474766	-0.474766	-0.474766	-0.474766	-0.474766	-0.474766	-0.474766	-0.474766	-0.474766	-0.474766	-0.474766	-0.474766	-0.474766	2.85087	1.57824	2.26835
TRINITY_DN477203_c0_g1	-0.587875	-0.587875	-0.587875	-0.587875	-0.587875	-0.587875	-0.587875	-0.142366	-0.587875	-0.587875	-0.587875	-0.587875	-0.0370984	-0.587875	-0.343355	0.0132518	0.775591	0.31978	2.834	1.38591	2.24878
TRINITY_DN127774_c0_g1	-0.580337	-0.580337	-0.580337	-0.580337	-0.580337	-0.580337	-0.580337	-0.0843909	-0.580337	-0.580337	-0.580337	-0.580337	-0.161555	-0.109892	-0.580337	-0.109892	0.790286	0.159352	3.06001	1.57059	1.84953
TRINITY_DN401210_c0_g1	-0.199825	-0.579259	-0.579259	-0.579259	-0.579259	-0.579259	-0.579259	-0.176799	-0.579259	-0.579259	-0.579259	-0.579259	-0.579259	-0.579259	-0.176799	0.421527	0.352047	-0.0207824	2.69493	1.83156	2.22526
TRINITY_DN430244_c0_g1	-0.348169	-0.70761	-0.70761	-0.70761	-0.70761	-0.0253482	-0.70761	0.000127214	-0.70761	-0.70761	-0.405318	-0.376615	-0.376615	-0.319976	-0.70761	0.535817	0.6204	-0.129347	2.74495	1.64557	2.09541
TRINITY_DN481525_c0_g1	-0.61043	-0.61043	-0.61043	-0.256983	-0.61043	-0.61043	-0.61043	-0.61043	-0.61043	-0.61043	-0.61043	-0.61043	-0.256983	-0.61043	-0.188316	0.526943	0.710351	0.33877	2.70326	2.13105	1.61706
TRINITY_DN478342_c0_g1	-0.571142	-0.571142	-0.571142	-0.571142	-0.571142	-0.571142	-0.571142	-0.571142	-0.571142	-0.0779314	-0.571142	-0.571142	0.208091	-0.571142	-0.0779314	0.641229	0.177363	-0.571142	2.96719	1.90386	1.68297
TRINITY_DN417336_c0_g1	-0.584505	-0.584505	-0.584505	-0.584505	-0.409137	-0.584505	-0.584505	-0.584505	-0.584505	-0.584505	-0.584505	-0.584505	-0.233358	-0.584505	0.14134	0.336491	0.609341	-0.115187	2.63453	1.92892	2.12113
TRINITY_DN379314_c0_g1	-0.660302	-0.511895	-0.660302	-0.511895	-0.421547	-0.511895	-0.660302	-0.660302	-0.660302	-0.660302	-0.535491	-0.660302	0.234231	-0.511895	-0.0124845	0.555225	0.329859	-0.0448201	2.67929	1.60037	2.28506
TRINITY_DN401738_c0_g1	-0.490706	-0.490706	-0.490706	-0.490706	-0.490706	-0.490706	-0.490706	-0.490706	-0.490706	-0.490706	-0.490706	-0.490706	-0.108337	-0.490706	-0.490706	0.281122	-0.149231	0.167831	3.10738	2.26278	1.30834
TRINITY_DN332752_c0_g1	-0.470038	-0.470038	-0.470038	-0.470038	-0.470038	-0.470038	-0.470038	-0.470038	-0.470038	-0.470038	-0.470038	-0.470038	0.0707007	-0.470038	-0.470038	0.104199	-0.470038	0.0369101	3.02838	2.25025	1.56014
TRINITY_DN445226_c0_g1	-0.507662	-0.507662	-0.507662	-0.507662	-0.507662	-0.507662	-0.507662	-0.507662	-0.507662	-0.507662	-0.507662	-0.507662	0.228854	-0.507662	0.0988282	-0.21851	0.18589	-0.265547	3.29088	1.97737	1.30184
TRINITY_DN372701_c0_g1	-0.492441	-0.492441	-0.492441	-0.492441	-0.492441	-0.492441	-0.14409	-0.492441	-0.492441	-0.492441	-0.200757	-0.492441	0.131458	-0.492441	-0.492441	-0.14409	0.0773547	-0.492441	3.28151	2.01075	1.3896
TRINITY_DN406386_c0_g1	-0.470724	-0.470724	-0.470724	-0.470724	-0.470724	0.0721789	-0.470724	-0.470724	-0.470724	-0.470724	-0.470724	-0.470724	-0.470724	-0.470724	-0.470724	0.123728	0.0201587	-0.470724	3.06419	2.13485	1.64577
TRINITY_DN427497_c0_g1	-0.416583	-0.416583	-0.416583	-0.416583	-0.416583	0.173172	-0.416583	-0.416583	-0.416583	-0.416583	-0.416583	-0.416583	-0.416583	-0.416583	-0.416583	-0.416583	-0.416583	-0.416583	3.16296	1.87884	1.86694
TRINITY_DN392296_c0_g1	-0.493552	-0.493552	-0.493552	-0.493552	-0.493552	0.29266	-0.493552	-0.493552	-0.493552	-0.493552	-0.493552	-0.493552	-0.493552	-0.493552	0.340835	-0.493552	0.210044	-0.493552	3.23901	1.87874	1.44199
TRINITY_DN478378_c0_g1	-0.501272	-0.501272	-0.501272	-0.501272	0.103224	-0.128538	-0.501272	-0.501272	-0.501272	-0.501272	-0.501272	-0.501272	-0.501272	-0.501272	0.287303	-0.128538	-0.168401	-0.501272	3.40964	1.66467	1.47718
TRINITY_DN458245_c0_g1	-0.481077	-0.481077	-0.481077	-0.481077	-0.481077	-0.481077	-0.481077	-0.481077	-0.481077	0.290327	-0.481077	-0.481077	-0.481077	-0.481077	-0.0953748	-0.481077	0.154287	-0.481077	2.83642	1.66627	2.36422
TRINITY_DN350068_c0_g1	-0.466	-0.466	-0.466	-0.466	-0.466	-0.466	-0.466	-0.466	-0.466	0.102539	-0.466	-0.466	-0.130344	-0.466	-0.466	-0.466	0.146836	-0.466	2.71123	1.49203	2.66771
TRINITY_DN326248_c0_g1	-0.531298	-0.531298	-0.531298	-0.191223	-0.531298	-0.531298	-0.531298	-0.531298	-0.531298	-0.531298	-0.531298	-0.531298	0.0502882	-0.531298	-0.170156	-0.531298	0.487526	0.0116645	2.95481	1.55804	2.20593
TRINITY_DN245000_c0_g1	-0.523007	-0.523007	-0.523007	-0.199427	-0.523007	-0.523007	-0.523007	-0.523007	-0.523007	-0.523007	-0.523007	-0.523007	-0.368736	-0.1761	-0.152977	-0.199427	0.151176	-0.107329	3.16051	1.65906	1.98633
TRINITY_DN159606_c0_g2	-0.450372	-0.450372	-0.450372	-0.450372	-0.450372	-0.450372	-0.450372	-0.450372	-0.450372	-0.450372	-0.450372	-0.450372	0.151867	-0.450372	-0.450372	-0.291228	0.255473	-0.450372	3.33204	1.32792	1.97951
TRINITY_DN405850_c0_g2	-0.411944	-0.411944	-0.411944	-0.411944	-0.411944	-0.411944	-0.411944	-0.411944	-0.411944	-0.411944	-0.411944	-0.411944	-0.411944	-0.411944	-0.411944	-0.302038	0.0752471	-0.411944	3.11214	1.28886	2.41689
TRINITY_DN446368_c0_g1	-0.419512	-0.419512	-0.419512	-0.419512	-0.419512	-0.419512	-0.419512	-0.419512	-0.419512	-0.419512	-0.419512	-0.419512	-0.419512	-0.419512	-0.419512	-0.419512	0.569092	-0.419512	3.15333	1.02302	2.38627
TRINITY_DN478503_c0_g2	-0.52292	-0.52292	-0.52292	-0.52292	-0.0719705	-0.52292	-0.52292	-0.52292	-0.52292	-0.52292	0.329819	-0.52292	-0.52292	0.0247091	-0.52292	-0.52292	0.358987	-0.52292	2.45276	1.41319	2.8134
TRINITY_DN411138_c0_g1	-0.29945	-0.543544	-0.543544	-0.543544	-0.543544	-0.543544	-0.543544	-0.543544	-0.543544	-0.543544	-0.543544	-0.318768	-0.115247	-0.280305	-0.543544	-0.0802246	0.211721	0.0215515	2.12997	1.7273	2.98244
TRINITY_DN356913_c0_g1	-0.504884	-0.504884	-0.504884	-0.504884	-0.504884	-0.504884	-0.504884	-0.504884	-0.504884	-0.504884	-0.504884	-0.504884	-0.504884	-0.504884	-0.0431875	-0.071518	0.457207	-0.144344	2.23023	1.84261	2.79738
TRINITY_DN474114_c0_g1	-0.485164	-0.485164	-0.485164	-0.485164	-0.485164	-0.485164	-0.485164	-0.485164	-0.485164	-0.485164	-0.485164	-0.485164	-0.485164	-0.485164	-0.485164	-0.0192864	0.782859	-0.337041	2.34726	2.03823	2.46544
TRINITY_DN402565_c0_g1	-0.595781	-0.595781	-0.595781	0.146639	-0.595781	-0.595781	-0.595781	-0.595781	-0.595781	-0.595781	0.0155705	-0.595781	-0.595781	0.830728	-0.595781	0.146639	0.0596426	-0.595781	2.37213	1.69233	2.48147
TRINITY_DN478751_c0_g1	-0.518137	-0.518137	-0.518137	-0.518137	-0.518137	-0.518137	-0.518137	-0.518137	-0.518137	-0.518137	0.103705	-0.518137	-0.518137	0.234905	-0.518137	0.490358	-0.235128	-0.518137	3.00736	1.53966	2.11306
TRINITY_DN394222_c0_g1	-0.621746	-0.621746	-0.621746	-0.621746	-0.621746	0.373026	-0.621746	-0.621746	-0.621746	-0.621746	-0.621746	-0.621746	0.285206	0.346262	-0.621746	0.340837	0.273765	-0.621746	2.24362	1.60742	2.61257
TRINITY_DN418820_c0_g1	-0.533418	-0.533418	-0.533418	-0.533418	-0.533418	-0.533418	-0.533418	-0.533418	-0.533418	-0.533418	-0.533418	-0.533418	-0.533418	0.746075	-0.533418	0.241832	0.638025	-0.533418	2.6164	1.24725	2.51169
TRINITY_DN473912_c0_g1	-0.557648	-0.557648	-0.557648	-0.557648	-0.557648	-0.557648	-0.557648	-0.557648	-0.557648	-0.234546	-0.557648	-0.557648	-0.303978	0.278975	-0.234546	-0.00118288	0.567522	-0.557648	2.17012	1.4974	2.95201
TRINITY_DN396618_c0_g1	-0.511993	-0.511993	-0.511993	-0.511993	-0.511993	-0.511993	-0.511993	-0.511993	-0.511993	-0.511993	-0.511993	-0.511993	-0.165299	0.49852	-0.511993	-0.130094	0.101047	-0.511993	2.28987	1.88475	2.68911
TRINITY_DN399437_c0_g1	-0.470531	-0.470531	-0.470531	-0.470531	-0.470531	-0.470531	-0.470531	-0.470531	-0.470531	-0.470531	-0.470531	-0.470531	-0.470531	0.442452	-0.470531	-0.470531	0.315009	-0.470531	2.28738	1.57891	2.90475
TRINITY_DN459741_c1_g1	-0.177035	0.489882	0.332172	-0.568585	-0.568585	-0.568585	-0.568585	-0.568585	-0.568585	-0.568585	-0.568585	-0.568585	-0.568585	0.723436	-0.568585	-0.177035	-0.568585	-0.568585	2.21213	0.990275	2.99778
TRINITY_DN372506_c0_g1	-0.461901	-0.461901	0.591322	-0.461901	-0.461901	-0.461901	-0.461901	-0.461901	-0.461901	-0.461901	-0.461901	-0.461901	-0.461901	0.21338	-0.461901	-0.461901	-0.461901	-0.461901	1.8151	1.51434	3.25628
TRINITY_DN446228_c0_g1	-0.512019	-0.512019	0.93477	-0.512019	-0.512019	-0.512019	-0.512019	-0.512019	-0.512019	-0.512019	-0.512019	-0.512019	-0.512019	-0.512019	0.165318	0.132459	-0.512019	-0.512019	1.59968	1.7767	3.07136
TRINITY_DN481346_c0_g2	-0.657538	-0.657538	-0.254262	-0.203744	-0.657538	-0.657538	-0.657538	-0.657538	-0.657538	-0.657538	0.223329	-0.657538	-0.235011	-0.657538	-0.173445	0.100584	0.44328	0.404391	2.56766	0.952013	2.75059
TRINITY_DN223109_c0_g1	-0.558382	-0.558382	-0.558382	-0.558382	-0.558382	-0.558382	-0.558382	-0.102461	-0.558382	-0.558382	0.330265	-0.558382	-0.558382	-0.558382	-0.558382	0.448909	0.35911	-0.195139	2.77902	1.07347	2.5658
TRINITY_DN375304_c0_g1	-0.526275	-0.301104	-0.526275	-0.526275	-0.340335	-0.526275	-0.526275	-0.301104	-0.526275	-0.526275	-0.0105634	-0.526275	-0.526275	-0.526275	-0.281753	0.0727534	0.00635934	-0.169155	2.72854	0.947599	2.9115
TRINITY_DN258309_c0_g1	-0.548282	-0.548282	-0.548282	-0.548282	-0.548282	-0.0338899	-0.548282	-0.548282	-0.548282	-0.548282	0.337632	-0.548282	-0.548282	-0.548282	-0.548282	-0.0338899	0.735711	0.337632	2.14417	0.388869	3.25143
TRINITY_DN105189_c0_g1	-0.599689	-0.248723	-0.599689	-0.599689	-0.599689	-0.599689	-0.599689	0.0376682	-0.599689	-0.248723	0.155107	-0.599689	-0.599689	-0.599689	0.0771516	0.0376682	0.666397	-0.333965	1.95233	0.490301	3.41168
TRINITY_DN355774_c0_g1	-0.54484	-0.54484	-0.54484	0.0515637	-0.0194793	-0.227135	-0.54484	-0.54484	-0.54484	-0.54484	-0.54484	-0.54484	-0.54484	-0.54484	-0.54484	-0.54484	-0.00150929	0.914215	2.19656	1.15252	3.01618
TRINITY_DN113580_c0_g1	-0.481579	-0.481579	-0.481579	-0.481579	-0.481579	-0.481579	-0.481579	-0.481579	-0.481579	-0.481579	-0.481579	-0.481579	-0.481579	-0.481579	-0.481579	-0.481579	0.428357	0.800453	2.41548	1.19838	2.86259
TRINITY_DN256319_c0_g1	-0.457319	-0.457319	-0.457319	-0.457319	-0.457319	-0.457319	-0.457319	-0.457319	-0.457319	-0.457319	-0.457319	-0.457319	-0.457319	-0.457319	-0.457319	-0.457319	0.371175	0.681056	2.26211	0.792254	3.21051
TRINITY_DN341039_c0_g1	-0.48566	-0.48566	-0.48566	-0.48566	-0.48566	-0.48566	-0.48566	-0.48566	-0.48566	-0.48566	-0.48566	-0.48566	-0.48566	-0.48566	-0.48566	-0.48566	0.863276	0.811536	2.11533	0.888877	3.09153
TRINITY_DN414244_c0_g1	-0.523863	-0.523863	-0.523863	-0.523863	-0.523863	-0.523863	-0.523863	-0.523863	-0.523863	-0.523863	-0.523863	0.0866138	-0.523863	-0.168909	-0.523863	-0.168909	0.0518316	0.268901	2.90153	1.4174	2.42176
TRINITY_DN448122_c0_g1	-0.525835	-0.525835	-0.525835	-0.525835	-0.525835	-0.0986663	-0.525835	-0.525835	-0.525835	-0.525835	-0.525835	-0.525835	-0.525835	-0.525835	-0.525835	0.27896	0.175455	0.452543	3.02301	1.29858	2.2318
TRINITY_DN408294_c0_g1	-0.545828	-0.545828	-0.545828	-0.545828	-0.545828	-0.0988391	-0.545828	-0.286291	-0.545828	0.357982	-0.545828	-0.545828	-0.545828	-0.545828	-0.286291	-0.545828	-0.151217	0.488944	2.74266	1.12228	2.66071
TRINITY_DN266141_c0_g1	-0.48614	-0.48614	-0.48614	-0.48614	-0.48614	-0.48614	-0.48614	-0.48614	-0.48614	-0.48614	-0.48614	-0.48614	-0.48614	-0.48614	-0.0792618	-0.48614	0.40015	0.617807	3.14576	0.945566	2.26208
TRINITY_DN3398_c0_g1	-0.463753	-0.463753	-0.463753	-0.463753	-0.463753	-0.463753	-0.463753	-0.463753	-0.463753	-0.463753	-0.463753	-0.463753	-0.463753	-0.463753	-0.463753	-0.463753	0.0461393	0.793464	2.83323	1.21058	2.53663
TRINITY_DN395136_c0_g2	-0.453316	-0.453316	-0.453316	-0.453316	-0.453316	-0.453316	-0.453316	-0.453316	-0.453316	-0.453316	-0.453316	-0.453316	-0.453316	-0.453316	-0.453316	-0.453316	-0.00805027	1.00655	2.69773	0.754784	2.80204
TRINITY_DN446307_c0_g1	-0.530044	-0.530044	-0.530044	-0.530044	-0.530044	-0.530044	-0.530044	-0.530044	-0.215088	-0.530044	-0.530044	-0.530044	-0.530044	-0.530044	0.154042	-0.185182	0.285715	0.259797	2.51107	1.18433	2.89589
TRINITY_DN377289_c0_g1	-0.532658	-0.532658	-0.532658	-0.532658	-0.532658	-0.234988	-0.532658	-0.209406	-0.532658	-0.532658	-0.28685	-0.532658	-0.0126154	-0.532658	-0.209406	-0.532658	-0.0364844	0.17147	2.72195	1.14391	2.81165
TRINITY_DN446532_c0_g1	-0.472379	-0.472379	-0.472379	-0.472379	-0.472379	-0.472379	-0.472379	-0.204265	-0.472379	-0.472379	-0.254973	-0.472379	-0.237921	-0.472379	-0.472379	-0.472379	0.117488	0.266694	2.76274	0.748806	2.94235
TRINITY_DN428363_c0_g1	-0.547702	-0.547702	-0.547702	-0.547702	-0.547702	0.0268164	-0.547702	-0.547702	-0.547702	-0.547702	-0.293522	-0.547702	0.443459	-0.547702	-0.23292	-0.23292	0.587078	-0.547702	2.42528	0.83518	3.01398
TRINITY_DN476792_c0_g1	-0.507991	-0.507991	-0.507991	-0.507991	-0.507991	-0.507991	-0.507991	-0.507991	-0.507991	-0.507991	-0.507991	-0.507991	0.397235	-0.387437	-0.387437	-0.0273466	0.779383	-0.507991	2.34016	0.817862	3.07145
TRINITY_DN473393_c0_g1	-0.594119	-0.594119	-0.594119	-0.594119	-0.594119	-0.174321	-0.594119	-0.594119	-0.594119	-0.594119	-0.594119	-0.594119	0.107115	-0.16206	-0.137816	-0.174321	0.752438	-0.237076	2.40334	1.38735	2.77067
TRINITY_DN476830_c0_g1	-0.465595	-0.465595	-0.465595	-0.465595	-0.465595	-0.465595	-0.465595	-0.465595	-0.465595	-0.465595	-0.465595	-0.465595	0.12864	-0.465595	-0.465595	-0.465595	0.583995	-0.465595	2.41724	1.45227	2.86737
TRINITY_DN376768_c0_g1	-0.640279	-0.640279	-0.640279	-0.129675	-0.640279	-0.640279	-0.640279	-0.443084	-0.640279	-0.261544	-0.640279	-0.148055	0.22567	-0.640279	0.362548	-0.281018	0.519435	-0.48546	2.6326	1.11129	2.65981
TRINITY_DN136877_c0_g1	-0.48654	-0.48654	-0.48654	-0.48654	-0.48654	-0.48654	-0.48654	-0.48654	-0.48654	-0.48654	-0.48654	-0.48654	0.437987	-0.48654	-0.0821855	-0.48654	0.630957	-0.48654	3.12192	0.880612	2.30882
TRINITY_DN440897_c0_g1	-0.561807	-0.561807	-0.561807	-0.561807	-0.561807	-0.561807	-0.561807	-0.561807	0.0540375	-0.561807	-0.561807	-0.561807	0.453167	-0.561807	0.102207	0.0540375	0.426003	-0.561807	3.0518	0.812882	2.34936
TRINITY_DN10754_c0_g1	0.320546	-0.535249	-0.535249	-0.535249	-0.535249	-0.535249	-0.535249	-0.535249	-0.535249	-0.535249	-0.535249	-0.535249	0.480219	-0.535249	-0.535249	-0.0249375	-0.065635	-0.535249	2.54188	1.80854	2.43287
TRINITY_DN405430_c0_g1	-0.493611	-0.493611	-0.493611	-0.493611	-0.493611	-0.493611	-0.493611	-0.493611	-0.493611	-0.493611	-0.493611	-0.493611	1.22951	-0.493611	-0.493611	-0.493611	0.231826	-0.493611	2.75153	1.54584	2.13906
TRINITY_DN476020_c0_g1	-0.482855	-0.482855	-0.482855	-0.482855	-0.482855	-0.482855	-0.482855	-0.482855	-0.482855	-0.482855	-0.482855	-0.482855	1.20228	-0.482855	-0.482855	-0.2357	-0.265574	-0.482855	2.16394	1.61205	2.76584
TRINITY_DN477436_c0_g1	-0.505117	-0.505117	-0.505117	-0.505117	-0.505117	-0.505117	-0.505117	-0.505117	-0.505117	-0.505117	-0.505117	-0.505117	0.638883	-0.505117	-0.505117	0.233992	0.174122	-0.505117	2.51626	1.20238	2.81111
TRINITY_DN294061_c0_g1	-0.439506	-0.439506	-0.439506	-0.439506	-0.439506	-0.439506	-0.439506	-0.439506	-0.439506	-0.439506	-0.439506	-0.439506	0.765698	-0.439506	-0.439506	-0.439506	-0.439506	-0.439506	2.42029	1.40496	2.88065
TRINITY_DN449165_c0_g1	-0.417592	-0.417592	-0.417592	-0.417592	-0.417592	-0.417592	-0.417592	-0.417592	-0.417592	-0.417592	-0.417592	-0.417592	0.435333	-0.417592	-0.417592	-0.417592	-0.417592	-0.417592	2.46717	1.10999	3.08658
TRINITY_DN440924_c0_g1	-0.418353	-0.418353	-0.418353	-0.418353	-0.418353	-0.418353	-0.418353	-0.418353	-0.418353	-0.418353	-0.418353	-0.418353	0.575936	-0.418353	-0.418353	-0.418353	-0.418353	-0.418353	2.57432	0.927755	3.034
TRINITY_DN455141_c0_g1	-0.542032	-0.542032	-0.542032	-0.307815	-0.542032	-0.0957465	-0.542032	-0.542032	-0.542032	-0.542032	-0.542032	-0.542032	0.662033	-0.287686	-0.287686	-0.0957465	-0.328125	-0.542032	2.65729	1.43214	2.61371
TRINITY_DN118248_c0_g1	-0.449145	-0.449145	-0.449145	-0.449145	-0.449145	-0.449145	-0.449145	-0.449145	-0.449145	-0.449145	-0.449145	-0.449145	0.552976	-0.449145	-0.449145	0.0997255	-0.449145	-0.449145	2.88284	0.964647	2.68613
TRINITY_DN454616_c0_g1	-0.479093	-0.479093	-0.479093	-0.479093	-0.479093	-0.479093	-0.479093	-0.479093	-0.479093	-0.479093	-0.479093	-0.479093	0.606903	-0.116597	-0.479093	-0.139249	-0.479093	-0.185156	2.72531	1.00184	2.81425
TRINITY_DN395662_c0_g1	-0.51433	-0.51433	-0.51433	-0.51433	-0.51433	-0.51433	-0.51433	-0.51433	-0.51433	-0.51433	-0.51433	-0.51433	0.883833	-0.0101802	0.333882	-0.51433	-0.51433	-0.51433	2.64053	1.34588	2.521
TRINITY_DN388496_c0_g1	-0.552864	-0.552864	-0.552864	0.387456	-0.552864	-0.213831	-0.552864	-0.552864	-0.552864	-0.552864	-0.552864	-0.552864	0.598532	-0.552864	0.16441	-0.552864	-0.25009	-0.552864	2.74097	1.2467	2.51309
TRINITY_DN417092_c0_g1	-0.482762	-0.482762	-0.482762	0.128084	-0.482762	-0.482762	-0.482762	-0.482762	-0.482762	-0.482762	-0.482762	-0.482762	-0.482762	0.17212	-0.482762	0.17212	-0.482762	-0.482762	2.16933	1.54376	3.05602
TRINITY_DN329850_c0_g1	-0.45624	-0.45624	-0.45624	0.23575	-0.45624	-0.45624	-0.45624	-0.45624	-0.45624	-0.45624	-0.45624	-0.45624	-0.45624	-0.45624	-0.45624	-0.45624	0.154663	-0.45624	2.33576	1.70586	2.8678
TRINITY_DN478332_c0_g1	-0.478732	-0.478732	0.489627	0.610399	-0.478732	-0.478732	-0.478732	-0.478732	-0.478732	-0.478732	-0.478732	-0.478732	-0.478732	-0.478732	-0.478732	-0.478732	-0.478732	-0.478732	2.33687	1.29176	2.93107
TRINITY_DN257774_c0_g1	-0.484891	-0.484891	-0.484891	0.870592	-0.484891	-0.484891	-0.484891	-0.484891	-0.484891	-0.484891	-0.484891	-0.484891	0.172714	-0.484891	-0.484891	-0.484891	-0.484891	-0.484891	2.11194	1.85645	2.74657
TRINITY_DN463663_c0_g1	-0.490867	-0.490867	-0.490867	-0.490867	-0.490867	-0.490867	-0.490867	-0.490867	0.513459	-0.490867	-0.00499707	-0.490867	-0.490867	0.105596	-0.490867	-0.490867	-0.490867	-0.490867	2.36319	1.51879	2.86697
TRINITY_DN396711_c0_g2	-0.429587	-0.429587	-0.429587	-0.429587	-0.429587	-0.429587	-0.429587	-0.429587	-0.429587	-0.429587	-0.429587	-0.429587	0.274812	-0.429587	-0.429587	-0.429587	-0.429587	-0.429587	2.37869	1.92461	2.72487
TRINITY_DN326805_c0_g1	-0.447045	-0.447045	-0.447045	-0.447045	-0.447045	-0.447045	0.190225	-0.447045	-0.447045	-0.447045	-0.447045	-0.447045	0.114212	-0.447045	-0.447045	-0.447045	-0.447045	-0.447045	2.58768	1.43005	2.83055
TRINITY_DN469960_c0_g2	-0.426625	-0.426625	0.336827	-0.426625	-0.426625	-0.426625	-0.426625	-0.426625	-0.426625	-0.426625	-0.426625	-0.426625	-0.426625	-0.426625	-0.426625	-0.426625	-0.426625	-0.426625	2.34808	1.63315	2.93458
TRINITY_DN362963_c0_g1	-0.388754	-0.388754	-0.388754	-0.388754	-0.388754	-0.388754	-0.388754	-0.388754	-0.388754	-0.388754	-0.388754	-0.388754	-0.388754	-0.388754	-0.388754	-0.388754	-0.388754	-0.388754	2.03626	1.83798	3.12332
TRINITY_DN447373_c0_g1	-0.385551	-0.385551	-0.385551	-0.385551	-0.385551	-0.385551	-0.385551	-0.385551	-0.385551	-0.385551	-0.385551	-0.385551	-0.385551	-0.385551	-0.385551	-0.385551	-0.385551	-0.385551	2.16107	1.60347	3.17536
TRINITY_DN471729_c0_g1	-0.388906	-0.388906	-0.388906	-0.388906	-0.388906	-0.388906	-0.388906	-0.388906	-0.388906	-0.388906	-0.388906	-0.388906	-0.388906	-0.388906	-0.388906	-0.388906	-0.388906	-0.388906	2.27503	1.67793	3.04735
TRINITY_DN479863_c0_g1	-0.420831	-0.420831	-0.420831	-0.420831	-0.420831	-0.420831	-0.420831	-0.420831	-0.420831	-0.420831	-0.420831	-0.420831	-0.420831	-0.420831	-0.420831	0.201985	-0.420831	-0.420831	2.91122	1.62755	2.41338
TRINITY_DN303266_c0_g1	-0.418145	-0.418145	-0.418145	-0.418145	-0.418145	-0.418145	-0.418145	-0.418145	-0.418145	-0.418145	-0.418145	-0.418145	-0.418145	-0.418145	-0.418145	0.196715	-0.418145	-0.418145	2.6598	1.4646	2.78736
TRINITY_DN462832_c0_g1	-0.44004	-0.44004	-0.44004	-0.44004	-0.44004	-0.44004	-0.44004	-0.44004	-0.44004	-0.44004	-0.44004	-0.44004	-0.44004	0.137832	-0.44004	-0.160292	-0.44004	-0.44004	2.50779	1.96724	2.58807
TRINITY_DN480407_c0_g2	-0.392824	-0.392824	-0.392824	-0.392824	-0.392824	-0.392824	-0.392824	-0.392824	-0.392824	-0.392824	-0.392824	-0.392824	-0.392824	-0.392824	-0.392824	-0.392824	-0.392824	-0.392824	2.78952	1.76903	2.51228
TRINITY_DN480432_c0_g1	-0.394564	-0.394564	-0.394564	-0.394564	-0.394564	-0.394564	-0.394564	-0.394564	-0.394564	-0.394564	-0.394564	-0.394564	-0.394564	-0.394564	-0.394564	-0.394564	-0.394564	-0.394564	2.54646	1.86792	2.68778
TRINITY_DN282454_c0_g1	-0.393028	-0.393028	-0.393028	-0.393028	-0.393028	-0.393028	-0.393028	-0.393028	-0.393028	-0.393028	-0.393028	-0.393028	-0.393028	-0.393028	-0.393028	-0.393028	-0.393028	-0.393028	2.58585	1.7653	2.72334
TRINITY_DN380715_c0_g1	-0.452869	-0.452869	-0.452869	-0.452869	-0.452869	-0.452869	-0.452869	-0.452869	-0.452869	-0.452869	0.396503	-0.452869	-0.452869	-0.452869	-0.452869	-0.452869	-0.452869	0.0238123	2.51727	1.4674	2.84093
TRINITY_DN471884_c0_g2	-0.374926	-0.374926	-0.374926	-0.374926	-0.374926	-0.374926	-0.374926	-0.374926	-0.374926	-0.374926	-0.374926	-0.374926	-0.374926	-0.374926	-0.374926	-0.374926	-0.374926	-0.374926	2.64494	1.03853	3.06521
TRINITY_DN350177_c0_g1	-0.377765	-0.377765	-0.377765	-0.377765	-0.377765	-0.377765	-0.377765	-0.377765	-0.377765	-0.377765	-0.377765	-0.377765	-0.377765	-0.377765	-0.377765	-0.377765	-0.377765	-0.377765	2.36266	1.21726	3.21984
TRINITY_DN452243_c0_g1	-0.377492	-0.377492	-0.377492	-0.377492	-0.377492	-0.377492	-0.377492	-0.377492	-0.377492	-0.377492	-0.377492	-0.377492	-0.377492	-0.377492	-0.377492	-0.377492	-0.377492	-0.377492	2.5083	1.1543	3.13225
TRINITY_DN193346_c0_g1	-0.465727	-0.465727	-0.465727	-0.465727	-0.465727	-0.280798	-0.465727	-0.465727	-0.465727	-0.465727	-0.465727	-0.465727	-0.134519	-0.465727	-0.465727	-0.280798	0.00531459	-0.16324	2.6032	1.46949	2.83581
TRINITY_DN430585_c0_g1	-0.381191	-0.381191	-0.381191	-0.381191	-0.381191	-0.381191	-0.381191	-0.381191	-0.381191	-0.381191	-0.381191	-0.381191	-0.381191	-0.381191	-0.381191	-0.381191	-0.381191	-0.381191	2.95935	1.23914	2.66294
TRINITY_DN311728_c0_g1	-0.385241	-0.385241	-0.385241	-0.385241	-0.385241	-0.385241	-0.385241	-0.385241	-0.385241	-0.385241	-0.385241	-0.385241	-0.385241	-0.385241	-0.385241	-0.385241	-0.385241	-0.385241	2.84395	1.38377	2.70661
TRINITY_DN469380_c0_g1	-0.387058	-0.387058	-0.387058	-0.387058	-0.387058	-0.387058	-0.387058	-0.387058	-0.387058	-0.387058	-0.387058	-0.387058	-0.387058	-0.387058	-0.387058	-0.387058	-0.387058	-0.387058	2.83774	1.46258	2.66673
TRINITY_DN300496_c0_g1	-0.490739	-0.490739	-0.490739	-0.490739	0.646612	-0.490739	-0.490739	0.29016	-0.490739	-0.490739	-0.490739	-0.490739	-0.490739	-0.490739	-0.490739	-0.490739	0.152445	-0.490739	2.70186	0.738675	2.83133
TRINITY_DN439652_c0_g1	-0.447829	-0.447829	-0.447829	-0.447829	1.17284	-0.447829	-0.447829	-0.447829	-0.447829	-0.447829	-0.447829	-0.447829	-0.447829	-0.447829	-0.447829	-0.447829	-0.447829	-0.447829	2.5621	1.18718	2.69097
TRINITY_DN249362_c0_g1	-0.446483	-0.446483	-0.446483	-0.446483	0.476976	-0.446483	-0.446483	-0.446483	-0.446483	-0.446483	-0.446483	-0.446483	-0.446483	-0.446483	-0.446483	0.135775	-0.446483	-0.446483	3.07559	0.974249	2.48115
TRINITY_DN113367_c0_g1	-0.471146	-0.471146	-0.471146	-0.471146	0.277368	-0.471146	-0.471146	-0.471146	-0.24234	-0.471146	-0.471146	-0.471146	-0.24234	-0.205469	-0.471146	-0.24234	-0.471146	-0.471146	3.03148	1.32504	2.42349
TRINITY_DN128035_c0_g2	-0.415973	-0.415973	-0.415973	-0.415973	0.202191	-0.415973	-0.415973	-0.415973	-0.415973	-0.415973	-0.415973	-0.415973	-0.415973	-0.415973	-0.415973	-0.415973	-0.415973	-0.415973	2.88661	1.37739	2.60535
TRINITY_DN476733_c0_g1	-0.406274	-0.406274	-0.406274	-0.406274	-0.406274	-0.406274	-0.406274	-0.406274	-0.406274	-0.406274	-0.406274	-0.406274	-0.406274	-0.406274	-0.406274	-0.406274	0.0891331	-0.406274	2.23791	1.37018	3.20942
TRINITY_DN128834_c0_g1	-0.423336	-0.423336	-0.423336	-0.423336	-0.423336	-0.423336	-0.423336	-0.423336	-0.423336	-0.423336	-0.423336	-0.423336	0.0967633	-0.423336	-0.423336	-0.423336	0.0752362	-0.423336	1.94167	1.21382	3.44589
TRINITY_DN453266_c0_g1	-0.426476	-0.426476	-0.426476	-0.426476	-0.426476	-0.426476	-0.426476	-0.426476	-0.426476	-0.426476	-0.426476	-0.426476	0.146278	-0.426476	-0.426476	-0.426476	0.11999	-0.426476	2.2037	1.0105	3.34316
TRINITY_DN339427_c0_g1	-0.447102	-0.447102	-0.447102	-0.447102	-0.447102	-0.447102	-0.447102	-0.447102	-0.447102	-0.447102	-0.447102	-0.447102	-0.0774956	-0.447102	0.355685	-0.447102	-0.447102	-0.447102	2.41157	1.56475	2.89913
TRINITY_DN473070_c0_g1	-0.493296	-0.493296	-0.493296	-0.493296	-0.493296	-0.493296	-0.493296	-0.493296	-0.493296	-0.493296	-0.493296	-0.493296	0.213364	-0.493296	0.333933	-0.493296	0.182599	-0.493296	2.54576	1.29514	2.82865
TRINITY_DN454667_c0_g3	0.353895	-0.410183	-0.410183	-0.410183	-0.410183	-0.410183	-0.410183	-0.410183	-0.410183	-0.410183	-0.410183	-0.410183	-0.410183	-0.410183	-0.410183	-0.410183	-0.410183	-0.410183	2.7846	0.94049	2.89413
TRINITY_DN453036_c0_g1	0.0963683	-0.470706	-0.470706	-0.470706	-0.470706	-0.470706	-0.470706	0.127108	-0.470706	-0.470706	-0.470706	-0.470706	0.0653651	-0.470706	-0.470706	-0.470706	0.0340934	-0.470706	2.95257	0.504592	2.80979
TRINITY_DN475111_c0_g1	-0.448799	-0.448799	-0.448799	-0.448799	-0.0791896	0.40889	-0.448799	-0.448799	-0.448799	-0.448799	-0.448799	-0.448799	-0.0283719	-0.448799	-0.448799	-0.448799	-0.448799	-0.448799	2.79246	0.726324	2.91188
TRINITY_DN23164_c0_g1	-0.435093	-0.435093	-0.435093	0.0260967	-0.435093	-0.435093	-0.435093	-0.435093	-0.435093	-0.435093	-0.435093	-0.435093	-0.000806702	-0.435093	0.0527692	-0.435093	-0.435093	-0.435093	2.742	0.676319	3.03002
TRINITY_DN216419_c0_g1	-0.353607	-0.353607	-0.353607	-0.353607	-0.353607	-0.353607	-0.353607	-0.353607	-0.353607	-0.353607	-0.353607	-0.353607	-0.353607	-0.353607	-0.353607	-0.353607	-0.353607	-0.353607	2.75005	0.455985	3.1589
TRINITY_DN131689_c0_g1	-0.347515	-0.347515	-0.347515	-0.347515	-0.347515	-0.347515	-0.347515	-0.347515	-0.347515	-0.347515	-0.347515	-0.347515	-0.347515	-0.347515	-0.347515	-0.347515	-0.347515	-0.347515	2.68238	0.329012	3.24388
TRINITY_DN240886_c0_g1	-0.409067	-0.409067	-0.409067	-0.409067	-0.409067	-0.409067	-0.409067	-0.409067	-0.409067	-0.409067	-0.409067	-0.409067	-0.409067	-0.409067	0.0738071	0.013192	-0.409067	-0.409067	2.75669	0.653285	3.04809
TRINITY_DN333585_c0_g1	-0.443779	-0.443779	-0.443779	-0.443779	-0.443779	-0.443779	-0.443779	-0.443779	-0.443779	-0.443779	-0.443779	-0.443779	-0.0547419	-0.443779	0.0152249	-0.0194717	-0.072598	-0.443779	2.5877	0.559113	3.19768
TRINITY_DN37745_c0_g1	-0.433274	-0.433274	-0.433274	-0.433274	-0.433274	-0.433274	-0.433274	-0.433274	-0.433274	-0.433274	0.193497	-0.433274	-0.0485574	-0.433274	-0.433274	-0.433274	-0.0654892	-0.433274	3.056	0.646513	2.71715
TRINITY_DN198731_c0_g1	-0.441629	-0.441629	-0.441629	-0.441629	-0.441629	-0.441629	-0.441629	-0.441629	-0.441629	0.198397	-0.441629	-0.441629	-0.156785	-0.441629	-0.441629	-0.441629	-0.179327	-0.179327	2.83315	0.739693	2.927
TRINITY_DN377750_c0_g1	-0.40055	-0.40055	-0.40055	-0.40055	-0.40055	-0.40055	-0.40055	-0.40055	-0.40055	-0.40055	-0.40055	-0.40055	-0.205805	-0.174423	-0.40055	-0.40055	-0.237484	-0.40055	3.00462	0.841281	2.78006
TRINITY_DN272522_c0_g1	-0.392511	-0.392511	-0.392511	-0.392511	-0.392511	-0.392511	-0.392511	-0.392511	-0.392511	-0.392511	-0.392511	-0.392511	-0.392511	-0.392511	-0.180452	-0.392511	-0.392511	-0.214948	2.92758	0.909182	2.83881
TRINITY_DN379111_c0_g1	-0.358117	-0.358117	-0.358117	-0.358117	-0.358117	-0.358117	-0.358117	-0.358117	-0.358117	-0.358117	-0.358117	-0.358117	-0.358117	-0.358117	-0.358117	-0.358117	-0.358117	-0.358117	3.03742	0.55194	2.85675
TRINITY_DN404438_c0_g2	-0.351623	-0.351623	-0.351623	-0.351623	-0.351623	-0.351623	-0.351623	-0.351623	-0.351623	-0.351623	-0.351623	-0.351623	-0.351623	-0.351623	-0.351623	-0.351623	-0.351623	-0.351623	3.10061	0.40005	2.82855
TRINITY_DN466019_c0_g3	-0.379338	-0.379338	-0.379338	-0.379338	-0.379338	-0.379338	-0.379338	-0.379338	-0.379338	-0.379338	-0.379338	-0.379338	-0.0244763	-0.379338	-0.379338	-0.379338	-0.379338	-0.379338	2.97534	0.612525	2.88536
TRINITY_DN375217_c0_g1	-0.365074	-0.365074	-0.365074	-0.365074	-0.365074	-0.365074	-0.365074	-0.365074	-0.365074	-0.365074	-0.365074	-0.365074	-0.365074	-0.365074	-0.365074	-0.365074	-0.365074	-0.365074	2.8412	0.73112	2.99901
TRINITY_DN416333_c0_g1	-0.355784	-0.355784	-0.355784	-0.355784	-0.355784	-0.355784	-0.355784	-0.355784	-0.355784	-0.355784	-0.355784	-0.355784	-0.355784	-0.355784	-0.355784	-0.355784	-0.355784	-0.355784	2.88541	0.493405	3.0253
TRINITY_DN262490_c0_g1	-0.356016	-0.356016	-0.356016	-0.356016	-0.356016	-0.356016	-0.356016	-0.356016	-0.356016	-0.356016	-0.356016	-0.356016	-0.356016	-0.356016	-0.356016	-0.356016	-0.356016	-0.356016	2.88316	0.499092	3.02602
TRINITY_DN475488_c0_g1	-0.60045	-0.60045	-0.60045	0.804397	-0.60045	-0.60045	-0.60045	-0.60045	-0.60045	-0.60045	-0.60045	-0.60045	0.338343	-0.60045	-0.017497	-0.60045	-0.120413	0.992106	2.75546	0.721121	2.33234
TRINITY_DN473248_c0_g1	-0.604785	-0.604785	-0.604785	1.19281	-0.604785	-0.604785	-0.604785	-0.604785	-0.604785	-0.604785	-0.604785	-0.604785	0.0346343	-0.604785	-0.604785	0.0807298	0.520636	-0.011871	2.64195	1.08029	2.32302
TRINITY_DN118161_c0_g1	-0.577482	-0.577482	-0.577482	0.506747	-0.577482	-0.577482	-0.577482	-0.577482	-0.577482	-0.577482	-0.577482	-0.577482	0.237053	-0.577482	-0.209704	-0.577482	0.20809	0.178725	2.74773	1.52248	2.31614
TRINITY_DN449296_c0_g1	-0.595861	-0.595861	-0.595861	1.04259	-0.595861	-0.595861	-0.595861	-0.595861	-0.595861	-0.595861	-0.595861	-0.595861	-0.0333873	-0.595861	0.072949	-0.595861	0.430726	-0.0872828	2.39513	1.38983	2.53565
TRINITY_DN384020_c0_g1	-0.555468	-0.555468	-0.555468	0.444867	0.298035	-0.555468	-0.555468	-0.555468	-0.555468	-0.555468	-0.555468	-0.555468	-0.059895	-0.555468	0.540712	-0.555468	-0.555468	-0.555468	2.79262	1.54145	2.21877
TRINITY_DN396146_c0_g1	-0.454486	-0.454486	-0.454486	0.682528	-0.454486	-0.454486	-0.454486	-0.454486	-0.454486	-0.454486	-0.454486	-0.454486	-0.454486	-0.454486	-0.454486	-0.454486	-0.454486	0.0742893	2.937	1.0154	2.56256
TRINITY_DN428631_c0_g1	-0.431895	-0.431895	-0.431895	1.23193	-0.431895	-0.431895	-0.431895	-0.431895	-0.431895	-0.431895	-0.431895	-0.431895	-0.431895	-0.431895	-0.431895	-0.431895	-0.431895	-0.431895	2.94413	0.67998	2.48617
TRINITY_DN113798_c0_g1	-0.54104	-0.54104	0.693869	-0.54104	0.108224	-0.54104	-0.54104	-0.54104	0.206707	-0.54104	-0.54104	-0.54104	0.174153	-0.54104	-0.54104	-0.54104	-0.54104	-0.54104	3.10009	1.2533	2.03822
TRINITY_DN391895_c0_g1	-0.477232	-0.477232	0.0052257	-0.477232	-0.477232	-0.477232	-0.477232	-0.477232	-0.477232	-0.477232	-0.477232	-0.477232	-0.477232	0.0805756	-0.477232	0.0805756	-0.477232	-0.0329553	3.47434	1.57653	1.49696
TRINITY_DN181_c0_g1	-0.378478	-0.378478	-0.378478	-0.378478	-0.378478	-0.378478	-0.378478	-0.378478	-0.378478	-0.378478	-0.378478	-0.378478	-0.378478	-0.378478	-0.378478	-0.378478	-0.378478	-0.378478	3.3536	2.03983	1.41917
TRINITY_DN403716_c0_g1	-0.383448	-0.383448	-0.383448	-0.383448	-0.383448	-0.383448	-0.383448	-0.383448	-0.383448	-0.383448	-0.383448	-0.383448	-0.383448	-0.383448	-0.383448	-0.383448	-0.383448	-0.383448	3.19328	2.22778	1.481
TRINITY_DN477305_c0_g1	-0.452295	-0.452295	-0.452295	-0.452295	-0.452295	-0.452295	-0.452295	-0.452295	-0.452295	-0.452295	-0.452295	-0.452295	-0.452295	-0.212203	0.00518404	-0.452295	-0.254033	-0.09109	3.19451	1.89997	1.78979
TRINITY_DN351209_c0_g1	-0.399106	-0.399106	-0.399106	-0.399106	-0.399106	-0.399106	-0.399106	-0.399106	-0.399106	-0.399106	-0.399106	-0.399106	-0.399106	-0.399106	0.0693354	-0.399106	-0.399106	-0.399106	3.45398	1.76985	1.49165
TRINITY_DN452000_c0_g1	-0.447892	-0.447892	0.208842	-0.447892	-0.447892	-0.447892	-0.447892	-0.447892	-0.447892	-0.447892	-0.447892	-0.447892	-0.447892	-0.447892	0.348344	-0.447892	-0.447892	-0.447892	3.30247	1.29822	2.00839
TRINITY_DN481332_c0_g1	-0.416301	-0.416301	-0.416301	-0.416301	-0.416301	-0.416301	-0.416301	-0.416301	-0.416301	-0.416301	-0.416301	-0.416301	-0.416301	-0.416301	0.363216	-0.416301	-0.416301	-0.416301	3.23154	1.28535	2.19702
TRINITY_DN478343_c0_g1	-0.446166	-0.446166	-0.446166	-0.446166	-0.446166	-0.446166	-0.446166	-0.0088797	-0.446166	-0.446166	-0.446166	-0.446166	-0.446166	-0.446166	-0.0088797	-0.446166	-0.446166	-0.115087	3.14067	1.42491	2.25976
TRINITY_DN447085_c0_g1	-0.412343	-0.412343	-0.412343	-0.412343	-0.412343	-0.412343	-0.412343	-0.412343	-0.412343	-0.412343	0.418627	-0.412343	-0.412343	-0.412343	-0.412343	-0.412343	-0.412343	-0.412343	3.36592	1.16342	2.06187
TRINITY_DN305132_c0_g1	-0.375814	-0.375814	-0.375814	-0.375814	-0.375814	-0.375814	-0.375814	-0.375814	-0.375814	-0.375814	-0.375814	-0.375814	-0.375814	-0.375814	-0.375814	-0.375814	-0.375814	-0.375814	3.35279	1.2609	2.15097
TRINITY_DN320984_c0_g1	-0.3815	-0.3815	-0.3815	-0.3815	-0.3815	-0.3815	-0.3815	-0.3815	-0.3815	-0.3815	-0.3815	-0.3815	-0.3815	-0.3815	-0.3815	-0.3815	-0.3815	-0.3815	3.26039	1.45237	2.15424
TRINITY_DN128311_c0_g1	-0.382551	-0.382551	-0.382551	-0.382551	-0.382551	-0.382551	-0.382551	-0.382551	-0.382551	-0.382551	-0.382551	-0.382551	-0.382551	-0.382551	-0.382551	-0.382551	-0.382551	-0.382551	3.19057	1.42445	2.27089
TRINITY_DN311744_c0_g1	-0.389249	-0.389249	-0.389249	-0.389249	-0.389249	-0.389249	-0.389249	-0.389249	-0.389249	-0.389249	-0.389249	-0.389249	-0.389249	-0.389249	-0.389249	-0.389249	-0.389249	-0.389249	3.09463	1.80642	2.10542
TRINITY_DN409431_c0_g1	-0.381198	-0.381198	-0.381198	-0.381198	-0.381198	-0.381198	-0.381198	-0.381198	-0.381198	-0.381198	-0.381198	-0.381198	-0.381198	-0.381198	-0.381198	-0.381198	-0.381198	-0.381198	3.33521	1.61629	1.91007
TRINITY_DN471160_c0_g1	-0.383261	-0.383261	-0.383261	-0.383261	-0.383261	-0.383261	-0.383261	-0.383261	-0.383261	-0.383261	-0.383261	-0.383261	-0.383261	-0.383261	-0.383261	-0.383261	-0.383261	-0.383261	3.29683	1.79251	1.80937
TRINITY_DN472400_c0_g1	-0.509148	-0.509148	-0.509148	-0.509148	-0.509148	-0.509148	-0.509148	-0.509148	-0.509148	-0.509148	-0.509148	-0.509148	-0.509148	0.372932	-0.509148	0.115191	-0.509148	0.409127	2.69113	1.60426	2.44457
TRINITY_DN406297_c0_g1	-0.50944	-0.50944	-0.50944	-0.50944	-0.50944	-0.50944	0.145596	-0.50944	-0.50944	-0.50944	-0.50944	-0.50944	-0.50944	0.116992	-0.50944	0.533518	-0.50944	0.0174252	2.93585	0.767825	2.61495
TRINITY_DN23670_c0_g1	-0.467097	-0.467097	-0.467097	-0.467097	-0.467097	-0.467097	-0.467097	-0.467097	-0.467097	-0.467097	-0.467097	-0.467097	0.0754158	-0.467097	0.163431	-0.467097	-0.467097	0.03032	2.90356	1.24061	2.59311
TRINITY_DN413980_c0_g1	-0.504076	-0.504076	-0.504076	-0.504076	-0.504076	-0.504076	-0.504076	-0.504076	-0.504076	-0.504076	-0.504076	-0.504076	0.0919714	-0.504076	0.184115	-0.504076	0.0684671	0.0447694	3.10295	1.32879	2.23599
TRINITY_DN404575_c0_g1	-0.530366	-0.530366	-0.530366	-0.530366	-0.530366	-0.530366	-0.530366	-0.530366	-0.530366	-0.144259	-0.530366	-0.530366	0.0562902	-0.530366	-0.154141	-0.530366	0.0392673	0.403717	2.92843	1.40005	2.36541
TRINITY_DN394893_c0_g1	-0.5923	-0.5923	-0.5923	-0.5923	0.0642612	-0.5923	-0.5923	-0.5923	-0.5923	-0.5923	-0.5923	-0.5923	-0.211078	-0.5923	0.250942	0.177212	-0.25185	0.359282	2.64745	1.75502	2.31635
TRINITY_DN130503_c0_g1	-0.569695	-0.569695	-0.569695	-0.569695	-0.569695	-0.569695	-0.569695	-0.569695	-0.569695	-0.569695	-0.569695	-0.569695	0.0180825	0.0641849	0.155178	0.288743	-0.366277	-0.0284333	2.92052	1.60194	2.1824
TRINITY_DN477967_c0_g1	-0.567384	-0.567384	-0.567384	-0.567384	-0.567384	-0.297504	-0.567384	-0.567384	-0.567384	-0.567384	-0.567384	-0.567384	-0.297504	-0.138802	0.129929	0.101067	-0.201423	0.27078	3.10526	1.55178	2.01764
TRINITY_DN475411_c0_g1	-0.489973	-0.489973	-0.489973	-0.489973	-0.489973	-0.489973	-0.489973	-0.489973	-0.489973	-0.489973	-0.489973	-0.489973	-0.0433782	0.0107417	0.0213334	0.181287	-0.489973	-0.489973	3.08516	1.25943	2.34505
TRINITY_DN36406_c0_g1	-0.554998	-0.554998	-0.554998	-0.171976	-0.215963	-0.554998	-0.554998	-0.554998	-0.554998	-0.554998	-0.554998	-0.554998	0.33287	-0.150484	-0.139858	0.384997	-0.554998	-0.554998	3.06792	1.45677	2.0957
TRINITY_DN464735_c0_g1	-0.49952	-0.49952	-0.49952	-0.49952	-0.49952	-0.49952	-0.49952	-0.49952	-0.49952	-0.49952	-0.49952	-0.49952	0.256479	-0.49952	-0.49952	0.141954	0.0626051	0.0423711	3.06718	0.953038	2.46965
TRINITY_DN26652_c0_g1	-0.445056	-0.445056	-0.445056	-0.445056	-0.445056	-0.445056	-0.445056	-0.445056	-0.445056	-0.445056	-0.445056	-0.445056	0.303933	-0.445056	-0.445056	0.347251	-0.445056	-0.445056	3.20202	0.917614	2.35008
TRINITY_DN466570_c1_g1	-0.557141	-0.557141	-0.557141	-0.270261	-0.557141	-0.557141	-0.557141	-0.557141	-0.557141	-0.557141	-0.557141	-0.557141	0.581939	-0.557141	-0.243021	-0.00835943	-0.297749	0.301238	2.67858	1.39062	2.55271
TRINITY_DN39777_c0_g1	-0.4877	-0.4877	-0.4877	-0.4877	-0.4877	-0.4877	-0.4877	-0.4877	-0.4877	-0.4877	-0.4877	-0.4877	-0.0467721	-0.4877	-0.4877	0.336015	-0.4877	0.230648	2.5994	1.50522	2.69098
TRINITY_DN440810_c0_g2	-0.473041	-0.473041	-0.473041	-0.473041	-0.473041	-0.473041	-0.473041	-0.473041	-0.473041	0.106924	-0.473041	0.482331	-0.473041	-0.473041	0.106924	-0.473041	-0.473041	-0.473041	3.20424	0.884794	2.3104
TRINITY_DN418585_c0_g1	-0.424907	-0.424907	-0.424907	-0.424907	-0.424907	-0.424907	-0.424907	-0.424907	-0.424907	-0.424907	-0.424907	0.626139	-0.424907	-0.424907	-0.424907	-0.424907	-0.424907	-0.424907	3.24255	1.23161	2.12313
TRINITY_DN418721_c1_g1	-0.521986	-0.521986	-0.521986	-0.521986	-0.521986	-0.521986	0.346142	-0.521986	-0.521986	-0.521986	-0.521986	0.23926	-0.521986	-0.521986	-0.521986	-0.521986	-0.521986	0.717793	2.98327	1.62471	1.91862
TRINITY_DN356354_c0_g1	0.113789	-0.473796	-0.473796	-0.473796	-0.473796	-0.473796	-0.473796	-0.473796	-0.473796	-0.473796	0.0449363	-0.473796	-0.473796	-0.473796	-0.473796	-0.473796	-0.473796	0.472456	3.13787	0.969802	2.36808
TRINITY_DN130471_c0_g1	-0.477806	-0.477806	-0.477806	-0.0865481	-0.477806	-0.277517	-0.477806	-0.477806	-0.477806	-0.477806	-0.477806	-0.477806	-0.277517	-0.277517	-0.477806	-0.277517	-0.477806	0.16671	2.92348	1.21395	2.62615
TRINITY_DN381327_c0_g1	-0.415156	-0.415156	-0.415156	-0.415156	-0.415156	-0.415156	-0.415156	-0.415156	-0.415156	-0.415156	-0.415156	-0.415156	-0.415156	-0.415156	-0.415156	-0.415156	-0.415156	0.247841	3.07767	1.33126	2.40089
TRINITY_DN479217_c0_g1	-0.448525	-0.448525	-0.448525	-0.448525	-0.448525	-0.448525	-0.448525	-0.448525	-0.448525	-0.448525	-0.448525	-0.448525	-0.448525	-0.448525	-0.448525	-0.0617554	-0.136216	0.153765	3.07018	1.27721	2.42469
TRINITY_DN388674_c0_g1	-0.464972	-0.464972	-0.464972	-0.464972	-0.464972	-0.464972	-0.464972	-0.464972	-0.464972	-0.464972	-0.464972	-0.464972	-0.464972	-0.464972	0.460553	-0.464972	-0.464972	0.849706	3.39526	0.953857	1.78018
TRINITY_DN100159_c0_g1	-0.422515	-0.422515	-0.422515	-0.422515	-0.422515	0.238392	-0.422515	-0.422515	-0.422515	-0.422515	-0.422515	-0.422515	-0.422515	-0.422515	-0.422515	-0.422515	-0.422515	0.160947	3.65768	1.23204	1.47118
TRINITY_DN452388_c0_g1	-0.437395	-0.437395	-0.437395	-0.437395	-0.437395	-0.437395	-0.437395	-0.437395	-0.437395	-0.437395	0.0635007	-0.437395	-0.437395	-0.437395	-0.437395	-0.437395	-0.437395	0.475491	3.48514	1.22274	1.75145
TRINITY_DN479463_c0_g1	-0.398804	-0.398804	-0.398804	-0.398804	-0.398804	-0.398804	-0.398804	-0.398804	-0.398804	-0.398804	-0.398804	-0.398804	-0.398804	-0.398804	-0.398804	-0.398804	-0.398804	0.27179	3.60715	1.49361	1.40711
TRINITY_DN481251_c0_g1	-0.395218	-0.395218	-0.395218	-0.395218	-0.395218	-0.395218	-0.395218	-0.395218	-0.395218	-0.395218	-0.395218	-0.395218	-0.395218	-0.395218	-0.395218	-0.395218	-0.395218	0.0797847	3.53229	1.41984	1.68679
TRINITY_DN123227_c0_g1	-0.633016	-0.633016	-0.633016	-0.633016	-0.633016	-0.633016	-0.633016	-0.633016	-0.633016	0.240199	0.0337427	0.773218	0.08604	0.18926	-0.633016	0.137877	0.08604	-0.633016	2.09532	0.08604	3.23544
TRINITY_DN229834_c0_g1	-0.717917	-0.717917	-0.717917	-0.717917	-0.717917	-0.717917	0.026175	-0.717917	-0.717917	0.026175	-0.717917	1.06985	0.503671	-0.717917	-0.717917	0.594535	0.944114	-0.12527	1.19286	0.503671	3.1613
TRINITY_DN409623_c0_g1	-0.501804	-0.501804	-0.501804	-0.501804	-0.501804	0.0237336	-0.501804	-0.501804	-0.501804	-0.501804	-0.501804	-0.501804	0.779992	-0.501804	-0.501804	-0.501804	-0.501804	0.686092	2.06936	0.761455	3.20643
TRINITY_DN466883_c0_g1	-0.465471	-0.465471	-0.465471	-0.465471	-0.465471	-0.465471	-0.465471	-0.465471	-0.465471	-0.465471	-0.465471	-0.465471	0.927692	-0.465471	-0.465471	-0.465471	-0.465471	1.27853	1.51714	0.31263	3.41155
TRINITY_DN474895_c0_g2	-0.495298	-0.495298	-0.495298	-0.495298	-0.495298	-0.495298	-0.495298	-0.495298	-0.495298	-0.495298	-0.495298	-0.495298	0.234545	-0.495298	-0.495298	-0.495298	0.210407	0.742798	2.3148	0.823159	3.10375
TRINITY_DN476559_c0_g1	-0.592587	-0.592587	-0.212823	-0.592587	-0.592587	-0.592587	-0.592587	-0.12398	-0.592587	-0.592587	-0.592587	-0.592587	0.138122	-0.136382	-0.12398	-0.161469	-0.199834	0.562746	2.49576	0.626567	3.06115
TRINITY_DN479677_c0_g1	-0.262484	-0.520119	0.0987672	-0.520119	-0.520119	-0.520119	-0.520119	-0.520119	-0.520119	-0.520119	-0.317848	-0.520119	0.309884	-0.262484	-0.235181	-0.262484	-0.520119	0.0743623	2.55802	0.309884	3.19076
TRINITY_DN413175_c0_g1	-0.49843	-0.49843	-0.49843	-0.17596	-0.49843	-0.49843	-0.49843	-0.49843	-0.49843	-0.49843	-0.49843	-0.49843	0.535923	-0.17596	-0.49843	-0.17596	-0.49843	0.0136668	2.2998	0.970836	3.18724
TRINITY_DN450660_c0_g1	-0.440842	-0.440842	-0.440842	-0.440842	-0.440842	-0.440842	-0.440842	-0.440842	-0.440842	-0.440842	-0.440842	-0.440842	0.762306	-0.440842	-0.440842	-0.440842	-0.440842	0.154188	1.89332	0.762306	3.48136
TRINITY_DN380314_c0_g1	-0.54143	0.445418	-0.54143	-0.54143	-0.54143	-0.54143	-0.54143	-0.54143	-0.54143	-0.54143	-0.54143	-0.54143	1.10766	-0.54143	-0.54143	0.391465	-0.54143	-0.116161	1.25106	1.10766	3.39291
TRINITY_DN340750_c0_g2	-0.506766	-0.506766	-0.506766	-0.506766	-0.506766	-0.506766	-0.506766	0.92571	-0.506766	-0.506766	-0.506766	-0.506766	0.761202	-0.506766	-0.506766	0.234662	-0.506766	-0.506766	1.46435	0.761202	3.45436
TRINITY_DN440390_c0_g1	-0.465679	0.214554	-0.465679	-0.465679	-0.465679	-0.465679	-0.465679	-0.465679	-0.465679	-0.465679	-0.465679	-0.465679	-0.148887	-0.465679	0.776722	-0.465679	-0.465679	0.329138	1.48061	0.12901	3.73836
TRINITY_DN414515_c0_g1	-0.0259353	-0.512963	-0.512963	-0.512963	0.276892	-0.512963	-0.512963	-0.512963	-0.512963	-0.512963	-0.512963	-0.512963	0.374333	-0.512963	0.0256763	-0.512963	-0.512963	0.325823	1.66432	0.374333	3.65307
TRINITY_DN456069_c0_g1	-0.376805	-0.376805	-0.376805	-0.376805	-0.376805	-0.376805	-0.376805	-0.376805	-0.376805	-0.376805	-0.376805	-0.376805	-0.376805	-0.376805	-0.376805	-0.376805	0.0922393	0.433379	1.5047	0.0922393	3.90632
TRINITY_DN383828_c0_g1	-0.430711	-0.430711	-0.430711	-0.430711	-0.430711	-0.430711	-0.430711	-0.430711	-0.430711	-0.430711	-0.430711	-0.430711	-0.170463	-0.430711	0.0691267	-0.430711	0.314783	0.144944	1.24197	0.497864	3.93173
TRINITY_DN374495_c0_g1	-0.485199	-0.485199	-0.485199	-0.485199	-0.485199	-0.189964	-0.485199	-0.485199	-0.485199	-0.485199	-0.485199	-0.189964	-0.189964	-0.485199	0.464849	0.360517	-0.485199	0.0362723	1.84607	0.0362723	3.6483
TRINITY_DN374669_c0_g1	-0.386699	-0.386699	-0.386699	-0.386699	-0.386699	-0.386699	-0.386699	-0.386699	-0.386699	-0.386699	-0.386699	-0.386699	-0.386699	-0.386699	-0.386699	0.603528	-0.386699	0.4397	1.86916	-0.386699	3.66149
TRINITY_DN417568_c0_g3	-0.354448	-0.354448	-0.354448	-0.354448	-0.354448	-0.354448	-0.354448	-0.354448	-0.354448	-0.354448	-0.354448	-0.354448	-0.354448	-0.354448	0.230817	-0.354448	0.120126	-0.354448	1.91658	-0.354448	3.75809
TRINITY_DN464565_c0_g1	-0.362244	-0.362244	-0.362244	-0.362244	-0.362244	-0.362244	-0.362244	-0.362244	-0.362244	-0.362244	-0.362244	-0.362244	-0.362244	-0.362244	0.511813	0.0441759	-0.362244	-0.362244	1.8489	-0.362244	3.75325
TRINITY_DN334395_c0_g1	-0.345491	-0.345491	-0.345491	-0.345491	-0.345491	-0.345491	-0.345491	-0.345491	-0.345491	-0.345491	-0.345491	-0.345491	-0.345491	-0.345491	0.46451	-0.345491	-0.345491	-0.345491	2.14246	-0.345491	3.61186
TRINITY_DN382417_c0_g1	-0.339451	-0.339451	-0.339451	-0.339451	-0.339451	-0.339451	-0.339451	-0.339451	-0.339451	0.315543	-0.339451	-0.339451	-0.339451	-0.339451	-0.339451	-0.339451	-0.339451	-0.339451	2.17692	-0.339451	3.61765
TRINITY_DN121388_c0_g1	-0.32938	-0.32938	-0.32938	-0.32938	-0.32938	-0.32938	-0.32938	-0.32938	-0.32938	-0.32938	-0.32938	-0.32938	0.198504	-0.32938	-0.32938	-0.32938	-0.32938	-0.32938	1.97372	-0.32938	3.75662
TRINITY_DN442395_c0_g1	-0.308733	-0.308733	-0.308733	-0.308733	-0.308733	-0.308733	-0.308733	-0.308733	-0.308733	-0.308733	-0.308733	-0.308733	-0.308733	-0.308733	-0.308733	-0.308733	-0.308733	-0.308733	2.23136	-0.308733	3.63456
TRINITY_DN167343_c0_g1	-0.309926	-0.309926	-0.309926	-0.309926	-0.309926	-0.309926	-0.309926	-0.309926	-0.309926	-0.309926	-0.309926	-0.309926	-0.309926	-0.309926	-0.309926	-0.309926	-0.309926	-0.309926	2.29729	-0.309926	3.5913
TRINITY_DN475727_c0_g1	-0.306605	-0.306605	-0.306605	-0.306605	-0.306605	-0.306605	-0.306605	-0.306605	-0.306605	-0.306605	-0.306605	-0.306605	-0.306605	-0.306605	-0.306605	-0.306605	-0.306605	-0.306605	2.12356	-0.306605	3.70194
TRINITY_DN129665_c0_g1	-0.305052	-0.305052	-0.305052	-0.305052	-0.305052	-0.305052	-0.305052	-0.305052	-0.305052	-0.305052	-0.305052	-0.305052	-0.305052	-0.305052	-0.305052	-0.305052	-0.305052	-0.305052	2.05087	-0.305052	3.74511
TRINITY_DN452089_c0_g2	-0.396271	-0.396271	-0.396271	0.284554	-0.396271	-0.396271	-0.396271	-0.396271	-0.396271	-0.396271	-0.396271	-0.396271	-0.396271	-0.396271	-0.396271	-0.396271	-0.396271	0.192587	1.94753	0.238774	3.6769
TRINITY_DN258366_c0_g1	-0.48401	-0.48401	-0.48401	-0.48401	-0.48401	-0.48401	-0.48401	-0.0363418	-0.48401	-0.48401	-0.48401	-0.48401	-0.48401	-0.0511479	-0.0363418	-0.0660719	0.198951	-0.126986	2.24355	0.211912	3.4706
TRINITY_DN395219_c0_g1	-0.374041	-0.374041	-0.374041	-0.374041	-0.374041	-0.374041	-0.374041	-0.374041	-0.374041	-0.374041	-0.374041	-0.374041	-0.374041	-0.374041	-0.374041	-0.374041	0.355159	-0.374041	1.94768	0.373092	3.68277
TRINITY_DN356732_c0_g1	-0.358252	-0.358252	-0.358252	-0.358252	-0.358252	-0.358252	-0.358252	-0.358252	-0.358252	-0.358252	-0.358252	-0.358252	-0.358252	-0.358252	-0.358252	-0.358252	-0.358252	-0.358252	2.1757	0.75302	3.51981
TRINITY_DN382162_c0_g1	-0.333895	-0.333895	-0.333895	-0.333895	-0.333895	-0.333895	-0.333895	-0.333895	-0.333895	-0.333895	-0.333895	-0.333895	-0.333895	-0.333895	-0.333895	-0.333895	-0.333895	-0.333895	2.05786	0.251548	3.7007
TRINITY_DN431110_c0_g1	-0.596306	-0.596306	0.558213	-0.596306	-0.596306	-0.596306	-0.596306	-0.596306	-0.596306	-0.596306	-0.596306	-0.596306	0.0591344	0.110203	0.135431	0.0847715	0.969983	0.00722893	1.99925	-0.596306	3.23146
TRINITY_DN319881_c0_g1	-0.713943	-0.713943	0.143718	-0.713943	-0.713943	-0.713943	-0.713943	-0.168468	-0.713943	-0.138899	-0.713943	-0.713943	-0.228371	-0.168468	0.354345	0.276848	0.528718	0.808677	2.22484	-0.228371	3.02092
TRINITY_DN271561_c0_g1	-0.517988	-0.517988	-0.517988	-0.517988	-0.517988	-0.517988	-0.517988	-0.517988	-0.517988	-0.517988	-0.517988	-0.517988	-0.517988	0.30226	0.30226	0.264612	0.14974	0.696839	2.48651	-0.517988	3.04961
TRINITY_DN279963_c0_g1	-0.626031	-0.626031	-0.0688869	-0.291783	-0.626031	-0.626031	-0.626031	-0.626031	-0.626031	-0.626031	-0.626031	-0.626031	-0.0420847	0.335155	0.879314	0.287351	-0.0688869	0.164622	2.25704	-0.320768	3.12924
TRINITY_DN439072_c0_g1	-0.606295	-0.606295	-0.606295	-0.606295	-0.606295	-0.606295	-0.606295	-0.606295	-0.606295	-0.606295	-0.606295	-0.606295	-0.00376588	0.687153	0.125411	0.0396703	0.493796	0.909596	1.6799	-0.00376588	3.34755
TRINITY_DN274191_c0_g1	-0.541584	-0.541584	-0.541584	-0.193666	-0.541584	-0.541584	-0.541584	-0.541584	-0.541584	-0.541584	-0.541584	-0.541584	-0.541584	0.447208	0.469374	0.40239	0.287396	0.491381	1.55551	-0.541584	3.58099
TRINITY_DN406491_c0_g1	-0.457263	-0.457263	-0.457263	-0.457263	-0.457263	-0.457263	-0.457263	-0.457263	-0.457263	-0.457263	-0.457263	-0.457263	-0.457263	0.142915	0.728198	-0.457263	0.500628	-0.457263	1.8469	0.0844351	3.55587
TRINITY_DN481105_c0_g1	-0.449262	0.192269	-0.449262	-0.449262	-0.449262	-0.449262	-0.449262	-0.449262	-0.449262	-0.449262	-0.449262	-0.449262	-0.449262	-0.449262	0.746611	-0.449262	0.0861308	-0.449262	2.30045	0.0861308	3.32734
TRINITY_DN477042_c0_g1	-0.484528	-0.484528	-0.484528	-0.484528	-0.484528	-0.484528	-0.484528	-0.484528	-0.484528	-0.484528	-0.12025	-0.12025	-0.12025	-0.484528	-0.0615479	-0.0615479	0.223966	-0.484528	2.56992	0.279537	3.22476
TRINITY_DN228772_c0_g1	-0.649715	-0.649715	-0.649715	-0.649715	-0.277536	-0.649715	-0.649715	-0.649715	-0.221082	-0.649715	-0.277536	-0.25856	0.0745284	-0.202575	0.201245	-0.221082	0.582802	-0.277536	2.20549	0.621461	3.24809
TRINITY_DN373279_c0_g1	-0.474538	-0.474538	-0.474538	-0.474538	-0.474538	-0.474538	-0.474538	-0.474538	-0.474538	-0.474538	-0.474538	-0.474538	-0.474538	-0.474538	0.783381	0.126318	0.585164	-0.474538	2.23544	0.126318	3.26144
TRINITY_DN473824_c0_g1	-0.49565	-0.49565	-0.49565	-0.49565	-0.49565	-0.49565	-0.49565	-0.49565	-0.49565	-0.49565	-0.49565	-0.49565	-0.248637	-0.49565	0.385032	0.342309	0.63407	-0.49565	1.88386	0.469414	3.47305
TRINITY_DN327886_c0_g1	-0.0905909	-0.523198	-0.523198	-0.523198	-0.128105	-0.523198	-0.523198	-0.523198	-0.523198	-0.523198	-0.523198	-0.523198	-0.523198	-0.523198	0.401806	-0.0534128	0.232586	-0.523198	2.47266	0.930391	3.03624
TRINITY_DN447494_c0_g1	-0.229698	-0.534222	-0.534222	-0.534222	-0.534222	-0.534222	-0.534222	-0.534222	-0.534222	-0.534222	-0.534222	-0.534222	-0.534222	-0.180625	0.714925	0.058055	0.241449	-0.279235	2.44982	0.547673	3.08829
TRINITY_DN480104_c0_g1	-0.533619	-0.533619	0.28752	-0.533619	-0.533619	-0.533619	-0.533619	-0.533619	-0.533619	-0.533619	-0.533619	-0.533619	-0.533619	-0.533619	0.1913	0.142555	0.0437567	0.28752	2.86992	0.33501	2.77947
TRINITY_DN379447_c0_g1	-0.602686	-0.602686	-0.602686	-0.602686	-0.602686	-0.602686	-0.602686	-0.602686	0.200873	-0.602686	-0.602686	-0.602686	0.156684	-0.602686	0.222717	-0.173109	0.966982	0.329531	2.69058	0.156684	2.68129
TRINITY_DN468008_c0_g1	-0.449081	-0.449081	-0.449081	-0.449081	-0.449081	-0.449081	-0.449081	-0.449081	-0.449081	-0.449081	-0.449081	-0.449081	-0.449081	-0.449081	-0.449081	-0.449081	0.934326	0.297486	2.73196	0.353965	2.86756
TRINITY_DN473630_c0_g1	-0.440985	-0.440985	-0.440985	-0.440985	-0.440985	-0.440985	-0.440985	-0.440985	-0.440985	-0.440985	-0.440985	-0.440985	-0.0374306	-0.440985	-0.440985	-0.440985	0.695983	0.28799	2.50966	-0.0374306	3.196
TRINITY_DN477399_c0_g1	-0.513261	-0.513261	-0.513261	-0.513261	-0.513261	-0.513261	-0.513261	-0.513261	-0.252152	-0.513261	-0.513261	-0.513261	-0.252152	-0.216252	-0.216252	-0.513261	0.347897	0.52883	2.89738	0.587304	2.73452
TRINITY_DN477256_c0_g1	-0.533656	-0.533656	-0.533656	-0.533656	-0.237125	-0.533656	-0.533656	-0.533656	-0.533656	-0.346929	-0.369499	-0.533656	-0.0511942	-0.533656	-0.152726	-0.346929	0.529659	0.282709	2.90744	0.334151	2.787
TRINITY_DN392882_c0_g1	-0.650347	-0.650347	-0.650347	0.0861219	-0.650347	-0.650347	-0.650347	-0.650347	-0.650347	-0.650347	0.509119	-0.650347	0.0217281	0.117921	0.14946	-0.650347	0.0217281	0.537632	1.74727	0.594035	3.3688
TRINITY_DN417005_c0_g2	-0.294771	-0.83032	-0.83032	-0.83032	-0.83032	-0.83032	-0.83032	-0.294771	-0.83032	-0.83032	0.412436	-0.83032	0.5466	0.206828	0.743675	-0.294771	0.479802	0.808291	1.88935	0.479802	2.7904
TRINITY_DN272010_c0_g1	-0.613717	-0.613717	-0.613717	-0.613717	-0.613717	-0.613717	-0.613717	0.0948112	-0.613717	-0.613717	0.237517	-0.613717	-0.284265	0.0948112	0.733914	0.0583789	0.509403	-0.613717	1.42493	0.307124	3.57427
TRINITY_DN24130_c0_g1	-0.683506	-0.683506	-0.683506	-0.320189	-0.683506	-0.683506	-0.276679	-0.683506	-0.320189	-0.683506	-0.0649485	-0.683506	-0.320189	0.0978537	0.802651	0.0576764	0.518608	-0.364104	1.29314	0.836984	3.52743
TRINITY_DN294883_c0_g1	-0.700168	-0.700168	-0.600488	-0.454573	-0.266376	-0.551378	-0.700168	-0.700168	-0.551378	-0.700168	-0.700168	-0.700168	0.423069	0.217583	0.50297	0.423069	0.463178	-0.359595	1.4405	0.810467	3.40413
TRINITY_DN24209_c0_g1	-0.758573	-0.515423	-0.360853	-0.758573	0.00223626	-0.758573	-0.758573	-0.515423	-0.285664	-0.248571	-0.360853	-0.515423	0.43145	-0.0326836	0.205833	-0.285664	0.524529	-0.758573	1.67095	0.585449	3.49297
TRINITY_DN388692_c0_g1	-0.796072	-0.796072	-0.796072	-0.796072	-0.593656	-0.796072	-0.275651	-0.275651	0.101759	-0.796072	-0.593656	-0.796072	0.843757	-0.538252	0.720187	0.808969	0.336106	-0.565825	2.23036	0.843757	2.5303
TRINITY_DN125367_c0_g1	-0.542001	-0.542001	-0.542001	-0.542001	-0.542001	-0.542001	-0.542001	-0.542001	-0.542001	-0.542001	-0.542001	-0.542001	0.861958	-0.542001	0.38334	0.946717	-0.542001	-0.542001	2.77083	0.837151	2.33002
TRINITY_DN457530_c0_g1	-0.542424	-0.542424	-0.542424	-0.542424	-0.542424	-0.542424	-0.542424	-0.542424	-0.542424	-0.542424	-0.542424	-0.542424	0.38888	-0.542424	0.872589	1.07063	-0.542424	-0.542424	2.55761	0.697045	2.54961
TRINITY_DN426551_c0_g1	-0.164713	-0.673101	-0.673101	0.327912	-0.673101	-0.673101	-0.673101	-0.124837	-0.673101	-0.673101	-0.673101	-0.673101	0.673156	-0.673101	0.868228	-0.124837	0.218936	-0.673101	2.20623	0.639803	2.88423
TRINITY_DN245593_c0_g1	-0.57617	-0.57617	-0.57617	0.484271	-0.57617	-0.57617	-0.57617	-0.57617	-0.57617	-0.57617	-0.57617	-0.57617	1.04329	-0.57617	0.538511	0.462137	0.38259	-0.57617	2.36624	-0.57617	2.78934
TRINITY_DN473590_c0_g1	-0.483319	-0.483319	-0.483319	-0.483319	-0.483319	-0.282697	-0.483319	-0.483319	-0.483319	-0.483319	-0.483319	-0.483319	0.854213	-0.0947933	0.910338	0.0819095	-0.31054	-0.483319	1.5422	-0.483319	3.58251
TRINITY_DN258722_c0_g1	-0.464054	-0.464054	-0.464054	-0.464054	-0.464054	-0.464054	-0.464054	-0.464054	-0.464054	-0.464054	-0.464054	-0.464054	1.32486	-0.464054	-0.464054	0.228657	0.173836	-0.464054	1.50465	0.173836	3.55498
TRINITY_DN481114_c1_g1	-0.543696	-0.543696	-0.543696	-0.543696	-0.209719	-0.169722	-0.543696	-0.543696	-0.543696	-0.543696	-0.543696	-0.169722	0.726362	-0.543696	-0.130091	0.822444	0.389793	-0.543696	1.88479	-0.543696	3.38021
TRINITY_DN410948_c0_g1	-0.412276	-0.412276	-0.412276	-0.412276	-0.412276	0.506653	-0.412276	-0.412276	-0.412276	-0.412276	-0.412276	-0.412276	1.04241	-0.412276	-0.412276	-0.412276	-0.412276	-0.412276	2.07278	-0.412276	3.38685
TRINITY_DN424864_c0_g1	-0.420281	-0.420281	-0.420281	-0.420281	-0.420281	-0.420281	-0.420281	-0.420281	-0.420281	0.27031	-0.420281	-0.420281	0.682314	-0.420281	-0.420281	-0.420281	-0.420281	-0.420281	2.20165	0.139698	3.43051
TRINITY_DN477688_c0_g1	-0.39112	-0.39112	-0.39112	-0.39112	-0.39112	-0.39112	-0.39112	-0.39112	-0.39112	-0.39112	-0.39112	0.222011	0.759863	-0.39112	-0.39112	-0.39112	-0.39112	-0.39112	2.23596	-0.39112	3.43122
TRINITY_DN221749_c0_g2	-0.411751	-0.411751	-0.411751	-0.411751	-0.411751	-0.411751	-0.411751	-0.411751	-0.411751	-0.411751	-0.411751	-0.411751	0.56546	-0.411751	-0.411751	0.154197	-0.411751	0.0756078	2.6134	-0.411751	3.17935
TRINITY_DN426345_c0_g2	-0.378905	-0.378905	-0.378905	-0.378905	-0.378905	-0.378905	-0.378905	-0.378905	-0.378905	-0.378905	-0.378905	-0.378905	0.525581	-0.378905	-0.378905	-0.378905	0.0892431	-0.378905	2.52555	-0.378905	3.30102
TRINITY_DN400978_c0_g2	-0.355587	-0.355587	-0.355587	-0.355587	-0.355587	-0.355587	-0.355587	-0.355587	-0.355587	-0.355587	-0.355587	-0.355587	0.491604	-0.355587	-0.355587	-0.355587	-0.355587	-0.355587	3.06516	-0.355587	2.8438
TRINITY_DN447904_c0_g2	-0.346304	-0.346304	-0.346304	-0.346304	-0.346304	-0.346304	-0.346304	-0.346304	-0.346304	-0.346304	-0.346304	-0.346304	0.273824	-0.346304	-0.346304	-0.346304	-0.346304	-0.346304	2.91815	-0.346304	3.04151
TRINITY_DN465910_c0_g2	-0.445049	-0.445049	-0.445049	-0.445049	0.229968	-0.445049	-0.445049	-0.445049	-0.445049	-0.445049	-0.445049	-0.445049	0.968477	-0.445049	-0.445049	-0.445049	-0.445049	-0.445049	2.73062	0.313242	2.87848
TRINITY_DN280823_c0_g2	-0.470944	-0.470944	-0.470944	-0.470944	-0.470944	-0.470944	-0.470944	-0.470944	-0.470944	-0.470944	-0.470944	-0.470944	0.786392	-0.470944	-0.470944	0.257238	0.190111	-0.470944	2.75007	0.190111	2.89023
TRINITY_DN445616_c0_g1	-0.496229	-0.496229	0.524744	-0.496229	-0.496229	-0.496229	-0.496229	-0.496229	-0.496229	-0.496229	-0.496229	-0.496229	0.272807	0.374883	-0.496229	-0.0445262	-0.0991241	-0.496229	2.038	-0.0991241	3.48331
TRINITY_DN311842_c0_g2	-0.435744	-0.435744	-0.435744	-0.435744	-0.435744	-0.435744	-0.435744	-0.435744	-0.435744	-0.435744	-0.435744	-0.435744	0.0266054	-0.435744	-0.435744	0.0552474	0.747487	-0.435744	2.36249	0.0266054	3.31773
TRINITY_DN421448_c0_g3	0.21706	-0.459349	-0.459349	-0.459349	-0.459349	-0.459349	-0.459349	-0.459349	-0.459349	-0.459349	-0.459349	-0.459349	0.174791	-0.459349	-0.459349	-0.459349	0.697426	-0.459349	2.35841	0.174791	3.26776
TRINITY_DN400176_c0_g1	-0.381082	-0.381082	-0.381082	-0.381082	-0.381082	-0.381082	0.19667	-0.381082	-0.381082	-0.381082	-0.381082	-0.381082	-0.381082	-0.381082	-0.381082	-0.381082	0.507784	-0.381082	2.35524	-0.381082	3.4187
TRINITY_DN478009_c0_g1	-0.124547	-0.413141	-0.413141	-0.413141	-0.413141	-0.413141	-0.413141	-0.413141	-0.413141	-0.0780414	-0.171493	-0.413141	-0.413141	-0.413141	-0.0780414	-0.413141	0.364466	-0.413141	2.63375	-0.413141	3.23788
TRINITY_DN449394_c0_g1	-0.345215	-0.345215	-0.345215	-0.345215	-0.345215	-0.345215	-0.345215	-0.345215	-0.345215	-0.345215	-0.345215	-0.345215	-0.345215	-0.345215	-0.345215	-0.345215	0.269972	-0.345215	2.73004	-0.345215	3.21385
TRINITY_DN414369_c0_g1	-0.352836	-0.352836	-0.352836	-0.352836	-0.352836	-0.352836	-0.352836	-0.352836	-0.352836	-0.352836	-0.352836	-0.352836	-0.352836	-0.352836	-0.352836	-0.352836	0.550542	-0.352836	2.33764	-0.352836	3.46287
TRINITY_DN464062_c0_g2	-0.668393	-0.668393	-0.668393	-0.668393	-0.668393	-0.668393	-0.668393	-0.668393	-0.668393	-0.668393	-0.668393	-0.668393	0.384153	-0.668393	1.99429	-0.00474276	1.19276	0.384153	2.32047	0.90145	1.51658
TRINITY_DN476687_c0_g1	-0.2882	-0.726326	-0.726326	-0.2882	-0.726326	-0.726326	-0.726326	-0.726326	-0.726326	-0.244168	-0.726326	-0.726326	1.00552	-0.726326	1.18706	-0.726326	1.10125	-0.0510671	1.81749	1.8473	1.9026
TRINITY_DN474265_c0_g1	-0.65684	-0.65684	-0.65684	-0.65684	-0.65684	-0.65684	-0.65684	-0.65684	-0.65684	-0.32282	-0.400791	-0.65684	0.622171	-0.65684	0.787646	-0.0800943	1.30634	-0.400791	2.80035	1.34975	1.56349
TRINITY_DN448840_c0_g1	-0.570342	-0.570342	-0.570342	-0.570342	-0.570342	-0.570342	-0.570342	-0.570342	-0.570342	-0.570342	-0.570342	-0.570342	0.666149	-0.570342	1.46593	-0.570342	0.63106	-0.570342	2.71674	1.63875	1.43649
TRINITY_DN335980_c0_g1	-0.692214	-0.692214	-0.692214	-0.692214	-0.191384	-0.692214	-0.692214	-0.692214	-0.692214	-0.692214	-0.692214	-0.692214	0.86352	-0.692214	1.31553	-0.129494	0.656704	0.136834	2.45807	1.35487	1.84192
TRINITY_DN289484_c0_g1	-0.885179	-0.336552	-0.885179	-0.885179	0.116924	-0.628686	-0.628686	-0.885179	-0.885179	-0.885179	-0.242673	-0.885179	0.203108	0.116924	0.808035	0.0732971	1.35048	-0.242673	1.81077	1.41876	2.37723
TRINITY_DN419088_c0_g1	-0.733878	-0.733878	-0.733878	-0.733878	-0.733878	-0.733878	-0.733878	-0.733878	-0.733878	-0.234139	-0.344162	-0.733878	0.432197	0.178539	0.612619	0.145696	1.50735	-0.344162	1.50735	1.03165	2.84584
TRINITY_DN480267_c0_g2	-0.639534	-0.857497	-0.857497	-0.431713	-0.311508	-0.431713	-0.857497	-0.597189	-0.857497	-0.391284	-0.118086	-0.857497	0.613617	-0.391284	0.645642	-0.00592942	1.24217	-0.311508	1.93879	0.613617	2.8634
TRINITY_DN374582_c0_g1	-0.6831	-0.6831	-0.6831	-0.6831	-0.6831	-0.0625774	-0.6831	-0.6831	-0.6831	-0.6831	-0.6831	-0.6831	-0.0965027	-0.0289408	1.55118	-0.0625774	1.55118	-0.6831	1.81186	1.61798	1.9156
TRINITY_DN469901_c0_g1	-0.734723	-1.02286	-1.02286	-0.086291	-0.55884	0.107438	-1.02286	-1.02286	-0.734723	-0.718059	-0.785592	0.0524379	0.0412484	-0.027278	1.26535	-0.074344	1.16105	-0.027278	2.12098	0.824665	2.2654
TRINITY_DN372642_c0_g1	-0.985682	-0.985682	-0.985682	-0.122365	-0.697709	-0.985682	-0.985682	0.143134	-0.985682	-0.623161	-0.497842	-0.985682	0.384968	0.330835	0.801787	0.376066	0.929099	0.51629	2.16262	1.39239	1.80366
TRINITY_DN481346_c0_g1	-0.757253	-0.325849	-0.757253	-0.757253	-0.757253	-0.341949	-0.757253	-0.315278	-0.757253	-0.757253	-0.757253	-0.757253	-0.375069	0.149929	0.506595	0.445112	0.685491	0.19789	2.34794	1.41913	2.42134
TRINITY_DN270968_c0_g2	-0.662712	-0.662712	-0.662712	-0.662712	-0.662712	-0.662712	-0.662712	-0.662712	-0.662712	-0.662712	-0.662712	-0.662712	-0.355483	0.231076	0.257786	0.41119	0.297216	0.772101	2.35662	1.71897	2.26307
TRINITY_DN411885_c0_g1	-0.5787	-0.104885	-0.935498	-0.334391	-0.935498	-0.935498	-0.935498	-0.291033	-0.935498	-0.549845	-0.935498	-0.370683	0.756506	0.48603	0.329432	-0.143379	0.380194	0.0457977	2.4418	1.30795	2.2382
TRINITY_DN455481_c0_g1	-0.666229	-0.923341	-0.105889	-0.923341	-0.923341	-0.923341	-0.923341	-0.666229	-0.198958	-0.630879	-0.701911	-0.230495	0.48865	0.272982	0.300619	0.409202	0.592061	-0.294364	2.46637	1.37314	2.20864
TRINITY_DN267353_c0_g1	-0.665418	-0.665418	-0.665418	-0.665418	-0.665418	-0.665418	-0.665418	-0.665418	-0.665418	-0.665418	-0.232427	-0.665418	0.564125	0.100214	0.738064	0.464137	0.34244	-0.665418	2.7993	1.13476	2.0744
TRINITY_DN375050_c0_g1	-0.743086	-0.743086	-0.743086	-0.335344	-0.555899	-0.743086	-0.743086	-0.743086	-0.743086	-0.743086	-0.374516	-0.512239	0.133361	0.458617	0.854096	0.299595	0.0840523	-0.387783	2.45916	1.59149	2.2301
TRINITY_DN424871_c0_g1	-0.718425	-0.718425	-0.718425	-0.434479	-0.718425	-0.434479	-0.718425	0.222665	-0.718425	-0.718425	-0.718425	-0.718425	0.52238	-0.718425	0.235543	0.176576	0.592663	0.20966	2.67943	1.13762	2.27668
TRINITY_DN474123_c0_g1	-0.667619	-0.667619	-0.667619	-0.465523	-0.333432	-0.667619	-0.667619	-0.667619	-0.667619	-0.667619	-0.667619	-0.667619	0.61627	-0.453004	0.349059	0.0299685	0.567864	0.0565013	2.77454	1.42122	2.11273
TRINITY_DN439592_c0_g1	-0.668114	-0.668114	-0.668114	-0.668114	-0.668114	-0.274263	-0.668114	-0.668114	-0.668114	-0.668114	-0.668114	-0.668114	0.667974	-0.274263	0.174315	0.803646	0.599273	-0.351511	2.86963	1.26131	1.87314
TRINITY_DN195394_c0_g1	-0.749221	-0.749221	-0.749221	0.294032	-0.749221	-0.456611	-0.749221	-0.749221	-0.232386	-0.749221	-0.749221	-0.456611	0.44335	0.0889755	0.140901	-0.456611	1.18242	-0.287661	2.90774	0.870217	1.95602
TRINITY_DN231555_c0_g1	-0.850484	-0.850484	-0.850484	0.102253	-0.850484	0.11292	-0.850484	-0.850484	-0.850484	-0.850484	-0.321904	-0.850484	0.627171	-0.043993	0.748426	0.0968685	0.786024	-0.321904	2.27677	1.64908	1.94264
TRINITY_DN413453_c0_g1	-0.756705	-0.756705	-0.756705	0.225643	0.412813	-0.756705	-0.756705	-0.756705	-0.201085	-0.756705	-0.756705	-0.756705	-0.756705	-0.176981	0.93781	-0.756705	0.713391	0.670493	1.9622	1.3522	2.42727
TRINITY_DN475892_c0_g1	-0.586197	-0.586197	-0.586197	0.727578	-0.586197	-0.586197	-0.586197	-0.586197	-0.586197	-0.586197	-0.586197	-0.586197	-0.586197	-0.586197	0.867211	-0.586197	0.584553	0.0282308	1.87899	1.18069	2.9395
TRINITY_DN146207_c0_g1	-0.561418	-0.561418	-0.561418	0.832006	-0.561418	-0.561418	-0.561418	-0.561418	-0.561418	-0.561418	-0.561418	-0.561418	-0.561418	-0.561418	0.921575	-0.561418	1.13395	-0.561418	1.97534	0.727605	2.8308
TRINITY_DN429471_c0_g1	-0.751112	-0.751112	-0.751112	-0.751112	-0.336054	0.359663	-0.751112	-0.253771	0.079979	-0.751112	-0.751112	-0.751112	0.079979	-0.751112	0.777068	0.403967	0.657518	-0.751112	2.95313	1.05758	1.73205
TRINITY_DN442260_c0_g1	-0.634896	-0.634896	-0.634896	-0.634896	-0.0137202	0.737527	-0.634896	0.163082	-0.634896	-0.634896	-0.634896	-0.634896	-0.634896	-0.634896	0.163082	0.119454	0.579916	-0.634896	2.78537	0.61978	2.46426
TRINITY_DN295402_c0_g1	-0.748039	-0.748039	-0.748039	-0.748039	0.118155	-0.748039	-0.748039	-0.748039	-0.332868	-0.293447	-0.748039	-0.748039	-0.101522	-0.0641312	0.686406	0.779421	0.87049	-0.748039	2.44215	1.10442	2.27131
TRINITY_DN470438_c0_g1	-0.684287	-0.684287	-0.684287	-0.343758	0.55968	-0.684287	-0.684287	-0.684287	-0.684287	-0.684287	-0.684287	-0.684287	-0.380177	0.55968	0.321926	0.501569	0.133724	-0.684287	2.3952	1.29451	2.4848
TRINITY_DN391602_c0_g1	-0.668286	-0.322032	-0.668286	-0.668286	0.291982	-0.668286	-0.668286	-0.668286	-0.668286	-0.668286	-0.668286	-0.668286	-0.35577	-0.0128076	0.910164	-0.0416559	0.316406	-0.39009	2.79611	1.4094	2.08115
TRINITY_DN27195_c0_g1	-0.544522	-0.544522	-0.544522	-0.544522	-0.544522	-0.544522	-0.544522	-0.544522	-0.544522	-0.544522	-0.544522	-0.544522	-0.544522	-0.544522	0.784182	0.988187	0.264008	-0.544522	2.95858	1.35786	1.81502
TRINITY_DN213731_c0_g1	-0.558204	-0.558204	-0.558204	-0.558204	-0.558204	-0.558204	-0.558204	-0.558204	-0.558204	-0.558204	-0.558204	-0.558204	-0.558204	-0.558204	1.06089	0.953616	0.171537	-0.558204	2.62343	1.90397	1.65961
TRINITY_DN408764_c0_g1	-0.454092	-0.454092	-0.454092	-0.454092	-0.454092	-0.454092	-0.454092	-0.454092	-0.454092	-0.454092	-0.454092	-0.454092	-0.454092	-0.454092	0.201684	0.148248	-0.454092	-0.454092	2.79424	1.64968	2.47162
TRINITY_DN374784_c0_g1	-0.0863292	-0.544582	-0.544582	-0.544582	-0.326099	-0.290867	-0.544582	-0.544582	-0.544582	-0.544582	-0.544582	-0.544582	-0.544582	-0.279318	0.326462	0.109466	-0.326099	-0.544582	2.62727	1.6923	2.54362
TRINITY_DN407083_c0_g2	-0.438053	-0.438053	-0.438053	-0.438053	-0.438053	-0.438053	-0.438053	-0.438053	-0.438053	-0.438053	-0.438053	-0.438053	-0.438053	-0.438053	0.508036	-0.438053	-0.438053	-0.438053	2.81572	1.90143	2.22173
TRINITY_DN122836_c0_g1	-0.502679	-0.502679	-0.502679	-0.502679	-0.502679	-0.502679	-0.502679	-0.502679	-0.502679	0.0959751	-0.502679	-0.502679	-0.502679	-0.502679	0.647107	0.0319493	-0.502679	-0.502679	2.67493	1.68423	2.40599
TRINITY_DN151025_c0_g1	-0.540217	-0.540217	-0.540217	-0.540217	-0.540217	-0.540217	-0.540217	-0.132738	-0.540217	-0.540217	-0.540217	-0.540217	-0.540217	-0.540217	0.862562	0.782303	-0.215673	-0.540217	2.74936	1.14633	2.3709
TRINITY_DN477766_c0_g1	-0.522594	-0.522594	-0.522594	-0.522594	-0.522594	-0.522594	-0.522594	-0.522594	-0.522594	-0.522594	-0.0738447	-0.522594	-0.522594	-0.522594	0.931968	0.0165384	-0.522594	-0.0738447	2.82707	1.3431	2.34533
TRINITY_DN475408_c0_g1	-0.435157	-0.612868	-0.612868	-0.270151	-0.456637	-0.612868	-0.612868	-0.612868	-0.270151	-0.612868	-0.612868	-0.612868	-0.435157	-0.612868	0.652801	0.443373	-0.153701	-0.0428427	2.94583	1.37963	2.15797
TRINITY_DN466704_c0_g1	-0.609983	-0.609983	-0.609983	-0.609983	-0.609983	-0.609983	-0.609983	-0.609983	-0.609983	-0.609983	-0.263912	-0.609983	-0.609983	-0.175477	0.927817	0.182627	0.103353	0.0765021	2.06439	1.67196	2.73253
TRINITY_DN384056_c0_g1	-0.592644	-0.592644	-0.592644	0.0142373	-0.299812	-0.592644	-0.592644	-0.592644	-0.592644	-0.592644	-0.592644	-0.592644	-0.592644	-0.240663	0.305309	0.248192	0.162551	-0.299812	2.70079	1.36943	2.55886
TRINITY_DN477209_c0_g1	-0.621183	-0.621183	-0.621183	-0.621183	-0.420263	-0.396201	-0.621183	-0.621183	-0.621183	-0.621183	-0.621183	-0.621183	-0.211297	0.238524	0.454704	0.200687	0.257239	-0.420263	2.62691	1.31578	2.56601
TRINITY_DN450320_c0_g2	-0.246132	-0.673381	-0.673381	-0.673381	0.794314	-0.673381	-0.673381	-0.673381	0.110088	-0.673381	-0.673381	-0.673381	0.363155	-0.673381	-0.673381	1.35469	0.322993	-0.299626	1.56175	0.349851	3.09611
TRINITY_DN453338_c0_g1	-0.38761	-0.832751	-0.716647	-0.832751	-0.149485	-0.716647	-0.832751	-0.678697	-0.566996	-0.832751	0.22788	-0.716647	0.106076	-0.116616	0.287395	1.08633	0.653698	-0.832751	1.94832	1.29743	2.60597
TRINITY_DN377275_c0_g1	-0.742366	-0.742366	-0.742366	-0.742366	0.0604713	-0.742366	-0.213355	-0.742366	-0.742366	-0.742366	0.409011	-0.742366	0.840458	-0.742366	-0.742366	1.27946	0.439254	-0.321025	1.93316	1.44721	2.29139
TRINITY_DN381900_c0_g1	-0.549232	-0.549232	-0.549232	-0.549232	-0.549232	-0.549232	-0.248939	-0.549232	-0.549232	-0.549232	-0.549232	-0.549232	0.18538	-0.549232	0.0323183	0.476525	-0.549232	-0.086045	2.20511	1.83192	2.74375
TRINITY_DN383868_c0_g1	-0.455337	-0.455337	-0.455337	-0.455337	-0.455337	-0.455337	-0.455337	-0.455337	-0.455337	-0.455337	-0.455337	-0.455337	0.239889	-0.455337	-0.455337	0.325656	-0.455337	-0.455337	1.59464	1.91362	3.21158
TRINITY_DN381900_c0_g3	-0.529678	-0.529678	-0.529678	-0.529678	-0.529678	-0.529678	-0.529678	-0.529678	-0.529678	-0.529678	-0.529678	-0.529678	0.569975	-0.529678	0.124094	0.0723552	0.0201484	-0.529678	1.69283	1.88578	3.05031
TRINITY_DN128063_c0_g1	-0.550707	-0.550707	-0.550707	-0.550707	-0.550707	-0.550707	-0.550707	-0.550707	-0.550707	-0.131137	-0.550707	-0.550707	0.408608	-0.550707	-0.131137	0.734048	0.373643	-0.550707	1.95773	0.640726	3.30672
TRINITY_DN473965_c0_g1	-0.443529	-0.443529	-0.443529	-0.443529	-0.443529	-0.443529	-0.443529	-0.443529	-0.443529	-0.443529	-0.443529	-0.443529	0.503856	-0.443529	-0.443529	0.574324	-0.443529	-0.443529	2.12064	0.503856	3.39379
TRINITY_DN358417_c0_g1	-0.483433	-0.483433	-0.483433	-0.483433	-0.483433	-0.483433	-0.483433	-0.483433	-0.483433	-0.483433	-0.483433	-0.483433	0.165213	-0.483433	-0.0834996	0.76112	-0.483433	-0.483433	2.12104	1.09735	3.19027
TRINITY_DN317965_c0_g2	-0.464459	-0.464459	-0.464459	-0.464459	-0.464459	-0.464459	-0.464459	-0.464459	-0.464459	-0.464459	-0.464459	-0.464459	0.469951	-0.464459	-0.0791096	0.238853	-0.464459	-0.464459	1.86685	1.00983	3.46051
TRINITY_DN408930_c0_g1	-0.573959	-0.573959	0.159001	0.23577	-0.573959	-0.573959	-0.573959	-0.573959	-0.573959	-0.573959	-0.573959	-0.573959	0.177061	-0.573959	-0.573959	0.900846	-0.573959	-0.573959	2.29644	1.92113	2.34518
TRINITY_DN321543_c0_g1	-0.640939	-0.640939	0.466498	-0.640939	-0.640939	-0.640939	-0.640939	-0.640939	-0.640939	-0.640939	-0.640939	-0.640939	1.01627	0.046735	-0.640939	1.1441	-0.0338461	-0.640939	2.08245	1.01627	2.59373
TRINITY_DN127391_c0_g1	-0.592781	-0.592781	0.25756	-0.592781	-0.592781	-0.321017	-0.592781	-0.592781	-0.321017	-0.592781	-0.592781	-0.592781	-0.10605	-0.0642202	-0.592781	1.00971	-0.148258	-0.592781	2.09652	1.0754	3.04196
TRINITY_DN334827_c0_g1	-0.610913	-0.610913	-0.610913	-0.610913	-0.00962868	-0.610913	-0.610913	0.119114	0.087332	-0.610913	-0.610913	-0.610913	0.0229651	-0.610913	-0.610913	0.67769	-0.610913	0.509937	2.44334	0.566675	2.91353
TRINITY_DN230004_c0_g1	0.177476	-0.467156	-0.467156	-0.467156	-0.467156	-0.467156	-0.467156	-0.467156	-0.467156	-0.467156	-0.467156	-0.467156	-0.467156	-0.467156	-0.467156	0.177476	-0.467156	0.100585	2.28485	1.05426	3.21269
TRINITY_DN377268_c0_g1	-0.395674	-0.395674	-0.395674	-0.395674	-0.395674	-0.395674	-0.395674	-0.395674	-0.395674	-0.395674	-0.395674	-0.395674	-0.395674	-0.395674	-0.395674	0.282375	-0.395674	-0.395674	2.39635	0.734631	3.31309
TRINITY_DN35865_c0_g1	-0.42918	-0.42918	-0.42918	-0.42918	-0.42918	-0.42918	-0.42918	-0.42918	-0.42918	-0.42918	-0.42918	-0.42918	-0.42918	-0.42918	-0.42918	0.308809	-0.42918	0.193985	2.06601	0.842364	3.45571
TRINITY_DN135703_c0_g1	-0.447583	-0.447583	-0.447583	-0.447583	-0.447583	-0.447583	-0.447583	-0.447583	-0.447583	-0.447583	-0.447583	-0.447583	-0.447583	0.288177	-0.447583	0.821752	-0.447583	-0.447583	1.84625	0.7267	3.47845
TRINITY_DN445592_c0_g1	-0.449225	-0.449225	-0.449225	-0.449225	0.162603	-0.449225	-0.449225	-0.449225	-0.449225	-0.449225	-0.449225	-0.449225	-0.449225	-0.449225	-0.449225	0.784023	-0.449225	-0.449225	2.41005	0.694061	3.13687
TRINITY_DN258199_c0_g1	-0.428877	-0.428877	-0.428877	-0.428877	-0.428877	-0.428877	-0.428877	-0.428877	-0.428877	-0.428877	-0.428877	-0.428877	-0.428877	-0.428877	-0.428877	1.23297	-0.428877	-0.428877	2.09528	0.734075	3.2286
TRINITY_DN305170_c0_g1	-0.524696	-0.524696	-0.524696	-0.524696	-0.524696	-0.524696	-0.524696	0.580331	-0.524696	-0.524696	-0.524696	-0.524696	-0.524696	-0.524696	-0.524696	0.530245	0.401733	-0.524696	1.69543	1.51093	3.15177
TRINITY_DN378328_c0_g1	-0.584457	-0.584457	-0.584457	-0.584457	0.00696935	-0.584457	-0.584457	0.124216	-0.584457	-0.584457	-0.584457	-0.584457	-0.584457	-0.584457	-0.584457	1.67591	0.529803	-0.584457	1.70318	1.50871	2.63361
TRINITY_DN465952_c0_g2	-0.593195	-0.593195	-0.593195	-0.593195	-0.593195	-0.239633	-0.593195	0.36906	-0.593195	-0.593195	-0.593195	-0.593195	-0.593195	-0.593195	-0.209226	1.09144	0.434148	-0.593195	2.51053	1.40071	2.35451
TRINITY_DN388583_c0_g1	-0.505822	-0.505822	-0.505822	-0.505822	-0.505822	-0.505822	-0.505822	-0.505822	-0.505822	-0.505822	0.754622	-0.505822	-0.505822	-0.505822	-0.505822	0.979655	-0.505822	-0.505822	2.14975	1.43473	2.77439
TRINITY_DN423191_c0_g2	-0.431093	-0.431093	-0.431093	-0.431093	-0.431093	-0.431093	-0.431093	-0.431093	-0.431093	-0.431093	-0.431093	-0.431093	-0.431093	-0.431093	-0.431093	0.962726	-0.431093	-0.431093	2.6948	0.857365	2.81369
TRINITY_DN446194_c0_g1	-0.433061	-0.433061	-0.433061	-0.433061	-0.433061	-0.433061	-0.433061	-0.433061	-0.433061	-0.433061	-0.433061	-0.433061	-0.433061	-0.433061	-0.433061	0.994267	-0.433061	-0.433061	2.87163	0.892058	2.60407
TRINITY_DN133100_c0_g1	-0.47714	-0.47714	-0.47714	-0.47714	-0.47714	-0.47714	-0.47714	-0.47714	-0.47714	-0.47714	-0.47714	-0.47714	-0.47714	-0.47714	-0.47714	0.90426	0.207271	-0.47714	2.87132	1.28441	2.36698
TRINITY_DN367103_c0_g1	-0.481148	-0.481148	-0.481148	-0.481148	-0.481148	-0.481148	-0.481148	-0.481148	-0.481148	-0.481148	-0.481148	-0.481148	-0.481148	-0.481148	-0.481148	1.46248	0.230123	-0.481148	2.70837	0.832454	2.46493
TRINITY_DN268638_c0_g1	-0.499212	-0.499212	-0.499212	-0.499212	-0.499212	-0.499212	-0.499212	-0.499212	-0.499212	-0.499212	-0.499212	-0.499212	-0.499212	-0.499212	-0.499212	1.07116	-0.499212	0.413957	2.6716	1.58412	2.24655
TRINITY_DN340446_c0_g1	-0.46337	-0.46337	-0.46337	-0.46337	-0.46337	-0.46337	-0.46337	-0.46337	-0.46337	-0.46337	-0.46337	-0.46337	-0.46337	-0.46337	-0.46337	1.29274	-0.46337	-0.46337	2.57948	2.051	1.95407
TRINITY_DN477770_c0_g1	-0.526543	-0.526543	-0.526543	-0.526543	-0.526543	-0.526543	-0.526543	-0.526543	-0.526543	-0.526543	-0.526543	-0.526543	-0.526543	-0.526543	0.118827	1.57176	0.00575642	-0.526543	2.49435	1.49158	2.21587
TRINITY_DN400783_c0_g1	-0.639805	-0.639805	-0.639805	-0.639805	-0.639805	-0.639805	-0.639805	-0.639805	-0.639805	0.216938	-7.64317e-05	-0.639805	0.728068	-0.639805	0.216938	-0.639805	1.19984	-0.639805	1.4664	1.8047	2.68465
TRINITY_DN468724_c0_g1	-0.549463	-0.549463	-0.549463	-0.549463	-0.549463	-0.549463	-0.549463	-0.549463	-0.549463	0.412428	-0.549463	-0.549463	0.923932	-0.549463	-0.549463	-0.549463	0.855323	-0.549463	1.03534	2.32116	2.69375
TRINITY_DN252315_c0_g1	-0.52212	-0.52212	-0.52212	-0.52212	-0.52212	-0.52212	-0.52212	-0.52212	-0.52212	0.796321	-0.52212	-0.52212	-0.52212	-0.52212	-0.52212	-0.52212	1.54231	-0.52212	1.62648	1.77659	2.61222
TRINITY_DN382890_c0_g1	-0.637673	-0.637673	-0.637673	-0.637673	-0.637673	-0.637673	-0.637673	-0.637673	-0.637673	0.793397	-0.0195197	-0.637673	0.62293	-0.637673	-0.637673	0.0770229	1.03951	-0.637673	1.82273	1.11914	2.83455
TRINITY_DN333434_c0_g1	-0.774321	-0.774321	-0.774321	-0.278695	0.113349	-0.774321	-0.774321	-0.774321	-0.198827	-0.774321	-0.278695	-0.774321	1.05538	0.340185	-0.774321	0.265244	1.39163	-0.774321	1.25872	1.45731	2.61761
TRINITY_DN461479_c0_g1	-0.776958	-0.776958	-0.776958	-0.776958	0.0308364	-0.776958	-0.776958	-0.776958	-0.253249	-0.776958	-0.776958	-0.776958	0.5042	0.237261	-0.776958	1.07314	1.82749	0.438323	1.07314	1.25386	2.36153
TRINITY_DN462389_c0_g1	-0.672052	-0.816283	-0.501162	-0.925053	-0.644618	-0.65828	-0.728286	-0.816283	-0.0529831	-0.46405	-0.451857	-0.846657	1.01173	-0.121617	-0.909082	0.362692	1.44887	0.285715	1.3633	2.0956	2.04037
TRINITY_DN472385_c1_g1	-0.593935	-0.593935	-0.593935	-0.593935	-0.593935	-0.593935	-0.593935	-0.593935	-0.593935	-0.593935	-0.593935	-0.593935	0.42868	-0.593935	-0.593935	0.492653	0.424281	1.22377	1.02503	1.74218	2.97849
TRINITY_DN479755_c0_g1	-0.627553	-0.627553	-0.627553	-0.627553	-0.627553	0.212052	-0.627553	-0.627553	-0.627553	-0.627553	-0.627553	-0.627553	0.153925	-0.627553	-0.627553	0.212052	1.25717	0.671842	0.917402	1.77993	2.95382
TRINITY_DN212961_c0_g1	-0.433661	-0.433661	-0.433661	-0.433661	-0.433661	-0.433661	-0.433661	-0.433661	-0.433661	-0.433661	-0.433661	-0.433661	-0.433661	-0.433661	-0.433661	-0.433661	1.01724	-0.433661	0.972899	2.27983	3.10226
TRINITY_DN459633_c0_g1	-0.0759615	-0.512196	-0.512196	-0.512196	-0.512196	-0.512196	-0.512196	-0.512196	-0.512196	-0.512196	-0.512196	-0.512196	-0.512196	-0.512196	-0.512196	-0.512196	1.25115	0.245363	1.15677	2.37713	2.72848
TRINITY_DN382493_c0_g1	-0.512718	-0.512718	-0.512718	-0.512718	-0.512718	-0.512718	-0.512718	-0.512718	-0.512718	-0.512718	-0.512718	-0.512718	0.630227	-0.512718	-0.512718	-0.512718	1.29219	-0.512718	1.74293	1.82645	2.71169
TRINITY_DN193567_c0_g1	-0.524984	-0.524984	-0.524984	-0.524984	-0.524984	-0.524984	-0.524984	-0.524984	-0.524984	-0.524984	-0.524984	-0.524984	0.371227	-0.524984	-0.524984	-0.524984	0.966237	0.292663	1.63279	1.4668	3.14504
TRINITY_DN461651_c0_g1	-0.930828	-0.930828	-0.930828	-0.367734	-0.674556	-0.132246	-0.074676	-0.930828	-0.132246	-0.930828	1.84791	-0.674556	-0.190327	1.80507	-0.0176093	-0.930828	0.833556	0.981505	-0.367734	0.527214	2.22139
TRINITY_DN469821_c0_g7	-1.09326	-1.39014	-0.947001	-0.947001	-0.947001	0.574192	-0.51659	0.705124	-0.0981914	-0.51659	1.83474	-0.375822	0.0387195	-0.51659	-1.09326	1.21771	0.308846	0.442106	0.174391	0.834923	2.3107
TRINITY_DN373606_c0_g1	-0.990243	-0.990243	-0.990243	-0.480313	0.379198	1.58981	-0.990243	0.73963	-0.990243	-0.381246	0.379198	-0.480313	-0.480313	0.194211	-0.990243	-0.990243	0.00589045	1.58981	0.65068	1.00202	2.22343
TRINITY_DN358116_c0_g1	-0.578039	-0.578039	-0.578039	-0.578039	-0.578039	-0.578039	-0.578039	0.122392	-0.578039	-0.578039	-0.578039	-0.578039	-0.578039	-0.578039	0.578129	0.505942	-0.578039	0.948336	1.36199	1.42363	3.15213
TRINITY_DN181928_c0_g1	-0.461606	-0.461606	-0.461606	-0.461606	-0.461606	-0.461606	-0.461606	-0.461606	-0.461606	-0.461606	-0.461606	-0.461606	-0.461606	-0.461606	-0.0980752	-0.461606	-0.461606	1.7296	1.35178	1.18341	3.21898
TRINITY_DN302480_c0_g1	-0.470404	-0.470404	-0.470404	-0.470404	-0.470404	-0.470404	-0.470404	-0.470404	-0.470404	-0.470404	-0.470404	-0.470404	-0.470404	-0.470404	-0.470404	0.212152	-0.470404	1.07241	1.33565	1.60317	3.30308
TRINITY_DN471548_c0_g3	-0.627037	-0.627037	0.342341	0.446991	-0.627037	-0.627037	0.017306	-0.627037	-0.627037	-0.627037	-0.627037	-0.627037	-0.627037	-0.627037	0.017306	-0.0385697	-0.0949558	1.17997	1.91742	-0.0949558	3.20455
TRINITY_DN475556_c0_g1	-0.536821	-0.536821	-0.536821	-0.536821	-0.536821	-0.536821	-0.536821	-0.536821	-0.536821	-0.536821	-0.194988	-0.536821	-0.536821	-0.290317	0.63083	-0.536821	0.0357522	1.57864	1.4439	0.467838	3.30702
TRINITY_DN372764_c0_g1	-0.466897	-0.466897	-0.466897	-0.466897	-0.466897	-0.466897	-0.466897	-0.466897	-0.466897	-0.466897	-0.466897	-0.466897	-0.466897	-0.466897	-0.466897	0.0093935	-0.466897	1.39037	2.40302	0.814256	2.85331
TRINITY_DN233241_c0_g1	-0.47515	-0.47515	-0.47515	-0.47515	-0.47515	-0.47515	-0.47515	-0.47515	-0.47515	-0.47515	-0.47515	-0.47515	-0.47515	-0.47515	-0.47515	0.150934	-0.47515	1.92221	2.26345	0.580739	2.68506
TRINITY_DN448503_c0_g2	-0.41263	-0.41263	-0.41263	-0.41263	-0.41263	-0.41263	-0.41263	-0.41263	-0.41263	-0.41263	-0.41263	0.256603	-0.41263	-0.41263	-0.41263	-0.41263	-0.41263	1.56557	1.85217	-0.41263	3.34038
TRINITY_DN417100_c0_g1	-0.569667	-0.569667	-0.569667	-0.569667	-0.569667	-0.569667	-0.569667	-0.569667	-0.569667	-0.569667	-0.569667	0.10384	-0.569667	-0.569667	-0.178606	0.142791	0.585859	1.86486	2.04691	0.0645507	2.77547
TRINITY_DN479959_c0_g1	0.727014	-0.760926	-0.760926	-0.760926	-0.760926	-0.760926	-0.760926	-0.760926	0.31814	-0.114936	-0.251218	-0.760926	-0.760926	0.36534	-0.760926	-0.15311	-0.231281	0.858012	2.34463	1.72983	2.01684
TRINITY_DN117655_c0_g1	-0.61781	-0.61781	-0.61781	-0.61781	0.74233	-0.177551	-0.61781	-0.61781	-0.177551	-0.123239	-0.232817	-0.61781	-0.61781	-0.61781	-0.61781	-0.61781	-0.61781	0.959662	1.95064	2.16611	2.30614
TRINITY_DN304626_c0_g1	-0.526638	-0.526638	-0.526638	-0.526638	0.238833	-0.526638	-0.526638	-0.526638	-0.526638	-0.526638	-0.526638	-0.526638	0.280854	-0.526638	-0.526638	-0.526638	-0.526638	0.685753	2.07621	1.94817	2.66975
TRINITY_DN392354_c0_g1	-0.456113	-0.456113	-0.456113	-0.456113	-0.456113	-0.456113	-0.456113	-0.456113	-0.456113	-0.456113	-0.456113	-0.456113	-0.456113	-0.456113	-0.456113	-0.456113	-0.334854	0.81284	2.13708	1.91276	2.76998
TRINITY_DN347329_c0_g1	-0.515793	-0.515793	-0.515793	0.227373	-0.515793	-0.515793	-0.515793	-0.515793	-0.515793	-0.515793	0.127868	-0.515793	-0.515793	-0.515793	-0.515793	-0.515793	-0.515793	1.52861	3.14895	1.2242	1.4799
TRINITY_DN316977_c0_g1	-0.520596	-0.520596	-0.520596	-0.520596	-0.520596	-0.520596	-0.520596	-0.520596	-0.520596	-0.520596	-0.520596	-0.520596	0.0485903	-0.520596	-0.520596	-0.520596	0.0485903	1.6973	2.79972	1.45994	1.7548
TRINITY_DN451248_c0_g1	-0.504714	-0.504714	-0.504714	-0.504714	-0.504714	-0.504714	-0.504714	-0.504714	-0.504714	-0.504714	-0.504714	-0.504714	-0.504714	-0.504714	0.440566	-0.504714	-0.504714	2.05144	2.57968	1.08012	1.92362
TRINITY_DN373917_c0_g1	-0.459105	-0.459105	-0.459105	-0.459105	-0.459105	-0.459105	-0.459105	-0.459105	-0.459105	-0.459105	-0.459105	-0.459105	-0.459105	-0.459105	-0.459105	-0.459105	-0.459105	2.28846	2.65931	1.31323	1.54378
TRINITY_DN276026_c0_g1	-0.452057	-0.452057	-0.452057	-0.452057	-0.452057	-0.452057	-0.452057	-0.452057	-0.452057	-0.452057	-0.452057	-0.452057	-0.452057	-0.452057	-0.452057	-0.452057	-0.452057	2.46535	2.51769	0.871901	1.83003
TRINITY_DN405525_c0_g1	-0.528401	-0.528401	-0.528401	-0.528401	-0.528401	-0.528401	-0.528401	-0.528401	-0.528401	-0.528401	-0.528401	-0.528401	-0.528401	1.45709	-0.528401	-0.528401	-0.528401	1.16623	2.22556	1.2567	2.34884
TRINITY_DN467722_c0_g1	-0.504823	-0.504823	-0.504823	-0.504823	-0.504823	-0.504823	-0.504823	-0.504823	-0.504823	-0.504823	-0.504823	-0.504823	-0.504823	1.58617	-0.504823	-0.0510429	-0.504823	1.72773	2.18488	-0.287324	2.41194
TRINITY_DN126564_c0_g1	-0.493042	-0.493042	-0.493042	-0.493042	-0.493042	-0.493042	-0.493042	-0.493042	-0.493042	-0.493042	-0.493042	-0.493042	-0.493042	1.4497	-0.493042	-0.493042	0.352571	1.23331	2.96844	-0.493042	1.88465
TRINITY_DN421369_c0_g1	-0.57964	-0.57964	-0.57964	-0.57964	-0.57964	-0.57964	-0.57964	-0.57964	-0.57964	-0.57964	-0.57964	-0.57964	-0.57964	1.05518	-0.211457	-0.0993397	-0.426139	2.36667	2.332	1.06931	1.4491
TRINITY_DN381591_c0_g1	-0.484019	-0.484019	-0.484019	-0.484019	-0.484019	-0.484019	-0.484019	-0.484019	-0.484019	-0.484019	-0.484019	-0.484019	-0.484019	0.942044	-0.484019	-0.484019	-0.484019	2.76554	2.57767	0.789427	0.669633
TRINITY_DN183412_c0_g1	-0.467298	-0.467298	-0.467298	-0.467298	-0.467298	-0.467298	-0.467298	-0.467298	-0.467298	-0.467298	-0.467298	-0.467298	-0.467298	0.3448	-0.467298	-0.467298	-0.467298	1.95366	2.9066	0.257841	2.01386
TRINITY_DN469943_c0_g2	-0.430736	-0.430736	-0.430736	-0.430736	-0.430736	-0.430736	-0.430736	-0.430736	-0.430736	-0.430736	-0.430736	-0.430736	-0.430736	0.259951	-0.430736	-0.430736	-0.430736	2.66585	2.14328	-0.430736	2.25342
TRINITY_DN469839_c0_g1	-0.764825	-0.764825	-0.764825	-0.764825	-0.253083	-0.764825	-0.122312	-0.764825	0.407224	0.483844	1.05718	-0.165516	-0.209104	-0.764825	-0.764825	-0.764825	-0.209104	2.09014	2.53504	-0.209104	1.47821
TRINITY_DN422450_c0_g1	-0.604494	-0.604494	-0.604494	-0.604494	-0.604494	-0.604494	-0.604494	-0.604494	-0.604494	-0.604494	-0.604494	1.11723	0.507154	-0.604494	-0.130788	-0.604494	-0.604494	2.06057	2.0083	0.788344	2.1121
TRINITY_DN473226_c0_g1	-0.29682	-0.119209	-0.760665	-0.380246	2.81564	-0.641284	-0.960768	-0.342567	-0.159542	-0.3333	-0.760665	-0.960768	-0.960768	-0.629876	-0.3333	0.206625	-0.29682	1.44841	1.29992	0.602585	1.56342
TRINITY_DN262045_c0_g1	-0.533073	-0.602524	-0.822963	-0.533073	1.88282	0.504092	-0.822963	-0.722638	-0.6261	-0.510335	-0.649895	-0.211567	-0.465457	-0.231788	-0.822963	-0.533073	1.06267	-0.649895	1.59151	1.60145	2.09576
TRINITY_DN118221_c0_g2	-0.506794	-0.506794	-0.506794	-0.506794	1.51028	-0.506794	-0.506794	-0.506794	-0.506794	-0.506794	-0.506794	-0.506794	-0.506794	-0.506794	-0.506794	-0.506794	-0.506794	1.09022	2.81004	0.684006	2.01416
TRINITY_DN406136_c0_g1	-0.45986	-0.45986	-0.45986	-0.45986	1.41387	0.472537	-0.45986	-0.45986	-0.45986	-0.45986	-0.45986	-0.45986	-0.45986	-0.45986	-0.45986	-0.45986	-0.45986	-0.45986	3.33666	0.366491	1.7682
TRINITY_DN282300_c0_g1	-1.17481	-0.790927	-0.837328	-0.43449	1.58797	-1.17481	-0.790927	0.880792	-0.101834	0.322111	-1.17481	-0.477677	-0.837328	0.880792	-0.391675	0.210017	1.26223	-0.52124	2.02675	1.55922	-0.0220247
TRINITY_DN435315_c0_g1	-0.952494	-0.952494	-0.952494	0.947783	1.00551	-0.203052	-0.167204	1.05328	-0.952494	-0.952494	-0.952494	-0.952494	-0.952494	-0.952494	0.351452	0.635744	2.00184	0.129081	1.90304	0.17909	0.735885
TRINITY_DN343085_c0_g1	-0.754371	-0.754371	-0.754371	0.707483	0.127545	-0.754371	-0.754371	0.799593	-0.754371	-0.754371	-0.754371	-0.754371	-0.754371	-0.754371	0.279471	1.22997	1.15091	-0.754371	2.24931	0.585302	1.92288
TRINITY_DN481126_c0_g5	-0.800929	-0.800929	0.0417515	-0.800929	0.42979	-0.800929	-0.800929	-0.800929	-0.800929	0.302681	0.0417515	-0.800929	0.107847	-0.800929	1.70099	-0.297838	-0.367658	-0.367658	1.53992	2.01302	2.06378
TRINITY_DN397851_c0_g1	-0.659291	-0.0424394	-0.659291	-0.659291	-0.659291	-0.659291	-0.659291	-0.659291	-0.0851453	-0.02134	-0.659291	-0.659291	0.180958	-0.659291	2.23715	-0.659291	0.295364	-0.659291	1.68849	1.59838	2.06007
TRINITY_DN473356_c0_g1	-0.543454	-0.543454	-0.543454	-0.543454	-0.543454	-0.543454	-0.543454	-0.543454	-0.543454	-0.543454	-0.543454	-0.543454	0.491304	-0.543454	1.44959	-0.543454	-0.543454	-0.0118496	1.93848	1.7602	2.52409
TRINITY_DN379710_c0_g1	-0.472749	-0.472749	-0.472749	-0.472749	-0.472749	-0.472749	-0.472749	-0.472749	-0.472749	-0.472749	-0.472749	-0.472749	-0.472749	-0.472749	1.92373	-0.472749	-0.472749	-0.472749	2.19635	2.01246	1.90421
TRINITY_DN218535_c0_g1	-0.504911	-0.504911	-0.504911	-0.504911	-0.504911	-0.504911	-0.504911	-0.504911	-0.504911	-0.504911	-0.504911	-0.504911	0.0224762	-0.504911	1.93691	-0.504911	0.0224762	-0.0104801	0.0875376	2.75118	2.25866
TRINITY_DN327195_c0_g1	-0.438617	-0.438617	-0.438617	-0.438617	-0.438617	-0.438617	-0.438617	-0.438617	-0.438617	-0.438617	-0.438617	-0.438617	-0.438617	-0.438617	1.24079	0.118109	-0.438617	-0.438617	0.118109	2.72658	2.81428
TRINITY_DN376026_c0_g1	0.697294	-0.627185	-0.627185	-0.627185	-0.0191422	-0.627185	-0.627185	-0.627185	-0.627185	-0.627185	-0.627185	-0.627185	-0.627185	-0.627185	1.89453	0.0758214	-0.0191422	-0.627185	1.25419	2.37532	1.89453
TRINITY_DN457702_c0_g1	-0.0728344	-0.685947	-0.685947	-0.685947	-0.406911	-0.338829	-0.685947	-0.685947	-0.685947	-0.685947	-0.406911	-0.685947	0.183572	-0.338829	2.05501	0.246256	0.120332	-0.685947	0.551647	2.10324	2.47778
TRINITY_DN476731_c0_g1	-0.685645	-0.199345	-0.685645	-0.685645	-0.685645	-0.199345	-0.685645	-0.685645	-0.199345	-0.685645	0.443922	-0.685645	0.173303	-0.685645	2.08156	-0.199345	0.879239	-0.685645	0.264328	3.0178	0.793684
TRINITY_DN321908_c0_g1	-0.503588	-0.503588	-0.503588	-0.503588	-0.503588	0.777401	-0.503588	-0.503588	-0.503588	-0.503588	-0.503588	-0.503588	-0.503588	-0.503588	0.252686	-0.503588	1.57848	-0.503588	0.197682	3.30314	1.44444
TRINITY_DN105263_c0_g1	-0.547562	-0.547562	-0.547562	-0.547562	-0.547562	0.876924	-0.547562	-0.547562	-0.547562	-0.547562	-0.547562	-0.547562	-0.547562	-0.547562	0.973991	-0.547562	0.728396	-0.547562	0.876924	3.14344	1.61376
TRINITY_DN367374_c0_g1	-1.18294	-1.18294	-1.18294	-0.339215	-0.135513	0.364238	-1.18294	0.784679	0.364238	-0.270222	-0.444855	-1.18294	-0.374137	-0.270222	1.96509	0.393602	-0.102494	0.183659	0.73097	2.58437	0.480492
TRINITY_DN36008_c0_g1	-0.811843	-0.811843	-0.811843	-0.29472	-0.561504	0.187264	-0.811843	-0.527085	-0.811843	0.927182	-0.811843	-0.811843	0.537345	-0.527085	1.12967	0.215401	0.101545	-0.811843	1.98583	2.60794	0.712973
TRINITY_DN476664_c0_g1	-0.543599	-0.92028	-0.92028	0.0818154	-0.322865	0.0818154	-0.92028	-0.543599	-0.232247	0.470302	-0.92028	-0.576264	-0.262201	-0.92028	1.01616	-0.20254	1.3002	-0.92028	2.29933	2.2246	0.730768
TRINITY_DN404866_c0_g1	-0.20177	-0.936802	-0.936802	-0.557256	-0.30106	-0.152777	-0.936802	-0.936802	0.178696	-0.505072	-0.936802	-0.557256	0.704993	-0.936802	2.63422	-0.152777	0.9105	-0.251195	1.18612	1.73474	0.950713
TRINITY_DN418277_c0_g1	-1.01411	-1.01411	-0.572779	-0.654842	-1.01411	0.168553	-1.01411	-1.01411	-0.0488274	-0.473965	-0.165305	-1.01411	0.73528	-1.01411	1.7633	1.23275	0.861203	0.138668	1.49543	1.5963	1.023
TRINITY_DN289150_c0_g1	-0.55651	-0.55651	-0.55651	2.30866	-0.55651	0.0942743	-0.55651	-0.55651	-0.55651	-0.55651	-0.0148267	-0.55651	-0.55651	-0.55651	0.147491	-0.55651	-0.55651	-0.55651	1.10217	2.55801	1.59537
TRINITY_DN404748_c0_g1	-0.463724	-0.463724	-0.463724	1.31565	-0.463724	-0.463724	-0.463724	-0.463724	-0.463724	-0.463724	-0.463724	-0.463724	-0.463724	-0.463724	-0.463724	-0.463724	-0.463724	-0.463724	2.25752	2.49295	1.81718
TRINITY_DN399437_c0_g2	-0.497452	-0.497452	-0.497452	1.3615	-0.497452	-0.497452	-0.497452	-0.497452	-0.497452	-0.497452	-0.497452	-0.497452	-0.497452	-0.497452	-0.497452	-0.497452	0.123848	-0.497452	1.93422	2.52102	2.01864
TRINITY_DN386478_c0_g1	-0.362657	-0.362657	-0.362657	-0.362657	-0.362657	-0.362657	-0.362657	-0.362657	-0.362657	-0.362657	-0.362657	-0.362657	-0.362657	-0.362657	-0.362657	-0.362657	-0.362657	-0.362657	0.70792	3.22287	2.59703
TRINITY_DN430928_c0_g1	-0.316618	-0.316618	-0.316618	-0.316618	-0.316618	-0.316618	-0.316618	-0.316618	-0.316618	-0.316618	-0.316618	-0.316618	-0.316618	-0.316618	-0.316618	-0.316618	-0.316618	-0.316618	-0.316618	2.9883	3.02744
TRINITY_DN403010_c0_g1	-0.316609	-0.316609	-0.316609	-0.316609	-0.316609	-0.316609	-0.316609	-0.316609	-0.316609	-0.316609	-0.316609	-0.316609	-0.316609	-0.316609	-0.316609	-0.316609	-0.316609	-0.316609	-0.316609	2.97733	3.03824
TRINITY_DN393157_c0_g1	-0.314314	-0.314314	-0.314314	-0.314314	-0.314314	-0.314314	-0.314314	-0.314314	-0.314314	-0.314314	-0.314314	-0.314314	-0.314314	-0.314314	-0.314314	-0.314314	-0.314314	-0.314314	-0.314314	3.36722	2.60476
TRINITY_DN397387_c0_g1	-0.309386	-0.309386	-0.309386	-0.309386	-0.309386	-0.309386	-0.309386	-0.309386	-0.309386	-0.309386	-0.309386	-0.309386	-0.309386	-0.309386	-0.309386	-0.309386	-0.309386	-0.309386	-0.309386	3.61146	2.26687
TRINITY_DN330357_c0_g1	-0.509999	-0.509999	-0.509999	-0.509999	-0.509999	-0.509999	-0.509999	0.015268	-0.509999	-0.509999	-0.509999	-0.509999	-0.509999	-0.509999	-0.509999	0.446964	1.08915	-0.509999	0.898665	3.0387	2.16124
TRINITY_DN391455_c0_g1	-0.459336	-0.459336	-0.459336	-0.459336	-0.459336	-0.459336	-0.459336	-0.459336	-0.459336	-0.459336	-0.459336	-0.459336	-0.459336	-0.459336	0.196379	-0.459336	0.587577	-0.459336	1.21875	3.15375	2.19292
TRINITY_DN24841_c0_g1	-0.422548	-0.422548	-0.422548	-0.422548	-0.422548	-0.422548	-0.422548	-0.422548	-0.422548	-0.422548	-0.422548	-0.422548	-0.422548	-0.422548	-0.422548	-0.422548	0.601825	-0.422548	1.1259	3.20379	2.2518
TRINITY_DN384481_c0_g1	-0.438529	-0.438529	-0.438529	-0.438529	-0.438529	-0.438529	-0.438529	-0.438529	-0.438529	-0.438529	-0.438529	-0.438529	-0.191495	-0.438529	-0.156033	-0.438529	0.182979	-0.438529	1.21846	3.13537	2.38865
TRINITY_DN106729_c0_g1	-0.437388	-0.437388	-0.437388	-0.437388	-0.437388	-0.437388	-0.437388	-0.437388	-0.437388	-0.437388	-0.437388	-0.437388	0.824528	-0.437388	-0.437388	-0.437388	0.19283	-0.437388	0.317766	2.62441	3.03867
TRINITY_DN479874_c0_g1	-0.426476	-0.426476	-0.426476	-0.426476	-0.426476	-0.426476	-0.426476	-0.426476	-0.426476	-0.426476	-0.426476	-0.426476	0.185186	-0.426476	-0.426476	-0.426476	0.645035	-0.426476	0.244934	2.70526	3.04321
TRINITY_DN460478_c0_g1	-0.478201	-0.478201	-0.478201	-0.478201	-0.478201	-0.478201	-0.478201	-0.478201	-0.478201	-0.478201	-0.478201	-0.478201	0.984769	-0.478201	-0.478201	-0.478201	0.314418	-0.478201	1.09936	2.99287	2.25979
TRINITY_DN405002_c0_g1	-0.584367	-0.584367	-0.584367	0.0857457	-0.584367	0.0857457	-0.584367	-0.584367	-0.584367	-0.584367	-0.584367	-0.584367	0.632564	0.165997	-0.584367	-0.584367	0.632564	-0.584367	0.782691	3.11851	2.09295
TRINITY_DN328174_c0_g1	-0.521744	-0.521744	-0.521744	-0.521744	-0.521744	-0.521744	-0.521744	-0.521744	0.150671	-0.521744	-0.521744	-0.521744	0.661752	-0.521744	-0.521744	1.25029	-0.521744	-0.521744	0.749783	3.12422	1.88944
TRINITY_DN387554_c0_g1	-0.58175	-0.58175	1.14783	-0.58175	-0.58175	-0.58175	-0.58175	-0.58175	-0.58175	-0.58175	-0.58175	-0.58175	0.80628	-0.58175	-0.58175	0.80628	-0.58175	-0.58175	1.46809	2.38224	2.11553
TRINITY_DN332228_c0_g1	-0.60739	-0.60739	0.562504	-0.60739	-0.60739	-0.60739	-0.60739	-0.60739	-0.60739	-0.60739	-0.60739	-0.60739	1.13125	0.113927	-0.60739	0.702798	-0.60739	-0.60739	1.28595	2.36558	2.34146
TRINITY_DN446401_c0_g2	-0.383871	-0.666288	-0.439263	-0.666288	-0.220807	-0.666288	-0.666288	-0.383871	-0.666288	0.48474	0.0411562	-0.666288	0.340623	-0.666288	-0.666288	0.14271	-0.167457	-0.220807	0.671479	2.53982	2.92586
TRINITY_DN310323_c0_g1	-0.569293	-0.569293	-0.569293	-0.569293	-0.569293	-0.569293	-0.569293	-0.569293	-0.569293	-0.569293	0.0262771	-0.569293	0.0833407	0.139469	-0.569293	0.11152	0.558156	-0.569293	1.20692	2.45649	2.81863
TRINITY_DN448342_c0_g2	-0.686989	-0.686989	-0.686989	-0.686989	-0.686989	-0.686989	-0.686989	-0.686989	-0.686989	-0.157937	0.73849	-0.235239	0.514814	-0.196416	-0.157937	-0.196416	0.481895	-0.686989	1.01007	2.22603	2.84253
TRINITY_DN276158_c0_g1	-0.585459	-0.585459	-0.585459	-0.585459	-0.0435913	-0.585459	-0.585459	-0.585459	0.0638304	-0.585459	0.893704	-0.585459	1.00779	-0.585459	-0.585459	0.0638304	-0.585459	-0.585459	0.655624	1.79913	3.17065
TRINITY_DN360098_c0_g1	-0.69033	-0.69033	-0.69033	-0.69033	-0.69033	-0.69033	-0.69033	-0.69033	-0.0993422	-0.69033	-0.213119	-0.69033	1.21628	-0.0993422	-0.043227	-0.0993422	0.2832	-0.213119	1.44016	1.98702	2.74414
TRINITY_DN350280_c0_g1	-0.489583	-0.489583	-0.489583	-0.489583	-0.489583	-0.489583	-0.489583	-0.489583	0.367497	-0.489583	-0.489583	-0.489583	1.4756	-0.489583	-0.489583	-0.489583	-0.489583	-0.489583	1.07502	1.90208	3.01312
TRINITY_DN468624_c0_g1	-0.694659	-0.694659	-0.694659	-0.694659	-0.0617457	-0.694659	0.747198	-0.694659	0.0403154	-0.694659	0.48515	-0.694659	-0.694659	-0.694659	0.106948	0.0403154	0.515122	-0.694659	1.22514	3.21874	1.32407
TRINITY_DN453927_c0_g1	-0.880564	-0.880564	-0.880564	-0.208017	0.156806	-0.880564	-0.208017	-0.880564	0.931767	-0.880564	0.245957	-0.880564	-0.301354	-0.880564	-0.115548	1.01426	0.245957	-0.301354	1.01426	2.32104	2.24875
TRINITY_DN445843_c0_g1	-0.605377	-0.401996	-0.445701	-0.605377	-0.605377	-0.605377	-0.605377	-0.0412921	-0.605377	-0.605377	-0.605377	-0.255103	0.188705	-0.21476	-0.401996	0.0853295	-0.605377	0.255189	2.01086	3.0469	1.62226
TRINITY_DN477891_c0_g1	-0.421852	-0.421852	-0.421852	-0.421852	-0.421852	-0.421852	-0.421852	-0.421852	-0.421852	-0.421852	-0.421852	-0.421852	-0.421852	-0.421852	-0.421852	0.53884	-0.421852	-0.421852	1.90228	3.33407	1.39628
TRINITY_DN26617_c0_g1	-0.384716	-0.384716	-0.384716	-0.384716	-0.384716	-0.384716	-0.384716	-0.384716	-0.384716	-0.384716	-0.384716	-0.384716	-0.384716	-0.384716	-0.384716	-0.384716	-0.384716	-0.384716	1.98452	3.24282	1.69755
TRINITY_DN479096_c0_g1	-0.382621	-0.382621	-0.382621	-0.382621	-0.382621	-0.382621	-0.382621	-0.382621	-0.382621	-0.382621	-0.382621	-0.382621	-0.382621	-0.382621	-0.382621	-0.382621	-0.382621	-0.382621	2.21937	3.21282	1.45499
TRINITY_DN259439_c0_g1	-0.733613	-0.526839	-0.733613	-0.733613	-0.40567	-0.733613	-0.733613	0.0162049	-0.183525	-0.3074	-0.562864	-0.733613	0.197632	-0.138999	0.197632	0.134727	-0.388949	-0.40567	2.17933	2.56322	2.03285
TRINITY_DN440150_c0_g2	-0.51991	-0.51991	-0.51991	-0.51991	-0.51991	-0.51991	-0.51991	-0.51991	0.140446	-0.51991	-0.51991	-0.51991	0.0881867	-0.180382	-0.51991	0.444528	-0.51991	-0.51991	2.70753	2.43327	1.64516
TRINITY_DN479209_c0_g1	-0.471472	-0.471472	-0.471472	-0.471472	-0.471472	-0.471472	-0.471472	-0.471472	-0.261375	-0.471472	-0.471472	-0.471472	-0.471472	-0.243319	-0.243319	0.410823	-0.471472	-0.471472	2.32444	2.80061	1.81275
TRINITY_DN466863_c0_g1	-0.45529	-0.45529	-0.45529	-0.45529	-0.45529	-0.45529	-0.45529	-0.45529	0.143541	-0.45529	-0.45529	-0.45529	-0.45529	-0.45529	-0.45529	0.143541	-0.45529	-0.45529	2.12627	2.79369	2.0776
TRINITY_DN424038_c0_g1	-0.157412	-0.603142	0.452798	-0.603142	-0.603142	-0.603142	-0.603142	-0.603142	-0.603142	-0.603142	0.452798	-0.603142	-0.603142	-0.157412	-0.603142	-0.157412	-0.603142	0.104698	2.00932	2.57138	2.11895
TRINITY_DN465742_c0_g1	-0.395836	-0.395836	-0.395836	-0.395836	-0.395836	-0.395836	-0.395836	-0.395836	-0.395836	-0.395836	-0.395836	-0.395836	-0.395836	-0.395836	-0.395836	-0.395836	-0.395836	-0.395836	2.43772	2.69837	1.98896
TRINITY_DN459397_c0_g1	-0.391508	-0.391508	-0.391508	-0.391508	-0.391508	-0.391508	-0.391508	-0.391508	-0.391508	-0.391508	-0.391508	-0.391508	-0.391508	-0.391508	-0.391508	-0.391508	-0.391508	-0.391508	2.98837	2.22147	1.83731
TRINITY_DN434307_c0_g1	-0.39292	-0.39292	-0.39292	-0.39292	-0.39292	-0.39292	-0.39292	-0.39292	-0.39292	-0.39292	-0.39292	-0.39292	-0.39292	-0.39292	-0.39292	-0.39292	-0.39292	-0.39292	2.93828	2.21111	1.92316
TRINITY_DN478634_c0_g1	-0.393035	-0.393035	-0.393035	-0.393035	-0.393035	-0.393035	-0.393035	-0.393035	-0.393035	-0.393035	-0.393035	-0.393035	-0.393035	-0.393035	-0.393035	-0.393035	-0.393035	-0.393035	2.83419	2.43336	1.80709
TRINITY_DN442904_c0_g1	-0.395354	-0.395354	-0.395354	-0.395354	-0.395354	-0.395354	-0.395354	-0.395354	-0.395354	-0.395354	-0.395354	-0.395354	-0.395354	-0.395354	-0.395354	-0.395354	-0.395354	-0.395354	2.75465	2.3883	1.97343
TRINITY_DN414430_c0_g1	-0.433759	-0.433759	-0.433759	-0.433759	-0.433759	-0.433759	-0.433759	-0.433759	-0.433759	-0.433759	-0.433759	-0.433759	-0.433759	-0.433759	-0.433759	-0.433759	-0.433759	0.308844	2.40404	2.50961	2.15141
TRINITY_DN305863_c0_g1	-0.421576	-0.421576	-0.421576	-0.421576	-0.421576	-0.421576	-0.421576	-0.421576	-0.421576	-0.421576	-0.421576	-0.421576	-0.421576	-0.421576	-0.421576	-0.421576	-0.421576	0.137043	2.85777	2.29852	1.87344
TRINITY_DN415759_c0_g1	-0.421968	-0.421968	-0.421968	-0.421968	-0.421968	-0.421968	-0.421968	-0.421968	-0.421968	-0.421968	-0.421968	-0.421968	-0.421968	-0.421968	-0.421968	-0.421968	-0.421968	0.132086	2.84529	1.93014	2.26594
TRINITY_DN417182_c0_g1	-0.462003	-0.462003	-0.462003	-0.462003	-0.462003	0.436406	-0.462003	-0.462003	-0.462003	-0.462003	-0.462003	-0.462003	-0.462003	-0.462003	-0.462003	-0.462003	-0.462003	-0.0418337	2.1222	2.38865	2.48662
TRINITY_DN415361_c0_g1	-0.451053	-0.451053	-0.451053	-0.451053	-0.451053	-0.451053	-0.451053	-0.451053	-0.451053	0.0942597	-0.451053	-0.451053	-0.451053	-0.451053	-0.451053	0.0511045	-0.451053	-0.451053	2.4039	2.15849	2.50908
TRINITY_DN135620_c0_g1	-0.43386	-0.43386	-0.43386	-0.43386	-0.43386	-0.43386	-0.43386	-0.43386	-0.43386	-0.43386	-0.43386	-0.43386	-0.43386	-0.43386	-0.43386	0.302956	-0.43386	-0.43386	2.39823	2.46278	2.21166
TRINITY_DN464743_c0_g1	-0.427764	-0.427764	-0.427764	-0.427764	-0.427764	-0.427764	-0.427764	-0.427764	-0.427764	-0.427764	-0.427764	-0.427764	-0.427764	-0.427764	-0.427764	0.193087	-0.427764	-0.427764	2.62783	2.0832	2.36786
TRINITY_DN390674_c0_g1	-0.468503	-0.468503	-0.468503	-0.468503	-0.468503	-0.468503	-0.468503	-0.468503	-0.468503	-0.468503	-0.468503	-0.468503	-0.468503	-0.468503	-0.468503	0.310091	-0.468503	0.201407	2.38115	2.50883	2.09458
TRINITY_DN467514_c0_g2	-0.441318	-0.441318	-0.441318	-0.441318	-0.441318	-0.441318	-0.441318	-0.441318	-0.441318	-0.441318	-0.441318	-0.441318	-0.441318	-0.441318	-0.441318	0.0280556	-0.441318	-0.0465716	2.32463	2.08415	2.67082
TRINITY_DN470095_c0_g1	-0.47088	-0.47088	-0.47088	-0.47088	-0.47088	-0.47088	-0.47088	-0.47088	-0.47088	-0.47088	-0.47088	-0.47088	-0.47088	-0.47088	-0.47088	0.354889	-0.47088	0.252697	2.1745	2.02719	2.72482
TRINITY_DN436092_c0_g2	-0.542213	-0.542213	-0.542213	-0.542213	-0.542213	0.0812993	-0.542213	-0.542213	-0.542213	-0.542213	-0.542213	-0.542213	0.0812993	0.776919	-0.542213	-0.542213	-0.542213	0.531635	0.776919	2.90343	2.43948
TRINITY_DN345979_c0_g1	-0.533803	-0.533803	-0.533803	-0.533803	-0.533803	-0.533803	-0.533803	-0.533803	-0.533803	-0.533803	-0.533803	-0.533803	-0.533803	0.025972	0.542806	-0.533803	-0.0517603	0.318599	1.56348	2.15412	2.92003
TRINITY_DN452671_c0_g1	-0.54095	-0.54095	-0.54095	-0.54095	-0.54095	-0.54095	-0.54095	-0.54095	-0.54095	-0.54095	-0.54095	-0.54095	-0.034276	-0.0885302	0.391329	-0.387839	-0.404214	0.608751	1.42862	1.71002	3.26754
TRINITY_DN429812_c0_g1	-0.546304	-0.546304	-0.546304	-0.546304	-0.546304	-0.546304	-0.546304	-0.546304	-0.546304	-0.546304	-0.546304	-0.546304	-0.0844686	0.417248	0.456804	-0.546304	0.255713	-0.546304	1.54594	2.22044	2.83658
TRINITY_DN459741_c0_g2	-0.488119	-0.488119	-0.488119	-0.488119	-0.488119	-0.488119	-0.488119	-0.488119	-0.488119	-0.488119	-0.488119	-0.488119	0.429899	0.0884505	0.564092	-0.488119	-0.488119	-0.488119	0.848545	2.11881	3.27198
TRINITY_DN279913_c0_g2	-0.56218	-0.56218	-0.56218	-0.56218	-0.56218	-0.56218	-0.56218	0.740124	-0.56218	-0.56218	-0.56218	-0.56218	-0.56218	0.708866	0.138831	-0.56218	0.0297598	-0.56218	1.18325	2.17853	2.89117
TRINITY_DN166494_c0_g1	-0.47974	-0.47974	-0.47974	-0.47974	-0.47974	-0.47974	-0.47974	-0.47974	-0.47974	-0.47974	-0.47974	-0.47974	-0.47974	1.08269	-0.47974	-0.47974	0.262054	-0.47974	1.04087	2.64512	2.64512
TRINITY_DN236635_c0_g1	-0.416955	-0.416955	-0.416955	-0.416955	-0.416955	-0.416955	-0.416955	-0.416955	-0.416955	-0.416955	-0.416955	-0.416955	-0.416955	-0.416955	-0.416955	-0.416955	-0.416955	0.419743	1.10353	2.4942	3.07075
TRINITY_DN458870_c0_g1	-0.416349	-0.416349	-0.416349	0.376096	-0.416349	-0.416349	-0.416349	-0.416349	-0.416349	-0.416349	-0.416349	-0.416349	-0.416349	-0.416349	-0.416349	-0.416349	-0.416349	-0.416349	1.1237	2.57552	3.00261
TRINITY_DN344817_c0_g1	-0.392721	-0.392721	-0.392721	-0.392721	-0.392721	-0.392721	-0.392721	-0.392721	-0.392721	-0.392721	-0.392721	-0.392721	-0.392721	-0.392721	-0.392721	-0.392721	-0.392721	-0.392721	1.86659	2.27928	2.92311
TRINITY_DN419858_c0_g1	-0.392333	-0.392333	-0.392333	-0.392333	-0.392333	-0.392333	-0.392333	-0.392333	-0.392333	-0.392333	-0.392333	-0.392333	-0.392333	-0.392333	-0.392333	-0.392333	-0.392333	-0.392333	1.75531	2.46931	2.83738
TRINITY_DN180167_c0_g2	-0.370879	-0.370879	-0.370879	-0.370879	-0.370879	-0.370879	-0.370879	-0.370879	-0.370879	-0.370879	-0.370879	-0.370879	-0.370879	-0.370879	-0.370879	-0.370879	-0.370879	-0.370879	1.14263	2.09191	3.44128
TRINITY_DN377710_c0_g1	-0.382409	-0.382409	-0.382409	-0.382409	-0.382409	-0.382409	-0.382409	-0.382409	-0.382409	-0.382409	-0.382409	-0.382409	-0.382409	-0.382409	-0.382409	-0.382409	-0.382409	-0.382409	1.39103	2.32785	3.16448
TRINITY_DN476586_c0_g1	-0.0416299	-0.513344	-0.513344	-0.513344	-0.513344	-0.513344	-0.513344	-0.00109088	-0.513344	-0.513344	-0.513344	-0.513344	-0.513344	-0.513344	-0.513344	-0.513344	0.310762	0.310762	1.25871	3.00926	2.34005
TRINITY_DN23336_c0_g1	-0.473443	-0.473443	-0.473443	-0.473443	-0.473443	-0.473443	-0.473443	-0.473443	-0.473443	-0.473443	-0.473443	-0.473443	-0.473443	-0.473443	-0.473443	-0.473443	0.148711	0.707479	1.49012	2.63003	2.59875
TRINITY_DN277285_c0_g1	-0.447011	-0.447011	-0.447011	-0.447011	-0.447011	-0.447011	-0.447011	-0.447011	-0.447011	-0.447011	-0.447011	-0.447011	-0.447011	-0.447011	-0.447011	-0.447011	0.107193	0.0633345	1.72761	2.61398	2.64006
TRINITY_DN129848_c0_g1	-0.422028	-0.422028	-0.422028	-0.422028	-0.422028	-0.422028	-0.422028	-0.422028	-0.422028	-0.422028	-0.422028	-0.422028	0.388322	-0.422028	-0.422028	-0.422028	-0.422028	-0.422028	1.27489	2.82267	2.6886
TRINITY_DN400903_c0_g1	-0.462519	-0.462519	-0.462519	-0.462519	-0.462519	-0.462519	-0.462519	0.343421	-0.462519	-0.462519	-0.462519	-0.462519	0.225663	-0.462519	-0.462519	-0.462519	-0.462519	-0.462519	1.61344	2.91919	2.29858
TRINITY_DN377262_c0_g1	-0.454373	-0.454373	-0.454373	-0.454373	-0.454373	-0.454373	-0.454373	-0.454373	-0.1083	0.237774	-0.454373	-0.454373	-0.454373	-0.454373	-0.454373	-0.454373	-0.140202	-0.454373	1.45194	3.05128	2.3231
TRINITY_DN474102_c0_g3	-0.450011	-0.450011	-0.450011	-0.450011	-0.450011	-0.450011	-0.450011	-0.450011	-0.450011	-0.450011	-0.450011	-0.450011	-0.450011	-0.450011	-0.0286303	-0.0651714	-0.450011	-0.139261	1.69254	2.84223	2.44845
TRINITY_DN30038_c0_g1	-0.414621	-0.414621	-0.414621	-0.414621	-0.206861	-0.414621	-0.414621	-0.414621	-0.414621	-0.414621	-0.414621	-0.414621	-0.414621	-0.414621	-0.414621	-0.414621	-0.414621	-0.206861	1.72593	2.7719	2.54982
TRINITY_DN414847_c0_g1	-0.175967	-0.43249	-0.43249	-0.43249	-0.43249	-0.43249	-0.43249	-0.43249	-0.43249	-0.43249	-0.43249	-0.43249	-0.43249	-0.43249	-0.43249	-0.148782	-0.203402	-0.43249	1.74753	2.92571	2.34226
TRINITY_DN449061_c0_g1	0.210249	-0.986951	-0.457282	-0.986951	-0.986951	0.210249	-0.986951	0.871459	-0.330997	-0.986951	-0.986951	-0.39385	-0.39385	-0.330997	-0.986951	1.27942	0.0935968	0.975738	1.75755	1.52263	1.89474
TRINITY_DN472107_c0_g1	-0.994814	-0.994814	-0.994814	-0.0677203	-0.929838	0.145192	-0.852046	-0.237016	0.600839	-0.560165	-0.290289	-0.994814	-0.279497	-0.638447	-0.994814	1.01788	0.900775	2.16127	1.04712	1.75231	1.2037
TRINITY_DN458723_c0_g1	-1.15808	-1.15808	-1.15808	-0.347769	-0.804073	0.824203	-0.236359	0.515777	0.515777	-0.236359	-0.804073	-1.15808	-0.347769	-1.15808	-0.236359	0.515777	0.619471	0.619471	1.32123	1.70451	2.16698
TRINITY_DN178056_c0_g1	-0.440331	-0.440331	-0.440331	-0.440331	-0.440331	-0.440331	-0.440331	-0.440331	-0.440331	-0.440331	-0.440331	-0.440331	-0.440331	-0.440331	-0.440331	-0.440331	0.901552	1.28272	-0.440331	2.96172	2.33964
TRINITY_DN193123_c0_g1	-0.560154	-0.560154	-0.560154	-0.560154	-0.078729	-0.560154	-0.560154	-0.560154	-0.560154	-0.560154	-0.560154	-0.560154	-0.560154	-0.560154	0.0729478	0.022845	0.411622	1.92405	0.022845	2.43692	2.4695
TRINITY_DN403687_c0_g1	-0.60918	-0.60918	-0.60918	-0.249189	-0.60918	-0.60918	-0.60918	-0.60918	-0.60918	-0.60918	-0.60918	-0.60918	-0.60918	0.140867	0.485258	-0.60918	1.18688	0.738161	0.700639	2.86254	2.05419
TRINITY_DN454611_c1_g1	-0.448851	-0.448851	-0.448851	-0.448851	-0.448851	-0.448851	-0.448851	-0.448851	-0.448851	-0.448851	-0.448851	-0.448851	-0.448851	-0.448851	0.28288	-0.448851	-0.153422	0.84276	0.251024	3.43437	2.07516
TRINITY_DN477307_c0_g1	-0.503858	-0.503858	-0.503858	-0.503858	-0.503858	-0.503858	-0.503858	-0.503858	-0.503858	-0.503858	-0.503858	-0.503858	-0.503858	-0.503858	-0.503858	-0.503858	0.164885	2.052	1.49705	2.2343	2.1135
TRINITY_DN384648_c0_g1	-0.452381	-0.452381	-0.452381	-0.452381	-0.452381	-0.452381	-0.452381	-0.452381	-0.452381	-0.452381	-0.452381	-0.452381	-0.452381	-0.452381	-0.452381	0.186512	-0.452381	2.18151	0.186512	3.02338	1.66018
TRINITY_DN120891_c0_g1	-0.837277	-0.837277	-0.837277	-0.837277	-0.0573102	-0.204826	-0.155219	-0.837277	-0.512097	-0.512097	0.408016	-0.837277	-0.512097	-0.837277	-0.459696	0.363191	0.226514	1.64437	1.82043	2.34918	1.46258
TRINITY_DN258806_c0_g1	-0.653332	-0.653332	-0.653332	-0.653332	-0.512727	-0.653332	-0.653332	-0.152027	-0.653332	-0.653332	-0.653332	-0.653332	-0.512727	-0.485411	-0.152027	1.55262	0.0126945	1.91726	0.875853	2.23033	1.75948
TRINITY_DN427770_c0_g1	-0.700827	-0.700827	-0.700827	-0.0689761	0.330014	-0.700827	-0.700827	-0.700827	-0.700827	-0.700827	-0.700827	-0.700827	-0.700827	-0.0560379	0.179441	1.1105	-0.700827	2.16282	1.28311	2.17188	1.29717
TRINITY_DN383312_c0_g1	0.263875	-0.114696	1.7726	-0.637449	-0.637449	-0.131985	-0.637449	0.335122	-0.637449	-0.637449	-0.202543	-0.637449	-0.637449	-0.637449	-0.637449	-0.131985	-0.637449	-0.637449	0.635913	3.06701	1.51863
TRINITY_DN472000_c0_g1	1.1047	0.270847	1.16907	-0.555646	-1.16425	-0.922451	-1.0649	-0.555646	-1.04063	-0.535555	-0.535555	-0.809265	-0.0100974	-0.179909	-0.515613	0.443022	-0.323951	-0.269025	2.01645	2.1151	1.36329
TRINITY_DN393240_c0_g1	1.11481	-0.237589	1.21113	-1.17152	-0.414654	0.60454	-1.17152	-1.17152	-1.17152	-0.829755	-0.8893	-0.601843	-0.859392	-0.237589	-0.493571	0.623525	0.428532	0.566236	1.36564	1.72274	1.61264
TRINITY_DN398004_c0_g1	-0.654195	-0.654195	-0.654195	-0.654195	0.4633	0.00217917	-0.654195	-0.654195	-0.654195	-0.654195	-0.654195	-0.654195	-0.654195	-0.654195	1.3843	1.31688	-0.654195	-0.0771578	1.31688	1.58342	2.51474
TRINITY_DN127394_c0_g1	-0.408754	-0.557092	-0.770488	-0.204063	-0.684997	-0.573223	-0.770488	-0.770488	-0.770488	-0.458188	-0.684997	-0.675938	-0.770488	0.00261978	0.650783	2.17826	-0.249945	0.282302	1.5762	2.03954	1.61993
TRINITY_DN172744_c0_g1	-0.623989	-0.623989	-0.623989	-0.623989	-0.623989	-0.623989	-0.623989	-0.623989	-0.623989	-0.623989	-0.623989	-0.623989	-0.623989	-0.0637674	0.533256	1.42004	-0.141516	0.314386	1.92202	1.67483	2.4526
TRINITY_DN441722_c1_g1	-0.568342	-0.568342	-0.568342	-0.568342	-0.568342	-0.568342	-0.568342	-0.568342	-0.568342	-0.568342	-0.568342	-0.568342	-0.568342	-0.568342	0.258952	1.49743	-0.568342	0.691101	2.07037	1.84195	2.16532
TRINITY_DN263330_c0_g1	-0.557514	-0.557514	-0.557514	-0.557514	-0.557514	-0.557514	-0.557514	-0.557514	-0.557514	-0.557514	-0.557514	-0.557514	-0.557514	-0.557514	1.04111	1.77272	0.26269	0.768647	-0.557514	2.61042	1.90712
TRINITY_DN437962_c1_g1	-0.656679	-0.656679	-0.656679	-0.656679	-0.656679	-0.656679	-0.656679	-0.110715	-0.656679	-0.656679	-0.656679	-0.656679	-0.656679	0.684406	1.83613	1.47511	-0.210594	-0.231069	0.28594	2.11152	2.03943
TRINITY_DN252995_c0_g1	-0.729642	-0.729642	-0.729642	-0.729642	-0.729642	-0.729642	-0.729642	-0.729642	0.485933	-0.729642	-0.0119875	-0.729642	-0.729642	0.580644	1.03255	2.10314	0.039748	-0.332355	0.141871	2.03019	1.95633
TRINITY_DN477736_c0_g2	-0.821082	-0.821082	-0.821082	-0.821082	0.0860527	0.216272	-0.821082	-0.821082	-0.249855	-0.821082	0.0860527	0.216272	-0.821082	0.835154	-0.249855	0.715437	-0.3189	-0.821082	1.67631	2.1884	2.1884
TRINITY_DN120501_c0_g1	-0.461322	-0.810924	-0.239081	-0.810924	-0.239081	0.182132	-0.810924	-0.810924	-0.810924	-0.461322	-0.518192	-0.461322	-0.518192	0.854815	0.900097	1.03393	-0.239081	-0.810924	0.479704	3.13408	1.41839
TRINITY_DN476967_c0_g1	-0.704076	-0.704076	-0.704076	-0.0933091	-0.704076	0.924767	-0.704076	-0.704076	-0.368833	-0.704076	-0.704076	-0.704076	0.375951	0.256245	0.548875	-0.704076	-0.704076	0.0694821	1.79283	2.76592	1.47291
TRINITY_DN407337_c0_g1	-0.717293	-0.717293	-0.717293	-0.717293	-0.717293	-0.717293	-0.717293	-0.717293	-0.717293	0.101803	-0.717293	-0.00786825	0.579585	0.740073	0.784579	0.0474061	-0.359658	-0.359658	1.90592	2.97835	0.762398
TRINITY_DN290506_c0_g1	-0.623837	-0.623837	-0.386522	-0.623837	-0.623837	-0.623837	-0.623837	-0.623837	-0.623837	-0.325879	-0.623837	-0.623837	-0.623837	0.700121	1.19991	0.108581	-0.17165	-0.386522	2.57363	2.23143	1.3191
TRINITY_DN432859_c0_g1	-0.546292	-0.546292	-0.546292	-0.546292	-0.546292	-0.546292	-0.546292	-0.546292	-0.546292	-0.546292	-0.546292	-0.546292	-0.546292	0.626509	0.0957508	0.580261	-0.546292	-0.0580682	2.39284	2.81509	1.19571
TRINITY_DN438206_c0_g2	1.02754	-0.630035	-0.108682	-0.630035	-0.630035	-0.630035	-0.630035	-0.630035	-0.0370008	-0.630035	-0.630035	-0.630035	-0.0370008	0.0340194	-0.630035	1.56745	-0.108682	-0.630035	0.579779	3.3676	0.645359
TRINITY_DN422906_c0_g1	-0.533096	-0.533096	-0.533096	-0.533096	-0.533096	-0.533096	-0.533096	-0.533096	-0.533096	-0.533096	-0.533096	-0.533096	-0.533096	0.730951	0.159484	2.21684	-0.533096	-0.533096	1.26073	2.83667	0.791759
TRINITY_DN378005_c0_g3	-0.598982	-0.598982	-0.598982	-0.598982	-0.598982	-0.598982	-0.598982	-0.598982	-0.598982	0.702711	-0.598982	-0.598982	-0.598982	0.651381	-0.598982	2.07508	-0.0571017	-0.598982	1.14675	2.62562	1.24131
TRINITY_DN366913_c0_g2	-0.778344	-0.194775	0.143648	-0.778344	-0.778344	-0.234016	-0.194775	-0.778344	-0.778344	-0.194775	-0.778344	-0.778344	-0.778344	-0.778344	1.23064	1.1157	0.143648	0.491776	0.720224	3.19441	0.783399
TRINITY_DN448003_c0_g1	-0.498118	-0.498118	-0.498118	-0.498118	-0.498118	-0.498118	-0.498118	-0.498118	-0.498118	-0.498118	-0.498118	-0.498118	-0.498118	-0.498118	-0.498118	1.21084	-0.221971	1.54579	1.66763	3.09206	0.177426
TRINITY_DN352727_c0_g1	-0.652399	-0.652399	-0.652399	-0.652399	0.269717	-0.216543	-0.405636	-0.405636	-0.652399	-0.652399	-0.454034	-0.652399	-0.454034	-0.652399	-0.170354	0.976582	0.789933	0.751762	0.435556	3.6257	0.47618
TRINITY_DN454894_c0_g1	-0.627738	-0.627738	-0.627738	-0.627738	-0.0827304	-0.627738	-0.627738	-0.627738	-0.627738	-0.627738	-0.627738	-0.627738	-0.046403	-0.627738	-0.627738	1.05878	1.2749	0.830806	1.53017	2.94383	0.651233
TRINITY_DN476771_c0_g3	-0.554356	-0.554356	-0.554356	-0.554356	-0.554356	-0.554356	-0.554356	-0.554356	-0.554356	-0.554356	-0.554356	-0.554356	-0.176372	-0.554356	-0.554356	1.52143	0.73678	1.24501	0.954186	3.20514	0.274812
TRINITY_DN180882_c0_g1	-0.935025	-0.38653	-0.935025	1.21719	-0.093116	0.0668939	-0.935025	-0.935025	-0.429938	1.77344	-0.935025	1.45923	-0.935025	-0.935025	0.144958	0.481454	-0.935025	-0.473737	1.96326	0.762104	0.994994
TRINITY_DN304663_c0_g1	-1.06011	-1.06011	-1.06011	1.32797	-0.696763	0.138232	0.898121	-0.597311	-0.646806	1.56369	-0.356451	-1.06011	0.669565	0.181023	-1.06011	0.138232	-1.06011	-0.356451	1.97578	1.22369	0.898121
TRINITY_DN376024_c0_g2	-1.25456	-0.451376	-1.25456	0.417124	-0.585463	0.756057	0.0977454	-1.25456	-1.25456	0.860842	-1.25456	0.32159	1.47744	-0.481351	0.501852	1.20896	-1.25456	-0.129172	0.99622	1.43463	1.10227
TRINITY_DN393839_c0_g1	-1.14138	-1.14138	-1.14138	1.52878	0.159198	-0.0937386	-0.544312	-0.00807002	-1.14138	1.36766	0.159198	-1.14138	0.668818	0.88837	-1.14138	0.816198	0.200198	-0.687357	-0.544312	2.01359	0.924089
TRINITY_DN182418_c0_g1	-1.03341	-0.532224	-1.03341	-0.532224	-0.213622	-0.532224	-1.03341	-0.532224	-0.532224	1.28916	-0.613753	-0.613753	1.67436	0.390223	-0.532224	0.747174	-0.613753	-0.213622	0.390223	1.67436	2.39657
TRINITY_DN250737_c0_g1	-0.828112	-0.828112	-0.828112	0.498961	-0.828112	-0.828112	-0.828112	-0.828112	-0.828112	1.32799	0.636763	-0.828112	2.47646	-0.828112	-0.287298	1.17739	-0.376773	-0.00479566	0.54551	1.32799	0.958923
TRINITY_DN407893_c0_g1	-0.819354	-0.819354	-0.819354	-0.410111	1.07714	0.343111	-0.819354	-0.819354	-0.410111	0.803824	0.162242	-0.819354	2.30383	-0.410111	-0.344164	1.07714	-0.819354	-0.819354	0.40238	2.30383	-0.344164
TRINITY_DN34706_c0_g1	-1.16826	-1.16826	-0.793985	-0.3677	1.83915	0.419775	-1.16826	-0.721272	0.0361379	0.543506	-0.163124	-0.793985	0.961493	-0.2989	-0.2989	2.29201	-0.437123	-0.793985	1.13389	1.2467	-0.2989
TRINITY_DN452020_c0_g2	-1.1219	-1.43781	-1.43781	0.613251	0.737171	0.423721	-1.43781	-1.1219	-0.312071	0.550568	-0.0366714	-0.382418	0.0975761	-0.242334	-0.242334	1.55501	0.423721	-0.743675	1.98758	1.32969	0.798424
TRINITY_DN182090_c0_g1	-1.26579	-0.739005	-1.26579	0.47419	0.901053	0.0986221	-1.26579	-1.26579	0.0986221	0.226668	-0.840422	-0.789481	0.749617	-0.258087	0.672314	1.56862	0.975243	-1.26579	1.2973	1.66703	0.226668
TRINITY_DN213951_c0_g1	-1.36625	-1.36625	-1.36625	0.498272	1.42862	0.76936	-1.36625	-0.96799	0.521613	0.919034	-0.192825	-0.670473	0.855605	-0.249362	-0.933764	1.97472	0.76936	-0.192825	-0.277948	0.834226	0.379378
TRINITY_DN118072_c0_g1	-1.05227	-1.39279	-1.09343	0.51763	1.49342	0.311803	-1.39279	-1.39279	0.51763	0.430588	0.686739	-1.09343	1.53927	-0.131015	-0.698125	1.18322	0.546268	-0.852036	0.795991	-0.0323238	1.10844
TRINITY_DN376325_c0_g1	-0.692141	-0.692141	-0.692141	-0.692141	-0.692141	0.990498	-0.692141	-0.692141	-0.692141	0.567451	-0.183594	-0.122691	-0.692141	0.512613	-0.692141	-0.692141	2.37215	-0.692141	1.48385	2.11797	0.567451
TRINITY_DN477910_c0_g2	-0.86696	-0.86696	-0.86696	-0.86696	-0.86696	0.400247	-0.86696	-0.150098	0.400247	0.510441	-0.86696	-0.86696	-0.86696	1.02658	1.09142	-0.86696	1.18706	-0.276655	1.91806	2.05186	0.510441
TRINITY_DN306296_c0_g1	-0.826099	-0.826099	-0.826099	-0.118002	-0.826099	-0.118002	-0.826099	-0.826099	-0.118002	1.07418	-0.826099	-0.826099	-0.169185	1.43629	1.07418	0.460556	0.782177	-0.826099	1.77529	2.18151	-0.826099
TRINITY_DN392338_c0_g1	-0.851301	-0.471519	-0.292055	-0.851301	-0.851301	-0.517424	-0.471519	-0.851301	-0.517424	0.210215	-0.851301	-0.517424	-0.24819	1.27943	0.809098	-0.161614	1.37463	-0.292055	2.49461	2.04927	-0.471519
TRINITY_DN374892_c0_g1	-0.711592	-0.711592	-0.711592	-0.711592	0.0892968	-0.711592	-0.711592	-0.206616	-0.711592	1.11958	-0.711592	-0.711592	-0.711592	0.668327	1.11958	0.210779	1.40903	-0.711592	0.631808	2.99234	-0.206616
TRINITY_DN464026_c0_g1	-0.726482	-0.325504	-0.726482	-0.726482	-0.407115	-0.726482	-0.726482	-0.726482	-0.726482	-0.325504	-0.726482	-0.726482	-0.379669	1.34846	1.17263	-0.352467	1.78224	-0.117951	0.842879	2.66598	0.634361
TRINITY_DN459112_c0_g2	-0.648171	-0.648171	-0.114182	-0.648171	-0.648171	-0.648171	-0.648171	-0.648171	-0.648171	-0.648171	-0.648171	-0.648171	-0.648171	0.674435	1.27816	0.0131318	1.3825	-0.648171	1.17222	2.74181	1.27816
TRINITY_DN405585_c0_g1	-0.533239	-0.0170517	-1.1346	-1.21052	-0.331383	-0.222481	-0.143599	-1.36909	1.03413	0.638162	-1.32857	-0.444872	0.044061	0.362824	-1.11595	0.88796	-0.401752	0.127356	1.71792	2.07615	1.36454
TRINITY_DN396822_c0_g2	-0.506373	-0.506373	-0.506373	-0.506373	-0.506373	-0.506373	-0.506373	0.398069	1.58953	-0.506373	-0.506373	-0.506373	-0.506373	-0.506373	-0.506373	-0.506373	-0.506373	-0.506373	1.63278	2.74281	1.73878
TRINITY_DN367227_c0_g1	-0.684876	-0.684876	-0.684876	-0.684876	-0.684876	-0.223471	-0.684876	-0.684876	1.02486	-0.684876	-0.684876	-0.684876	-0.223471	0.70071	0.307434	-0.223471	0.100679	-0.684876	2.70436	1.86474	1.50127
TRINITY_DN301002_c0_g1	-0.586153	-0.586153	-0.586153	-0.586153	-0.586153	0.0856768	-0.586153	-0.586153	0.693973	-0.586153	-0.586153	-0.586153	0.0274174	-0.586153	-0.586153	0.0856768	0.0274174	-0.586153	2.27656	2.02408	2.39919
TRINITY_DN262346_c0_g1	-0.455462	-0.455462	-0.455462	-0.455462	-0.455462	-0.455462	-0.455462	-0.455462	0.178073	-0.455462	-0.455462	-0.455462	-0.455462	-0.455462	-0.455462	-0.455462	0.127903	-0.455462	2.83442	2.08019	2.0668
TRINITY_DN316198_c0_g1	-0.472254	-0.472254	-0.472254	-0.472254	-0.472254	-0.472254	-0.472254	-0.472254	0.774872	-0.472254	-0.472254	-0.472254	-0.472254	-0.472254	-0.472254	-0.472254	-0.472254	-0.0542545	2.68883	2.04894	2.09768
TRINITY_DN461555_c0_g1	-0.682769	-0.682769	0.384373	-0.682769	-0.682769	-0.682769	-0.682769	-0.682769	1.04571	0.642016	-0.682769	-0.0745859	-0.682769	-0.682769	-0.682769	0.557502	1.31124	-0.682769	0.557502	3.16955	0.599925
TRINITY_DN313648_c0_g1	-0.797451	-0.797451	-0.797451	-0.797451	0.232429	-0.797451	-0.797451	-0.797451	0.409604	0.525256	0.695198	-0.797451	-0.199468	0.467671	-0.797451	0.915501	0.291991	-0.797451	0.409604	3.20365	1.02308
TRINITY_DN449843_c0_g1	-0.617228	-0.617228	-0.617228	-0.617228	-0.617228	-0.617228	-0.617228	-0.617228	0.141861	0.234595	0.0468172	-0.617228	0.110442	0.853464	-0.617228	0.141861	0.0787619	-0.617228	1.3632	3.61457	0.203933
TRINITY_DN475790_c0_g1	-0.406419	0.383583	-0.406419	-0.406419	-0.406419	-0.406419	-0.406419	-0.406419	-0.406419	-0.406419	-0.406419	-0.406419	-0.406419	-0.406419	-0.406419	-0.406419	-0.406419	-0.406419	1.44046	3.55272	1.53237
TRINITY_DN349608_c0_g1	-0.422934	0.0416876	0.589136	-0.422934	-0.422934	-0.422934	-0.422934	-0.422934	-0.422934	-0.422934	-0.422934	-0.422934	-0.422934	-0.422934	-0.422934	-0.422934	-0.422934	-0.422934	1.67953	3.64917	0.807426
TRINITY_DN261400_c0_g1	-0.429947	-0.429947	-0.429947	-0.429947	-0.429947	-0.429947	-0.429947	0.0783387	-0.429947	-0.429947	-0.429947	-0.429947	-0.429947	-0.429947	-0.429947	-0.429947	-0.429947	0.350244	2.02841	3.44017	0.981998
TRINITY_DN454486_c0_g2	-0.395151	-0.395151	-0.395151	-0.395151	-0.395151	-0.395151	-0.395151	-0.395151	-0.395151	-0.395151	-0.395151	-0.395151	-0.395151	-0.395151	-0.395151	-0.395151	0.176758	0.176758	1.9573	3.67339	0.338216
TRINITY_DN481502_c0_g1	-0.391456	-0.391456	-0.391456	-0.391456	-0.391456	-0.391456	-0.391456	-0.391456	-0.391456	-0.391456	-0.391456	-0.391456	-0.391456	0.559713	-0.391456	-0.391456	-0.391456	-0.391456	1.86947	3.63906	0.586501
TRINITY_DN455309_c0_g2	-0.376505	-0.376505	-0.376505	-0.376505	-0.376505	-0.376505	-0.376505	0.229035	-0.376505	-0.376505	-0.376505	-0.376505	-0.376505	-0.376505	-0.376505	0.183262	-0.376505	-0.376505	1.44509	3.93765	0.229035
TRINITY_DN392416_c0_g1	-0.363881	-0.363881	-0.363881	-0.363881	-0.363881	0.494581	-0.363881	-0.363881	-0.363881	-0.363881	-0.363881	-0.363881	-0.363881	-0.363881	-0.134512	0.0246283	-0.18501	-0.363881	0.0398246	4.16846	0.686366
TRINITY_DN201492_c0_g1	-0.323206	-0.23438	-0.323206	-0.323206	-0.323206	-0.323206	-0.323206	-0.323206	-0.23438	-0.143908	-0.323206	-0.323206	-0.323206	-0.0687606	-0.224967	-0.0138801	-0.17915	-0.253468	0.431665	4.2972	-0.143908
TRINITY_DN180615_c0_g1	-0.344615	-0.344615	-0.344615	-0.344615	-0.344615	-0.344615	-0.344615	-0.344615	-0.344615	-0.344615	-0.344615	-0.344615	-0.344615	-0.344615	-0.344615	-0.344615	-0.344615	0.256856	0.42666	4.06108	1.11386
TRINITY_DN466436_c0_g2	-0.342673	-0.342673	-0.342673	-0.342673	-0.0886327	-0.342673	-0.342673	-0.342673	-0.342673	-0.342673	-0.342673	-0.342673	-0.342673	-0.342673	-0.342673	-0.342673	-0.342673	-0.342673	0.801179	4.01987	1.09302
TRINITY_DN119047_c0_g1	-0.341619	-0.341619	-0.341619	-0.341619	-0.341619	-0.341619	-0.341619	-0.341619	-0.341619	-0.341619	-0.341619	-0.341619	-0.341619	-0.341619	-0.341619	-0.341619	-0.203909	-0.341619	0.841888	3.98184	1.18771
TRINITY_DN334731_c0_g1	-0.371793	-0.371793	-0.371793	-0.371793	-0.371793	-0.371793	-0.371793	-0.371793	-0.371793	-0.371793	-0.371793	-0.371793	-0.371793	0.378661	-0.371793	-0.371793	-0.371793	-0.371793	0.969332	3.93612	1.03637
TRINITY_DN35934_c0_g1	-0.360659	-0.360659	-0.360659	-0.360659	-0.360659	-0.360659	-0.360659	-0.360659	-0.360659	-0.360659	-0.360659	-0.360659	-0.360659	-0.360659	-0.360659	-0.360659	-0.360659	-0.360659	1.35138	3.71482	1.42565
TRINITY_DN473950_c0_g1	-0.370071	-0.370071	-0.370071	-0.370071	0.0607041	-0.370071	-0.370071	-0.370071	-0.370071	-0.370071	-0.370071	-0.370071	-0.370071	-0.370071	-0.370071	-0.370071	-0.370071	-0.370071	1.34452	3.8437	1.04228
TRINITY_DN355438_c0_g1	-0.484739	-0.484739	-0.484739	-0.484739	-0.484739	-0.484739	-0.484739	-0.484739	-0.484739	-0.484739	-0.484739	-0.484739	0.437351	-0.112454	0.233215	-0.157453	0.106466	-0.484739	0.821467	3.83014	1.14288
TRINITY_DN478225_c0_g1	-0.427222	-0.427222	-0.14282	-0.427222	-0.427222	-0.427222	-0.0732442	-0.427222	-0.427222	-0.427222	-0.427222	-0.427222	-0.107735	-0.427222	-0.0562157	0.451412	-0.427222	-0.427222	0.213386	3.94903	1.32007
TRINITY_DN376841_c0_g1	-0.486357	-0.486357	-0.486357	-0.486357	-0.486357	-0.486357	-0.486357	-0.0786519	0.373517	-0.486357	0.401733	0.199408	0.485077	-0.486357	-0.486357	-0.110917	0.0164428	-0.486357	0.258386	4.08166	-0.276732
TRINITY_DN373662_c0_g2	-0.0406011	-0.561808	-0.561808	-0.561808	-0.561808	-0.561808	-0.561808	-0.561808	-0.0406011	-0.259694	-0.319076	-0.561808	-0.304039	-0.561808	-0.561808	0.83884	0.718462	-0.319076	1.23258	3.68145	0.429841
TRINITY_DN253653_c0_g1	-0.533616	-0.354719	-0.533616	-0.533616	-0.533616	-0.533616	-0.533616	-0.533616	-0.184146	-0.533616	-0.251426	-0.533616	-0.217631	-0.354719	-0.533616	1.43352	1.32471	-0.389807	0.456482	3.53111	0.342778
TRINITY_DN422635_c0_g1	-0.486483	-0.486483	-0.486483	-0.486483	-0.486483	-0.486483	-0.486483	-0.486483	-0.486483	-0.486483	-0.486483	-0.486483	-0.136391	-0.272451	-0.0702057	1.35296	0.303661	-0.169936	0.561033	3.82026	0.448866
TRINITY_DN462009_c0_g1	-0.527214	-0.527214	-0.527214	0.657075	-0.527214	-0.527214	-0.527214	-0.527214	-0.527214	-0.527214	-0.1652	-0.527214	-0.527214	-0.0490691	-0.527214	-0.0490691	1.00648	-0.106863	0.859136	3.77918	0.394892
TRINITY_DN419086_c0_g1	0.39423	-0.685474	-0.685474	-0.141173	-0.685474	-0.685474	-0.685474	-0.685474	-0.0943962	-0.685474	-0.188374	-0.685474	-0.431004	-0.381566	-0.381566	0.177784	1.2883	0.0434692	0.682914	3.52078	0.994386
TRINITY_DN479698_c0_g1	-0.428178	-0.428178	-0.428178	-0.428178	-0.428178	-0.428178	-0.428178	-0.428178	-0.230687	-0.428178	-0.428178	-0.428178	0.137543	0.207334	-0.428178	-0.428178	0.875535	-0.428178	1.3718	3.82528	-0.19232
TRINITY_DN125188_c0_g1	-0.581372	-0.581372	-0.581372	-0.581372	-0.581372	-0.581372	-0.581372	0.32597	-0.257526	-0.581372	-0.581372	-0.581372	0.224962	-0.241015	-0.581372	0.0345868	1.17191	-0.581372	1.6133	3.32943	0.77484
TRINITY_DN24222_c0_g1	-0.472544	-0.472544	-0.472544	-0.472544	-0.472544	-0.472544	-0.472544	-0.472544	-0.472544	-0.472544	-0.472544	-0.472544	0.00597688	-0.472544	0.0878592	-0.472544	1.10291	-0.472544	2.01417	3.3266	0.550633
TRINITY_DN448121_c0_g1	0.267984	-0.700432	-0.700432	0.267984	-0.700432	-0.700432	-0.700432	-0.168879	-0.700432	0.372531	-0.700432	-0.700432	0.215038	-0.168879	-0.700432	0.320479	0.576454	-0.283106	1.59141	3.48175	-0.168879
TRINITY_DN366043_c0_g1	-0.525848	-0.525848	-0.525848	-0.277022	-0.525848	-0.525848	-0.525848	-0.525848	-0.525848	-0.525848	0.238225	-0.525848	0.479958	-0.525848	-0.525848	0.89	0.098154	-0.300864	1.60283	3.58561	-0.00670767
TRINITY_DN382376_c0_g1	-0.545356	-0.545356	-0.545356	-0.545356	-0.545356	-0.545356	-0.545356	-0.545356	-0.545356	-0.376549	-0.423626	-0.545356	-0.153635	0.050986	-0.545356	0.86509	0.166159	0.24009	1.88615	3.45012	0.294135
TRINITY_DN455174_c0_g1	-0.424994	-0.424994	-0.424994	-0.424994	-0.424994	-0.424994	-0.424994	-0.424994	-0.424994	-0.424994	-0.424994	-0.424994	-0.424994	-0.424994	-0.424994	0.390886	0.316377	-0.424994	2.18317	3.44621	0.463266
TRINITY_DN217786_c0_g1	-0.821349	-0.821349	-0.821349	-0.821349	0.730526	-0.821349	-0.821349	1.12647	-0.311611	0.257076	1.41709	-0.821349	-0.821349	-0.821349	-0.821349	0.592427	-0.821349	0.403132	1.80895	1.8843	1.12647
TRINITY_DN477303_c0_g1	-2.06183	-0.49548	-0.641267	-1.24169	-0.30456	-1.45991	-0.647782	1.22341	0.404346	1.01598	1.18652	-0.056459	0.822802	-1.20958	-0.147608	-0.477015	0.0874557	0.560808	1.45351	0.961619	1.02673
TRINITY_DN117701_c0_g1	-1.3824	-0.720682	-1.07076	-1.46293	-0.390923	-1.99294	-0.0870828	0.687615	0.511068	0.474523	0.175456	0.0328553	0.0821791	-0.558863	-0.226269	0.124383	0.221494	1.20284	1.45953	2.12449	0.796421
TRINITY_DN372662_c0_g1	-0.798002	-0.798002	-0.798002	-0.798002	-0.798002	-0.798002	-0.798002	0.288654	-0.798002	-0.798002	0.874499	0.619557	0.152246	-0.798002	-0.199626	1.18185	2.03712	-0.798002	1.64967	1.81809	0.355971
TRINITY_DN454299_c0_g2	-0.467935	-1.14716	-0.871517	-0.601179	-0.467935	-0.467935	-0.871517	-1.28703	0.179975	0.179975	2.29252	-0.735698	0.306049	-0.735698	-0.871517	1.03963	0.799333	-0.0756165	1.84973	1.27589	0.677626
TRINITY_DN277292_c0_g1	-0.938311	-0.938311	-0.696146	-0.938311	-0.938311	-0.637061	-0.938311	-0.637061	-0.0753646	-0.938311	0.914655	-0.938311	0.868748	-0.938311	0.633952	1.00546	1.76765	0.488665	1.72769	1.05036	1.09494
TRINITY_DN463916_c1_g1	-0.774918	-0.774918	-0.774918	-0.774918	-0.774918	-0.774918	-0.774918	-0.774918	-0.774918	-0.774918	1.41355	-0.774918	0.491717	-0.774918	-0.247632	0.63916	1.15128	1.70596	1.45618	1.58235	1.10646
TRINITY_DN463887_c0_g1	-0.527806	-0.527806	-0.184111	-0.527806	-0.195031	-0.527806	-0.527806	-0.527806	-0.527806	-0.527806	1.3953	-0.527806	-0.527806	-0.527806	-0.527806	-0.527806	0.0913144	-0.527806	2.55888	2.40679	1.31614
TRINITY_DN275299_c0_g1	-0.502561	-0.502561	-0.502561	-0.502561	-0.502561	-0.502561	-0.502561	-0.502561	-0.502561	-0.502561	2.0554	0.449528	-0.502561	-0.502561	-0.502561	0.498071	-0.502561	-0.502561	1.39169	3.09802	0.0456918
TRINITY_DN445563_c0_g2	-0.452987	-0.452987	-0.452987	-0.452987	-0.452987	-0.452987	-0.452987	-0.452987	0.852452	-0.452987	1.97602	-0.452987	-0.452987	-0.452987	-0.452987	-0.452987	-0.452987	-0.452987	2.36309	2.5092	-0.452987
TRINITY_DN120400_c0_g2	-0.744959	-0.744959	-0.744959	-0.744959	-0.365073	0.109285	0.166225	-0.744959	-0.303856	-0.744959	0.657468	-0.303856	-0.744959	-0.744959	0.222671	-0.744959	1.35488	1.01549	1.30746	3.08714	-0.243208
TRINITY_DN469950_c0_g1	-0.65758	-0.65758	-0.65758	0.540295	-0.65758	0.540295	-0.65758	1.15025	-0.65758	0.0251108	0.390313	-0.65758	-0.65758	-0.65758	-0.65758	-0.65758	-0.0834324	0.390313	2.0212	2.91661	-0.65758
TRINITY_DN447237_c0_g1	-0.63979	-0.63979	-0.63979	-0.63979	-0.63979	-0.63979	-0.63979	-0.63979	2.09414	-0.63979	0.721451	-0.113698	-0.63979	-0.0236755	0.565124	0.947211	-0.63979	-0.63979	2.1813	1.94542	-0.63979
TRINITY_DN290422_c0_g1	-0.968411	-0.968411	0.544731	-0.578218	-0.786979	-0.765251	-0.743721	-0.968411	-0.578218	-0.175193	1.4078	-0.968411	0.124821	0.953775	1.24761	0.323761	0.310094	-0.968411	1.6912	2.21573	-0.349899
TRINITY_DN448806_c0_g1	-0.78063	-0.78063	0.0224815	0.0854737	-0.78063	-0.78063	-0.78063	-0.78063	-0.301162	0.209803	0.68639	-0.78063	1.4503	1.02391	0.62854	-0.78063	-0.367703	-0.78063	1.9976	2.37067	-0.78063
TRINITY_DN480820_c0_g1	-0.657575	-0.657575	-0.657575	-0.657575	0.675678	-0.657575	-0.657575	-0.657575	0.394214	-0.657575	-0.657575	-0.107743	-0.160427	-0.657575	-0.657575	0.442089	0.721282	1.07369	3.48355	0.766528	-0.0555357
TRINITY_DN478755_c0_g1	-0.497677	-0.497677	-0.497677	-0.497677	-0.497677	-0.497677	-0.497677	-0.497677	-0.497677	-0.497677	-0.497677	-0.497677	0.0150871	-0.497677	-0.497677	-0.497677	0.404822	1.09005	3.39666	1.52634	1.03218
TRINITY_DN346492_c0_g1	-0.443077	-0.443077	-0.443077	-0.443077	-0.443077	-0.443077	-0.443077	-0.443077	-0.443077	-0.443077	-0.443077	-0.443077	-0.443077	-0.443077	-0.443077	-0.443077	0.644126	1.14461	3.72515	0.697403	0.877933
TRINITY_DN287535_c0_g1	-0.651544	-0.288137	-0.651544	-0.651544	-0.651544	-0.651544	-0.651544	-0.651544	-0.332063	-0.651544	-0.376401	-0.651544	0.209371	-0.651544	0.659422	0.287422	0.659422	0.623513	3.54104	1.16765	0.364203
TRINITY_DN287844_c0_g1	-0.587433	-0.587433	-0.587433	-0.587433	-0.587433	-0.587433	-0.587433	-0.587433	-0.587433	-0.587433	-0.587433	-0.587433	0.0629145	-0.587433	0.737549	-0.587433	1.30745	0.498687	3.06554	1.34368	1.20825
TRINITY_DN479053_c0_g1	-0.519635	-0.519635	-0.519635	-0.519635	-0.519635	-0.519635	-0.519635	-0.519635	-0.519635	-0.519635	-0.519635	-0.519635	-0.519635	-0.519635	-0.519635	-0.519635	1.51535	1.01008	2.78848	1.29187	1.70838
TRINITY_DN403418_c0_g1	-0.5063	-0.5063	-0.5063	-0.5063	-0.5063	-0.5063	-0.5063	-0.5063	-0.5063	-0.5063	-0.5063	-0.5063	-0.5063	-0.5063	-0.5063	-0.5063	0.744005	1.17736	2.96021	1.69414	1.52508
TRINITY_DN372656_c0_g1	-0.500176	-0.500176	-0.500176	-0.500176	-0.500176	-0.500176	-0.500176	-0.500176	-0.500176	-0.500176	-0.500176	-0.500176	-0.500176	-0.500176	-0.500176	-0.500176	1.97873	0.481516	2.83306	1.63131	1.0782
TRINITY_DN447500_c0_g4	-0.512802	-0.512802	-0.512802	-0.512802	-0.512802	-0.512802	-0.512802	-0.512802	-0.512802	-0.512802	-0.512802	-0.512802	-0.512802	0.0884892	-0.512802	-0.512802	1.23439	0.79697	3.26992	1.67374	0.62852
TRINITY_DN462343_c0_g1	-0.479502	-0.479502	-0.479502	-0.479502	-0.479502	-0.479502	-0.479502	-0.479502	-0.479502	-0.479502	-0.479502	-0.479502	-0.479502	-0.479502	-0.479502	-0.479502	1.08726	0.373256	3.25348	1.61987	1.33817
TRINITY_DN478269_c0_g1	-0.496298	-0.496298	-0.496298	-0.496298	-0.496298	-0.496298	-0.496298	-0.496298	-0.496298	-0.496298	-0.496298	-0.496298	-0.496298	-0.496298	-0.496298	0.0472926	1.93385	0.38529	2.62414	2.34899	0.104898
TRINITY_DN400481_c0_g1	-0.560552	-0.560552	-0.560552	-0.560552	-0.560552	-0.560552	-0.560552	-0.560552	0.01397	-0.560552	0.405802	-0.560552	-0.560552	-0.560552	0.103698	-0.560552	1.25269	0.405802	3.32	1.72619	0.0590327
TRINITY_DN456318_c0_g1	-0.45298	-0.45298	-0.45298	-0.45298	-0.45298	0.216883	-0.45298	-0.45298	-0.45298	-0.45298	-0.45298	-0.45298	-0.45298	-0.45298	-0.45298	-0.45298	1.47441	0.577597	3.42966	1.54913	-0.45298
TRINITY_DN417260_c0_g2	-0.402869	-0.402869	-0.402869	-0.402869	-0.402869	-0.402869	-0.402869	-0.402869	-0.402869	-0.402869	-0.402869	-0.402869	-0.402869	-0.402869	-0.402869	-0.402869	1.37418	-0.402869	3.62512	1.42509	0.424398
TRINITY_DN438329_c0_g1	-0.449523	-0.449523	-0.449523	-0.449523	-0.449523	-0.449523	-0.449523	-0.449523	-0.449523	-0.449523	-0.449523	-0.449523	-0.449523	-0.449523	-0.449523	-0.449523	1.44476	0.285065	3.48366	1.49162	0.487268
TRINITY_DN432573_c1_g1	-0.740876	-0.740876	0.0855052	-0.740876	-0.740876	-0.273014	-0.740876	-0.740876	-0.740876	-0.740876	-0.740876	-0.740876	1.39891	-0.18212	-0.18212	1.55112	1.32188	0.515589	2.75578	0.599339	-0.18212
TRINITY_DN455179_c1_g1	-0.70583	-0.70583	0.0558074	-0.70583	-0.70583	-0.388291	-0.70583	-0.388291	-0.70583	-0.388291	-0.70583	-0.70583	0.5967	-0.388291	-0.0398008	1.16657	1.35647	0.9296	3.31137	-0.137116	-0.0398008
TRINITY_DN473290_c0_g3	-0.883895	-0.883895	-0.214537	-0.459549	-0.883895	-0.459549	-0.883895	-0.459549	-0.883895	-0.459549	-0.883895	-0.883895	0.555645	0.701822	0.774	0.255706	2.1659	0.701822	2.58441	0.555645	-0.0549474
TRINITY_DN448632_c0_g1	-0.759614	-0.759614	-0.759614	0.265502	-0.759614	-0.759614	-0.759614	-0.759614	-0.759614	-0.0992271	-0.759614	-0.759614	1.29924	-0.229029	-0.0992271	1.16444	1.57584	0.407704	2.83852	0.571601	-0.0992271
TRINITY_DN439716_c0_g3	-0.684086	-0.684086	-0.684086	-0.214371	-0.684086	-0.684086	-0.684086	-0.684086	-0.684086	0.295907	-0.684086	-0.684086	0.831285	0.255345	-0.684086	0.608919	2.37429	0.721356	2.50502	0.831285	-0.684086
TRINITY_DN126257_c0_g1	-0.859149	-0.859149	-0.0795098	-0.859149	-0.859149	-0.859149	-0.859149	-0.345303	-0.859149	-0.327727	-0.859149	-0.859149	-0.0330266	0.715075	-0.327727	1.16024	1.53855	1.30766	2.08552	1.59087	0.447717
TRINITY_DN318354_c0_g1	-0.640343	-0.640343	-0.640343	-0.640343	-0.640343	-0.640343	-0.640343	-0.640343	-0.640343	-0.640343	-0.640343	-0.640343	-0.640343	0.762517	-0.15052	0.986323	1.04022	1.95247	2.50463	1.37934	-0.15052
TRINITY_DN281058_c0_g1	-0.72421	-0.72421	-0.204146	-0.72421	-0.72421	-0.72421	-0.72421	0.475812	-0.72421	-0.72421	-0.72421	-0.72421	0.325561	-0.0944198	-0.72421	-0.149034	1.5181	1.43428	2.58358	1.60077	0.475812
TRINITY_DN21365_c0_g1	-0.681061	-0.681061	-0.681061	-0.681061	-0.194026	-0.681061	-0.681061	-0.681061	-0.681061	-0.681061	-0.194026	-0.141447	-0.141447	-0.0642132	-0.681061	0.406699	1.60567	2.247	2.63242	0.718204	-0.0642132
TRINITY_DN356040_c0_g1	-0.466331	-1.12035	-0.263821	-1.12035	-0.0681762	1.14211	-1.12035	-0.415034	-0.165169	-0.0681762	-0.838781	-1.12035	0.780053	-0.116469	0.259011	1.83914	0.259011	-0.838781	2.704	0.52541	0.21339
TRINITY_DN376512_c0_g1	-0.837749	-0.837749	-0.837749	-0.837749	-0.837749	0.466767	-0.837749	0.495684	-0.837749	-0.837749	-0.837749	-0.837749	1.28154	-0.083451	0.524097	1.35921	0.965411	-0.837749	2.29929	1.01823	0.888464
TRINITY_DN476338_c0_g2	-0.532167	-0.776482	-0.776482	-0.776482	-0.776482	0.148063	-0.776482	-0.0151584	-0.776482	-0.776482	-0.592353	-0.776482	1.9132	0.254548	-0.472556	1.9132	0.613534	-0.35502	2.3051	1.04663	-0.0151584
TRINITY_DN339712_c0_g1	-0.551932	-0.551932	-0.551932	-0.551932	-0.551932	-0.551932	-0.551932	-0.551932	-0.551932	-0.551932	-0.551932	-0.551932	0.230061	-0.551932	-0.551932	1.45541	1.27622	-0.551932	2.97501	1.30686	1.03542
TRINITY_DN260138_c0_g1	-0.62208	-0.62208	-0.62208	-0.62208	-0.62208	-0.62208	-0.62208	-0.62208	-0.62208	-0.62208	-0.62208	-0.62208	0.571727	0.0653642	0.130638	1.21458	1.04486	-0.62208	3.20518	1.10188	0.752808
TRINITY_DN453939_c0_g1	-0.57128	-0.57128	-0.57128	-0.57128	-0.57128	-0.57128	-0.57128	-0.57128	-0.57128	-0.57128	-0.57128	-0.57128	0.62121	-0.57128	-0.57128	1.38138	2.16666	-0.57128	2.43284	1.34591	0.62121
TRINITY_DN47329_c0_g1	-0.617048	-0.617048	-0.0618763	-0.617048	-0.617048	-0.617048	-0.617048	-0.617048	-0.617048	-0.617048	-0.617048	-0.617048	0.503589	-0.617048	-0.617048	1.07315	1.73205	0.394397	2.91404	1.41102	0.0552573
TRINITY_DN412371_c0_g1	-0.313483	-0.686743	-0.686743	-0.686743	-0.686743	-0.686743	-0.686743	-0.686743	0.0361163	1.09013	-0.686743	-0.686743	0.886538	-0.313483	-0.262163	0.67514	0.802948	-0.686743	3.16474	1.36311	-0.262163
TRINITY_DN422118_c0_g1	-0.297186	-0.857163	-0.364871	-0.857163	-0.571789	-0.857163	-0.230124	-0.857163	-0.857163	0.939019	-0.571789	-0.857163	0.708012	-0.50216	0.408541	1.53889	1.48635	-0.857163	2.65302	0.708012	0.0962133
TRINITY_DN452858_c0_g1	0.886008	-0.854219	-0.273346	0.393064	-0.854219	0.393064	-0.854219	-0.854219	-0.854219	-0.854219	-0.854219	-0.854219	0.803158	-0.131241	-0.854219	0.393064	1.15082	-0.273346	2.18962	2.28834	-0.131241
TRINITY_DN434317_c0_g1	-0.704779	-0.704779	-0.704779	1.19145	-0.704779	-0.704779	-0.704779	0.118469	-0.704779	-0.704779	-0.704779	-0.704779	1.08684	0.0942387	-0.704779	0.0698198	0.546503	-0.704779	2.06831	2.49217	0.789551
TRINITY_DN442597_c0_g2	0.129292	-0.983327	-0.444709	-0.671098	-0.983327	-0.671098	-0.671098	-0.370654	-0.671098	-0.370654	-0.748015	-0.983327	1.4645	0.198218	0.534167	-0.370654	1.75193	-0.22458	2.75829	0.793079	0.534167
TRINITY_DN475496_c0_g2	-0.079385	-0.819834	-0.819834	-0.414137	-0.18807	-0.414137	-0.414137	-0.819834	-0.819834	-0.375616	-0.819834	-0.819834	0.489005	0.672771	0.0265939	-0.414137	1.6106	0.129998	3.28001	1.01809	-0.00844005
TRINITY_DN477195_c0_g3	0.613869	-0.661841	-0.661841	-0.661841	-0.661841	-0.169302	-0.661841	-0.661841	-0.661841	-0.661841	-0.661841	-0.661841	0.573338	0.280351	-0.169302	-0.661841	1.4335	-0.264126	3.12285	1.53584	0.323237
TRINITY_DN282437_c0_g1	-0.539021	-0.539021	-0.539021	-0.539021	-0.539021	-0.539021	-0.539021	-0.539021	-0.539021	0.191254	-0.539021	-0.539021	1.85285	-0.539021	-0.539021	0.133422	1.39456	-0.539021	2.36839	2.14484	-0.539021
TRINITY_DN471803_c0_g1	-0.608733	-1.18667	-0.78786	-0.00776404	-1.18667	-0.935974	-0.551593	-0.404929	-0.686869	-0.299976	-0.422828	-0.477256	1.66409	0.283387	0.297145	0.255657	1.08747	-0.747005	2.48691	1.5974	0.632076
TRINITY_DN173607_c0_g1	-0.643904	-0.643904	-0.643904	-0.643904	-0.643904	-0.643904	-0.643904	-0.643904	-0.643904	-0.643904	-0.643904	-0.643904	1.88036	0.113634	0.792609	0.68513	0.551324	-0.643904	2.73098	1.47717	0.139546
TRINITY_DN423160_c0_g1	0.630026	-0.663823	-0.663823	-0.663823	-0.663823	-0.663823	-0.663823	-0.663823	-0.663823	-0.663823	-0.663823	-0.663823	0.558875	-0.663823	-0.663823	0.0278598	0.522888	0.93741	2.5897	1.52654	1.8364
TRINITY_DN423882_c0_g1	-0.606898	-0.606898	-0.606898	-0.606898	0.00538907	-0.606898	-0.606898	-0.606898	-0.606898	-0.606898	-0.606898	-0.606898	0.707497	-0.606898	-0.606898	0.136658	0.0495287	1.11442	2.84053	2.13909	0.896569
TRINITY_DN414808_c0_g1	-0.644355	-0.644355	-0.644355	-0.644355	-0.644355	-0.644355	-0.644355	-0.644355	-0.644355	-0.644355	-0.644355	-0.644355	0.849111	-0.225354	-0.644355	0.419873	0.0352175	1.50791	2.29643	1.79028	1.70313
TRINITY_DN275093_c0_g1	-0.731176	-0.731176	-0.731176	-0.286352	-0.731176	-0.203664	-0.731176	-0.731176	-0.731176	-0.731176	-0.567229	-0.731176	0.285962	-0.340541	-0.61984	0.617342	1.02638	0.964999	1.63707	2.68416	1.38229
TRINITY_DN432820_c0_g1	-0.728414	-0.728414	-0.728414	-0.728414	-0.728414	0.394711	-0.728414	-0.728414	-0.728414	-0.728414	-0.728414	-0.728414	0.714858	-0.728414	0.0585629	0.363102	0.711293	0.489179	2.12343	1.82714	2.05869
TRINITY_DN329864_c0_g1	-0.727406	-0.727406	-0.727406	-0.727406	-0.727406	0.497653	-0.727406	-0.727406	-0.727406	-0.054984	-0.727406	-0.727406	-0.126899	-0.727406	-0.727406	1.0759	0.824175	0.824175	2.11781	1.84207	1.72898
TRINITY_DN468147_c0_g2	-0.764387	-0.764387	-0.764387	-0.764387	-0.764387	-0.0546856	-0.764387	-0.764387	-0.764387	-0.764387	-0.179978	-0.0960859	-0.0960859	0.635074	-0.764387	0.563167	0.912352	-0.137848	2.09907	2.25417	1.74471
TRINITY_DN456212_c0_g1	-0.629764	-0.629764	-0.629764	-0.629764	-0.629764	-0.629764	-0.629764	-0.629764	-0.629764	-0.629764	-0.629764	-0.629764	0.0921829	0.439856	-0.629764	0.135221	0.532898	0.493756	2.32788	2.04413	2.12101
TRINITY_DN472133_c0_g1	-0.812898	-0.812898	-0.478252	-0.812898	-0.507271	-0.812898	-0.420989	-0.420989	-0.449492	-0.0464543	-0.812898	-0.812898	0.125591	0.243064	-0.420989	0.465838	0.334039	0.0529847	2.70997	2.20138	1.48896
TRINITY_DN408508_c0_g1	-0.521704	-0.521704	-0.521704	-0.521704	0.310687	-0.521704	-0.521704	-0.521704	-0.521704	-0.521704	-0.521704	-0.521704	0.395212	-0.521704	-0.521704	-0.521704	0.310687	-0.521704	2.14689	2.11722	2.54488
[truncated: 8,220 more rows]
