# Supplementary material for: Salt-responsive transcriptome analysis of triticale reveals candidate genes involved in the key metabolic pathway in response to salt stress
Source: Sci Rep. 2020 Nov 26;10:20669. doi: 10.1038/s41598-020-77686-8 (PMC7691987; doi:10.1038/s41598-020-77686-8)
Supplement: Supplementary file 8 — Supplementary Table S6. [file 41598_2020_77686_MOESM8_ESM.xlsx]

## Sheet: Sheet1
Table S6 GO enrichment analysis results of DEGs
Category	GO.ID	Term	Up	Down	DEG	P-value
MF	GO:0043167	ion binding	5411	7307	12718	< 1e-30
MF	GO:0016773	phosphotransferase activity, alcohol group as acceptor	1628	1900	3528	< 1e-30
MF	GO:0004672	protein kinase activity	1513	1782	3295	< 1e-30
MF	GO:0004674	protein serine/threonine kinase activity	1073	1120	2193	< 1e-30
MF	GO:0005198	structural molecule activity	938	812	1750	< 1e-30
MF	GO:0016757	transferase activity, transferring glycosyl groups	450	705	1155	< 1e-30
MF	GO:0003735	structural constituent of ribosome	839	669	1508	< 1e-30
MF	GO:0046906	tetrapyrrole binding	407	584	991	< 1e-30
MF	GO:0020037	heme binding	356	534	890	< 1e-30
MF	GO:0016758	transferase activity, transferring hexosyl groups	351	521	872	< 1e-30
MF	GO:0004553	hydrolase activity, hydrolyzing O-glycosyl compounds	288	463	751	< 1e-30
MF	GO:0140110	transcription regulator activity	337	388	725	< 1e-30
MF	GO:0003700	DNA binding transcription factor activity	306	354	660	< 1e-30
MF	GO:0005506	iron ion binding	357	329	686	< 1e-30
MF	GO:0016705	oxidoreductase activity, acting on paired donors, with incorporation or reduction of molecular oxygen	327	321	648	< 1e-30
MF	GO:0016209	antioxidant activity	170	313	483	< 1e-30
MF	GO:0030246	carbohydrate binding	366	303	669	< 1e-30
MF	GO:0016684	oxidoreductase activity, acting on peroxide as acceptor	142	298	440	< 1e-30
MF	GO:0004497	monooxygenase activity	296	294	590	< 1e-30
MF	GO:0004601	peroxidase activity	131	293	424	< 1e-30
BP	GO:0006468	protein phosphorylation	1362	1723	3085	< 1e-30
BP	GO:0055114	oxidation-reduction process	1485	1576	3061	< 1e-30
BP	GO:0005975	carbohydrate metabolic process	756	1099	1855	< 1e-30
BP	GO:0042221	response to chemical	624	980	1604	< 1e-30
BP	GO:0070887	cellular response to chemical stimulus	266	644	910	< 1e-30
BP	GO:0071554	cell wall organization or biogenesis	141	549	690	< 1e-30
BP	GO:0005976	polysaccharide metabolic process	177	431	608	< 1e-30
BP	GO:0045229	external encapsulating structure organization	59	407	466	< 1e-30
BP	GO:0071555	cell wall organization	55	400	455	< 1e-30
BP	GO:0098754	detoxification	174	319	493	< 1e-30
BP	GO:0009636	response to toxic substance	178	319	497	< 1e-30
BP	GO:0097237	cellular response to toxic substance	137	306	443	< 1e-30
BP	GO:1990748	cellular detoxification	137	306	443	< 1e-30
BP	GO:0072593	reactive oxygen species metabolic process	129	306	435	< 1e-30
BP	GO:0098869	cellular oxidant detoxification	136	304	440	< 1e-30
BP	GO:0042743	hydrogen peroxide metabolic process	96	273	369	< 1e-30
BP	GO:0042744	hydrogen peroxide catabolic process	86	257	343	< 1e-30
BP	GO:0071669	plant-type cell wall organization or biogenesis	29	224	253	< 1e-30
BP	GO:0019748	secondary metabolic process	196	187	383	< 1e-30
BP	GO:0009664	plant-type cell wall organization	17	179	196	< 1e-30
CC	GO:0044425	membrane part	3585	5351	8936	< 1e-30
CC	GO:0031224	intrinsic component of membrane	3263	5055	8318	< 1e-30
CC	GO:0016021	integral component of membrane	3235	4991	8226	< 1e-30
CC	GO:0071944	cell periphery	741	1320	2061	< 1e-30
CC	GO:0005886	plasma membrane	634	978	1612	< 1e-30
CC	GO:0005840	ribosome	948	728	1676	< 1e-30
CC	GO:0005576	extracellular region	268	603	871	< 1e-30
CC	GO:0044391	ribosomal subunit	603	429	1032	< 1e-30
CC	GO:0022626	cytosolic ribosome	503	351	854	< 1e-30
CC	GO:0005618	cell wall	117	350	467	< 1e-30
CC	GO:0030312	external encapsulating structure	117	350	467	< 1e-30
CC	GO:0009505	plant-type cell wall	35	143	178	< 1e-30
