# Supplementary material for: Salt-responsive transcriptome analysis of triticale reveals candidate genes involved in the key metabolic pathway in response to salt stress
Source: Sci Rep. 2020 Nov 26;10:20669. doi: 10.1038/s41598-020-77686-8 (PMC7691987; doi:10.1038/s41598-020-77686-8)
Supplement: Supplementary file 9 — Supplementary Table S7. [file 41598_2020_77686_MOESM9_ESM.xlsx]

## Sheet: Sheet1
Table S7 the candidate genes and transcription factors related to salt stress in Triticale.
Gene name	Gene ID	Homologous gene	Homologous species	Genebank acession NO.	GO annotation	KEGG annotation	note
MADS	TRINITY_DN572110_c2_g1	MADS-box transcription factor 27	Aegilops tauschii	EMT04698.1	GO:0005634;GO:0003677;GO:0006355;GO:0003700;GO:0046983		transcript factor
	TRINITY_DN604878_c3_g1	MADS-box protein vrn-1	Secale cereale	ACD74577.1		K09264	transcript factor
	TRINITY_DN614063_c1_g2	MIKC-type MADS-box transcription factor WM32B	Triticum aestivum	CAM59083.1			transcript factor
	TRINITY_DN590197_c2_g2	MADS-box transcription factor 30	Triticum urartu	EMS51283.1			transcript factor
bHLH	TRINITY_DN605575_c0_g1	Putative transcription factor bHLH086	Aegilops tauschii	EMT09491.1			transcript factor
	TRINITY_DN608019_c3_g1	Transcription factor bHLH25	Triticum urartu	EMS60003.1	GO:0046983		transcript factor
	TRINITY_DN589697_c1_g1	Transcription factor bHLH82	Triticum urartu	EMS58799.1			transcript factor
	TRINITY_DN621175_c3_g3	Transcription factor bHLH92	Triticum urartu	EMS63808.1			transcript factor
	TRINITY_DN572910_c0_g4	Transcription factor bHLH128	Aegilops tauschii	EMT27513.1	GO:0005634;GO:0001228;GO:0001046;GO:0045944;GO:0046983		transcript factor
	TRINITY_DN621343_c3_g3	Transcription factor bHLH63	Aegilops tauschii	EMT18454.1			transcript factor
	TRINITY_DN615465_c3_g3	Transcription factor bHLH112	Aegilops tauschii	EMT02903.1			transcript factor
NAC	TRINITY_DN482487_c0_g1	NAC transcription factor 1	Salvia miltiorrhiza	AGT63357.1		K03626	transcript factor
	TRINITY_DN615194_c2_g1	NAC domain-containing protein 43	Aegilops tauschii	EMT32771.1	GO:0005634;GO:0003677;GO:0006355;GO:0003700;GO:0046983		transcript factor
	TRINITY_DN570222_c3_g1	NAC domain-containing protein 43	Triticum urartu	EMS67314.1			transcript factor
	TRINITY_DN579871_c1_g1	NAC transcription factor 6A	Triticum urartu	AET10458.1			transcript factor
AP2/ERF	TRINITY_DN567174_c7_g3	AP2/ERF domain-containing transcription factor	Triticum turgidum subsp. durum	AGH18698.1	GO:0005634;GO:0003677;GO:0006355;GO:0003700		transcript factor
	TRINITY_DN582605_c6_g1	AP2/ERF and B3 domain-containing protein	Aegilops tauschii	EMT15473.1|		K09287	transcript factor
WRKY	TRINITY_DN586635_c1_g1	WRKY24 transcription factor	Triticum aestivum	ACD80380.1	GO:0009414;GO:0006355;GO:0043565;GO:0009651;GO:0003700;GO:0044212		transcript factor
	TRINITY_DN609383_c1_g7	WRKY35-like protein	Hordeum vulgare subsp. vulgare	ABL11228.1	GO:0006355;GO:0043565;GO:0003700		transcript factor
	TRINITY_DN612256_c2_g1	WRKY transcription factor	Triticum aestivum	ABN43185.1		K13424	transcript factor
	TRINITY_DN605217_c8_g2	WRKY16 transcription factor	Triticum aestivum	ACD80360.1			transcript factor
	TRINITY_DN608412_c3_g1	WRKY transcription factor 2	Hordeum vulgare subsp. vulgare	AGM37860.1			transcript factor
	TRINITY_DN606005_c0_g1	WRKY transcription factor 37	Hordeum vulgare subsp. vulgare	ABI13403.1			transcript factor
	TRINITY_DN581668_c2_g1	WRKY27 transcription factor	Triticum aestivum	ACD80363.1		K13424	transcript factor
MYB	TRINITY_DN594162_c8_g1	R2R3-MYB protein	Triticum aestivum	AEV91149.1	GO:0003677	K09422	transcript factor
	TRINITY_DN586720_c2_g1	Myb-related protein Zm1	Aegilops tauschii	EMT32483.1			transcript factor
	TRINITY_DN607518_c1_g3	Transcription factor MYB21	Aegilops tauschii	EMT25040.1			transcript factor
	TRINITY_DN602554_c1_g1	transcription factor Myb2	Triticum aestivum	AAT37168.1			transcript factor
ZF	TRINITY_DN602962_c3_g2	zinc finger protein 1	Oryza sativa Japonica Group	XP_015647209.1	GO:0005634;GO:0043565;GO:0003700;GO:0044212		transcript factor
	TRINITY_DN594540_c1_g1	zinc-finger protein WZF1	Triticum aestivum	BAA03901.1	GO:0005634;GO:0046872;GO:0006355;GO:0043565;GO:0003700;GO:0044212		transcript factor
disease resistance protein	TRINITY_DN604465_c1_g1	Putative disease resistance protein RGA1	Aegilops tauschii	EMT12152.1	GO:0043531;GO:0005524		protein kinase
	TRINITY_DN575744_c0_g2	Disease resistance protein RPP13	Triticum urartu	EMS48459.1	GO:0043531		protein kinase
WAK	TRINITY_DN570360_c5_g2	WAK3_ARATH Wall-associated receptor kinase 3	Arabidopsis thaliana	/	GO:0005524;GO:0030247;GO:0006468;GO:0007166;GO:0004674;GO:0005509;GO:0016021;GO:0005886		protein kinase
	TRINITY_DN612069_c1_g1	WAK5_ARATH Wall-associated receptor kinase 5	Arabidopsis thaliana	/			protein kinase
	TRINITY_DN619454_c3_g2	WAK4_ARATH Wall-associated receptor kinase 4	Arabidopsis thaliana	/			protein kinase
RPK	TRINITY_DN621718_c2_g2	LRR receptor-like serine/threonine-protein kinase RPK2	Triticum urartu	EMS50838.1	GO:0004674;GO:0005524;GO:0016021;GO:0006468		protein kinase
LysM	TRINITY_DN616137_c1_g3	LysM domain-containing GPI-anchored protein 2	Aegilops tauschii	EMT06226.1	GO:0004674;GO:0005524;GO:0016021;GO:0006468	K13429	protein kinase
	TRINITY_DN621274_c2_g3	LysM receptor-like kinase	Hordeum vulgare subsp. vulgare	CAJ14969.2			protein kinase
MAPK	TRINITY_DN596241_c3_g1	putative MAPK protein kinase	Triticum aestivum	AAX20165.1	GO:0000165;GO:0005524;GO:0005622;GO:0004707	-	protein kinase
	TRINITY_DN603532_c4_g1	MAPK FLRS	Triticum aestivum	AGO61959.1		K14512	protein kinase
Casein Kinase	TRINITY_DN617833_c3_g1	Casein kinase I isoform delta-like protein	Triticum urartu	EMS53716.1	GO:0050794;GO:0044763;GO:0044424;GO:0005524;GO:0004674;GO:0006468	K08960	protein kinase
HSF	TRINITY_DN606779_c0_g1	Heat shock factor (HSF)-type, DNA-binding	Cynara cardunculus var. scolymus	KVI04728.1	GO:0003677	K09419	protein kinase
	TRINITY_DN612803_c1_g2	HsfA4a	Triticum aestivum	ACN93796.2	GO:0005634;GO:0006355;GO:0043565;GO:0003700	K09419	protein kinase
GST	TRINITY_DN575913_c2_g2	putative glutathione S-transferase GSTU6	Triticum urartu	EMS59105.1	GO:0016021;GO:0016740	K00799	oxidation-reduction
	TRINITY_DN609897_c1_g3	probable glutathione S-transferase GSTU6	Oryza brachyantha	XP_006661986.1	GO:0004364;GO:0006749;GO:0009407;GO:0005737		oxidation-reduction
	TRINITY_DN611249_c2_g5	putative glutathione S-transferase GSTF1	Triticum urartu	EMS66667.1	GO:0004364;GO:0006749;GO:0005737		oxidation-reduction
	TRINITY_DN611249_c0_g1	glutathione transferase	Triticum aestivum	CAA39480.1	GO:0004364		oxidation-reduction
POD	TRINITY_DN620616_c1_g1	Peroxidase 54	Aegilops tauschii	EMT01499.1	GO:0020037;GO:0055114;GO:0006979;GO:0046872;GO:0098869;GO:0004601;GO:0005576;GO:0042744	K00430	oxidation-reduction
	TRINITY_DN596180_c2_g3	Peroxidase 72	Triticum urartu	EMS54021.1			oxidation-reduction
	TRINITY_DN608310_c3_g3	Peroxidase 12	Triticum urartu	EMS49940.1			oxidation-reduction
	TRINITY_DN593369_c0_g2	Peroxidase 12	Aegilops tauschii	EMT206461			oxidation-reduction
	TRINITY_DN615624_c1_g2	Peroxidase 70	Aegilops tauschii	EMT19218.1			oxidation-reduction
	TRINITY_DN592278_c0_g1	Peroxidase 15	Triticum urartu	EMS55763.1			oxidation-reduction
	TRINITY_DN573076_c1_g2	Peroxidase 4	Triticum urartu	EMS57731.1			oxidation-reduction
	TRINITY_DN609418_c0_g4	Peroxidase 72	Triticum urartu	EMS61935.1			oxidation-reduction
	TRINITY_DN612596_c2_g1	Peroxidase 66	Triticum urartu	EMS52350.1	GO:0020037;GO:0055114;GO:0006979;GO:0046872;GO:0009505;GO:0009664;GO:0098869;GO:0004601;GO:0005576;GO:0042744		oxidation-reduction
	TRINITY_DN571939_c0_g1	Peroxidase 21	Aegilops tauschii	EMT14452.1	GO:0020037;GO:0055114;GO:0006979;GO:0046872;GO:0009505;GO:0009664;GO:0098869;GO:0004601;GO:0005576;GO:0042744		oxidation-reduction
	TRINITY_DN606606_c2_g2	Peroxidase 1	Aegilops tauschii	EMT00309.1			oxidation-reduction
GLP	TRINITY_DN569722_c0_g1	germin-like protein 3	Triticum aestivum	ACQ41884.1	GO:0048046;GO:0045735;GO:0005618;GO:0050162;GO:0055114;GO:0030145		oxidation-reduction
	TRINITY_DN593026_c3_g1	Germin-like protein 4-1	Aegilops tauschii	EMT33772.1	GO:0048046;GO:0005618;GO:0045735;GO:0016023;GO:0033609;GO:0046564;GO:0030145		oxidation-reduction
	TRINITY_DN569995_c6_g3	oxalate oxidase-like protein or germin-like protein	Hordeum vulgare subsp. vulgare	CAA63659.1	GO:0045735;GO:0005576;GO:0030145		oxidation-reduction
	TRINITY_DN573924_c2_g1	Germin-like protein 8-12	Triticum urartu	EMS48121.1			oxidation-reduction
	TRINITY_DN574755_c0_g2	Germin-like protein 1-1	Triticum urartu	EMS53890.1			oxidation-reduction
	TRINITY_DN577331_c0_g2	Germin-like protein 12-2	Triticum urartu	EMS52045.1			oxidation-reduction
	TRINITY_DN577331_c0_g1	Germin-like protein 8-9	Triticum urartu	EMS67055.1			oxidation-reduction
XTH	TRINITY_DN572011_c0_g1	germin-like protein 4	Triticum monococcum	AAT67049.1			xyloglucan transferase
	TRINITY_DN612643_c0_g1	germin-like protein	Triticum aestivum	CAB55558.1			xyloglucan transferase
	TRINITY_DN610089_c2_g3	germin-like protein	Triticum aestivum	AJA71638.1			xyloglucan transferase
	TRINITY_DN603880_c0_g2	Germin-like protein 1-1	Triticum urartu	EMS54841.1	GO:0009506;GO:2000280;GO:0016023;GO:0010497;GO:0005618;GO:0045735;GO:0005576;GO:0046564;GO:0030145;GO:0033609		xyloglucan transferase
	TRINITY_DN574911_c2_g1	Germin-like protein 1-1	Triticum urartu	EMS54839.1			xyloglucan transferase
CAT	TRINITY_DN614229_c0_g1	catalase-2-like	Brassica napus	XP_013718037.1	GO:0006979;GO:0020037;GO:0046872;GO:0004096;GO:0098869;GO:0042744;GO:0055114		oxidation-reduction
	TRINITY_DN615939_c2_g1	catalase 3	Triticum aestivum	AKP21078.1			oxidation-reduction
	TRINITY_DN764171_c0_g1	catalase	Klebsormidium flaccidum	GAQ92572.1	GO:0043231;GO:0006979;GO:0042221;GO:0009987;GO:0044710;GO:0044444;GO:0005488		oxidation-reduction
PEX	TRINITY_DN598416_c1_g1	Peroxisomal membrane protein PEX14	Triticum urartu	EMS59765.1	GO:0016560;GO:0016021;GO:0005778	K13343	oxidation-reduction
SOD	TRINITY_DN499309_c0_g1	superoxide dismutase	Fraxinus mandshurica	ALY05849.1	GO:0006801;GO:0044710;GO:0016491	K04565	oxidation-reduction
	TRINITY_DN621904_c4_g2	Cu/Zn superoxide dismutase	Triticum aestivum	AKI81619.1	GO:0004784;GO:0019430;GO:0005507;GO:0008270;GO:0005777;GO:0055114;GO:0005773		oxidation-reduction
	TRINITY_DN262583_c0_g1	chloroplastic copper/zinc superoxide dismutase	Barbula unguiculata	BAC66947.1	GO:0051716;GO:0008152;GO:0042221		oxidation-reduction
	TRINITY_DN562377_c1_g1	copper/zinc superoxide dismutase	Ulva fasciata	ABB88583.1	GO:0006801;GO:0034599;GO:0046914;GO:0044710;GO:0005737;GO:0016491		oxidation-reduction
	TRINITY_DN604346_c1_g6	predicted protein	Hordeum vulgare subsp. vulgare	BAJ94548.1	GO:0004784;GO:0019430;GO:0046872;GO:0005739;GO:0055114		oxidation-reduction
	TRINITY_DN613718_c4_g1	iron-superoxide dismutase	Chlorella pyrenoidosa	gi|77380104|gb|ABA71697.1|	GO:0004784;GO:0019430;GO:0046872;GO:0055114		oxidation-reduction
	TRINITY_DN570279_c2_g2	superoxide dismutase precursor	Chlamydomonas reinhardtii	AAB04944.1			oxidation-reduction
	TRINITY_DN617105_c1_g3	copper/zinc-superoxide dismutase	Solidago canadensis var. scabra	BAA19674.1	GO:0008152;GO:0009987		oxidation-reduction
MDAR	TRINITY_DN612201_c0_g2	chloroplast MDAR6 protein	Triticum aestivum	AKA43771.1	GO:0050660;GO:0055114;GO:0016491	K08232	oxidation-reduction
TrX(Thioredoxin superfamily)	TRINITY_DN612900_c1_g2	Trx1	Hordeum vulgare subsp. vulgare	AED99887.1	GO:0005634;GO:0008168;GO:0008270;GO:0035556;GO:0032259	-	oxidation-reduction
	TRINITY_DN621436_c1_g1	Thioredoxin H-type	Wheat	/	GO:0006662;GO:0015035;GO:0055114;GO:0005737;GO:0045454	K03671	oxidation-reduction
/	TRINITY_DN613632_c3_g1	ABSCISIC ACID-INSENSITIVE 5-like protein 2	Triticum urartu	EMS57291.1	GO:0006355;GO:0043565;GO:0003700	K14432	ABA-like
/	TRINITY_DN608223_c1_g2	abscisic acid insensitive 8 homologue	Triticum monococcum	BAF62440.1	GO:0016021	-	ABA-like
/	TRINITY_DN606188_c2_g2	Abscisic acid 8&apos;-hydroxylase 1	Triticum urartu	EMS68885.1	GO:0016705;GO:0020037;GO:0005506;GO:0004497;GO:0055114	K09843	ABA-like
/	TRINITY_DN575018_c1_g1	Abscisic acid-inducible protein kinase	Triticum urartu	EMS57069.1	GO:0004674;GO:0005524;GO:0006468	K14498	ABA-like
/	TRINITY_DN614742_c1_g1	Calcium uptake protein 1, mitochondrial	Triticum urartu	EMS49497.1	GO:0005509		Calcium channels
